# Supplementary material for: Identification of SARS-CoV-2 Variants and Their Clinical Significance in Hefei, China
Source: Front Med (Lausanne). 2022 Jan 10;8:784632. doi: 10.3389/fmed.2021.784632 (PMC8784789; doi:10.3389/fmed.2021.784632)
Supplement: Supplementary file 1 [file Data_Sheet_1.xls]

## Sheet: Sheet1
The betacoronaviruse sequences isolated from mammals downloaded from GenBank
A total of 231 genome sequences (listed below) of betacoronaviruses isolated from mammals were downloaded from NCBI. The sequences were aligned with SARS-CoV-2 sequences obtained in this studyc (listed in Sheet3) using MAFFT. Phylogenetic trees were reconstructed using MEGA. A bat coronavirus sequence (MN996532) was the most closely related sequence to SARS-CoV-2 and was thus used as an outgroup …
>DQ648794.1 Bat coronavirus (BtCoV/133/2005), complete genome
gtgaatagcctagctatctcaccccctctcgttctcttgcagaactttgattttaacgaacttaaataatagccttgctgtgtgcgtgttgtgttgtggtctgcagcgtttaggcgccgggcttcaagcttcatgctccacactgggcataattaaatataataaataataatatttttcattctgagctatcgtgtctcttgtacttctcggtcacaatatcctgttccgtcaggtgcgtggcaatccggggcacaccatgctttccaaggctggtgtgactacgcaaggtgcgcgtggtaagtatcgagcagagctctataatgaaaaaagaagtgaccatgttgcttgtacagtaccactttgtgatactgaggacatggcttctaagctcacacc…
>DQ648856.1 Bat coronavirus (BtCoV/273/2005), complete genome
atattaggtttttacctacccaggaaaagccaaccaacctcgatctcttgtagatctgttctttaaacgaacttcaaaatctgtgtggctgtcgcttggctgtatgcctagtgcacctacacagtataaataataactttactgtcgttgacaagaaacgggtaactcgtccttcttctgcagactgcttacggtttcgtccgtgttgtagtcgatcatcagcatacctaggtttcgtccgggtgtgaccgaaaggtaagatggagagccttgttcttggtgtcaacgagaaaacacacgtccaactcagtttacctgttcttcaggttagtgacgtgttagtgcgtggtttcggggatactgtggaagaagccctagcggaagcacgtgaacatctta…
>DQ648857.1 Bat coronavirus (BtCoV/279/2005), complete genome
atattaggtttttacctacccaggaaaagccaaccaatctcgatctcttgtagatctgttctctaaacgaactttaaaatctgtgtagctgtcgctcggctgcatgcctagtgcacttacgcagtataaatattaataactttactgtcgctgactggatacgagtaactcgtccttcttctgcagactgcttacggtttcgtccgtgttgcagtcgatcatcagcatacctaggtttcgtccgggtgtgaccgaaaggtaagatggagagccttgctcttggtgtcagcgagaaaacacacgtccaactcagtttgcctgttctacaggttagagacgtgctagtgcgtggcttcggggactctgtggaagaggccttagcggaggcacgtgaacatc…
>GU190215.1 Bat coronavirus BM4831/BGR/2008, complete genome
tttaaaatctgtgtagctgtcacttggctgcatgcccagtgcacttacgcagtatatcttataaacttttactgtcgttgacaggacacgagtaactcgtctatcttctgcaggctgcttacggtttcgtccgtgttgcagccgatcatcagcatacctaggtttcgtccgggtgtgaccgaaaggtaagatggagagccttgtccctggtttcaacgagaaaacacacgtccaactcagtttacctgttttgcaggttcgtgacgtgctcgtacgtggattcggtgacaccgtagaagaggctgtcgctgaagcacgccaacatttaattgaaggaacatgtggcattgttgatctccagaagggtgttttaccccaactggaacaaccttacatttt…
>NC_014470.1 Bat coronavirus BM4831/BGR/2008, complete genome
tttaaaatctgtgtagctgtcacttggctgcatgcccagtgcacttacgcagtatatcttataaacttttactgtcgttgacaggacacgagtaactcgtctatcttctgcaggctgcttacggtttcgtccgtgttgcagccgatcatcagcatacctaggtttcgtccgggtgtgaccgaaaggtaagatggagagccttgtccctggtttcaacgagaaaacacacgtccaactcagtttacctgttttgcaggttcgtgacgtgctcgtacgtggattcggtgacaccgtagaagaggctgtcgctgaagcacgccaacatttaattgaaggaacatgtggcattgttgatctccagaagggtgttttaccccaactggaacaaccttacatttt…
>JX993988.1 Bat coronavirus Cp/Yunnan2011, complete genome
tgcctagtgcacctacgcagtataaacaataataaactttactgtcgttgacaagaaacgagtaactcgtccctcttctgcagactgcttacggtttcgtccgtgctgcagtcgatcatcagcatacctaggtttcgtccgggtgtgaccgaaaggtaagatggagagccttgttcttggaatcaacgagaaaacacacgtccaactcagtttgcctgttctccaggttagagacgtgttagtacgtggcttcggggactctgtggaagaggccctatcggaggcacgtgaacatctgaaaagtggcacttgtggcatagtagagctggaaaaaggcgtattgccccagcttgaacagccctatgtgttcattaaacgatctgacgcccagggcactgg…
>EF065505.1 Bat coronavirus HKU41, complete genome
gatttaagtgaatagcctagctatctcaccccctctcgttctcttgcagaactttgattttaacgaacttaaataatagccttgctgtgtgcgtgttgtgttgtggtctgcagcgtttaggcgccgggcttcaagcttcatgctcaacactgggcataattaaatatactaaataataatatttttcattctgagctatcgtgtctcttgtacttctcggtcacaataccctgttccgtcaggtgcgtggcaatccggggcatactatgctttccaaggctagtgtgaccacgcaaggtgcgcgtggtaagtatcgagcagagctctataatgaaaaaagaagtgaccatgttgcttgcacagtaccactttgtgatactgatgacatggcttgtaagc…
>EF065506.1 Bat coronavirus HKU42, complete genome
gatttaagtgaatagcctagctatctcaccccctctcgttctcttgcagaactttgattttaacgaacttaaataatagccttgctgtgtgcgtgttgtgttgtggtctgcagcgtttaggcgccgggcttcaagcttcatgctcaacactgggcataattaaatatactaaataataatatttttcattctgagctatcgtgtctcttgtacttctcggtcacaataccctgttccgtcaggtgcgtggcaatccggggcatactatgctttccaaggctagtgtgaccacgcaaggtgcgcgtggtaagtatcgagcagagctctataatgaaaaaagaagtgaccatgttgcttgcacagtaccactttgtgatactgatgacatggcttgtaagc…
>EF065507.1 Bat coronavirus HKU43, complete genome
gatttaagtgaatagcctagctatctcaccccctctcgttctcttgcagaactttgattttaacgaacttaaataatagccttgctgtgtgcgtgttgtgttgtggtctgcagcgtttaggcgccgggcttcaagcttcatgctcaacactgggcataattaaatatactaaataataatatttttcattctgagctatcgtgtctcttgtacttctcggtcacaataccctgttccgtcaggtgcgtggcaatccggggcatactatgctttccaaggctagtgtgaccacgcaaggtgcgcgtggtaagtatcgagcagagctctataatgaaaaaagaagtgaccatgttgcttgcacagtaccactttgtgatactgatgacatggcttgtaagc…
>EF065508.1 Bat coronavirus HKU44, complete genome
gatttaagtgaatagcctagctatctcaccccctctcgttctcttgcagaactttgattttaacgaacttaaataatagccttgttgtgtgcgtgttgtgttgtggtctgcagcgtttaggcgccgggcttcaagcttcatgctccacactgggcataattaaatatactaaataataatatttttcattctgagctatcgtgtctcttgtacttctcggtcacaataccctgttccgtcaggtgcgtggcaatccggggcacactatgctttccaaggctagtgtgaccacgcaaggtgcgcgtggtaagtatcgagcagagctctataatgaaaaaagaagtgaccatgttgcctgtacagtaccactttgtgatactgatgacatggcttgtaagc…
>EF065509.1 Bat coronavirus HKU51, complete genome
gatttaagagaatagcctagctatccctctctctcgttctcttgcagaactttgtttttaacgaacttaaataatagccctgctggtttgcgtgctgcgatacctttctgctgcgtcataggcgccggactggaaagcgcatgtacaccactgggtataattaaaactgaataatatttttcagttagagcatcgtgtctcaagtgcttcacggtcacaatataccgtttcgtcgggtgcgtggcaattcggtgcacatcatgtctttcgtggctggtgtggctcctcaaggtgcgaggggcaagtatagagcagagctcaacactgaaaaaaggactgaccatgtgtctctcaaagcgtcactctgtgatgcaggagatctggttctcaagatctcac…
>NC_009020.1 Bat coronavirus HKU51, complete genome
gatttaagagaatagcctagctatccctctctctcgttctcttgcagaactttgtttttaacgaacttaaataatagccctgctggtttgcgtgctgcgatacctttctgctgcgtcataggcgccggactggaaagcgcatgtacaccactgggtataattaaaactgaataatatttttcagttagagcatcgtgtctcaagtgcttcacggtcacaatataccgtttcgtcgggtgcgtggcaattcggtgcacatcatgtctttcgtggctggtgtggctcctcaaggtgcgaggggcaagtatagagcagagctcaacactgaaaaaaggactgaccatgtgtctctcaaagcgtcactctgtgatgcaggagatctggttctcaagatctcac…
>EF065510.1 Bat coronavirus HKU52, complete genome
gatttaagagaatagcctagctatccctctctctcgttctcttgcagaactttgtttttaacgaacttaaataatagccctgctggtttgcgtgtgcgatacctttctgctgcgtcataggcgccggattggaaagcgcatgtacaccactgggtacaattaaaactgaataatatttttcagttagagcatcgtgtctcaagtgcttcacggtcacaatataccgtttcgtcgggtgcgtggcaattcggtgcacatcatgtctttcgtggctggtgtggctcctcaaggtgcgaggggcaagtatagagcagagctcaacactgaaaaaaggactgaccatgtgtctctcaaagcgtcactttgtgatgcaggagacctggttctcaagatctcacc…
>EF065511.1 Bat coronavirus HKU53, complete genome
gatttaagagaatagcctagctatccctctctctcgttctcttgcagaactttgtttttaacgaacttaaataatagccctgctggtttgcgtgtgcgatacctttctgctgcgtcataggcgccggattggaaagcgcatgtacaccactgggtacaattaaaactgaataatatttttcagttagagcatcgtgtctcaagtgcttcacggtcacaatataccgtttcgtcgggtgcgtggcaattcggtgcacatcatgtctttcgtggctggtgtggctcctcaaggtgcgaggggcaagtatagagcagagctcaacactgaaaaaaggactgaccatgtgtctctcaaagcgtcactttgtgatgcaggagacctggttctcaagatctcacc…
>EF065512.1 Bat coronavirus HKU55, complete genome
gatttaagagaatagcctagctatccctctctctcgttctcttgcagaactttgtttttaacgaacttaaataatagccctgctggtttgcgtgtgcgatacctttctgctgcgtcataggcgccggattggaaagcgcatgtacaccactgggtacaattaaaactgaataatatttttcagttagagcatcgtgtctcaagtgcttcacggtcacaatataccgtttcgtcgggtgcgtggcaattcggtgcacatcatgtctttcgtggctggtgtggctcctcaaggtgcgaggggcaagtatagagcagagctcaacactgaaaaaaggactgaccatgtgtctctcaaagcgtcactttgtgatgcaggagacctggttctcaagatctcacc…
>EF065513.1 Bat coronavirus HKU91, complete genome
gataaaaggtagtagctgcgtgctatcgccgatcctaacccccgtttcgtcttgtacgaatcactcttgaacgaacttaaaattgcatcatacgtcacggtaggtttcgtcttgctgtgcgtacgttgcacaccaattatagtggagctttttggttaagtacttcccccttgcgagcaacaggtgtcgtcctgtttgttagccctgcgcggtttcgtccgtgtagtgatggagggtgtgcctgacccacctaagcttaaaagtatggtggttaccactttgaagtggtgcgatccttttgctaatcccaacgtcactggttgggatattcctattgaggaggctctggaatatgcgaaacagcagttgcgcactccggaacctcagttggtgtttgtg…
>NC_009021.1 Bat coronavirus HKU91, complete genome
gataaaaggtagtagctgcgtgctatcgccgatcctaacccccgtttcgtcttgtacgaatcactcttgaacgaacttaaaattgcatcatacgtcacggtaggtttcgtcttgctgtgcgtacgttgcacaccaattatagtggagctttttggttaagtacttcccccttgcgagcaacaggtgtcgtcctgtttgttagccctgcgcggtttcgtccgtgtagtgatggagggtgtgcctgacccacctaagcttaaaagtatggtggttaccactttgaagtggtgcgatccttttgctaatcccaacgtcactggttgggatattcctattgaggaggctctggaatatgcgaaacagcagttgcgcactccggaacctcagttggtgtttgtg…
>HM211100.1 Bat coronavirus HKU9101, complete genome
gataaaaggtaatagctgcgtgctagagccaatctcccccccgtttcgtcttgtacgaatcacttttgaacgaacttaaaattgcatcatacgtcacagtgggtttcgtcttgctgtgcgtaagttgcacacctattttagtgaagcttttagactaagtacttcccttcttgcaagcagcgggtttcgtcctgtctgtgcgccctgtacgggttcggccgtgcagtgatggagggtgtgcctggtccacctaagcttagaagtatggtgactatcactcttaagtggatagatcccaatattatgcccagtgtcactggctgggatatgcctatgtgtgaggctttggagatcgttaaggacgagctccgtaagcctgaacctgacttggtgtttgtg…
>HM211101.1 Bat coronavirus HKU9102, complete genome
gataaaaggtaatagctgcgtgctagaaccgctctccccccgtttcgtcttgtacgaatcactcttgaacgaacttaaaattgcatcatacgtcacagtgggtttcgttccgctgtgcgtaagttgcacacaaattttagtgtagcttttgcgttaggcacttccttcttgcgaccagcgggtttcgtcctgtctgttagccctgcgtaggtttcgtcctcgcagtgatggaaggtgtacctgacccacctaagcttaaaagtatggtgactgtcacttttaagtggatagatcccaacattatgcccagcgtcactggctgggatgtttctatgcaagaggctttggagctcgttaaggctgagctccgtaagcctacacctaaattggtgtttgtgc…
>EF065514.1 Bat coronavirus HKU92, complete genome
gataaaaggtaatagctgcgtgctagaaccgctctccccccgtttcgtcttgtacgaatcactcttgaacgaacttaaaattgcatcatacgtcacagtgggtttcgttccgctgtgcgtaagttgcacacaaattttagtgtagcttttgtgttaggcacttccttcttgcgaccagcgggtttcgtcctgtctgttagccctgcgtaggtttcgtcctcgcagtgatggaaggtgtacctgacccacctaagcttaaaagtatggtgactgtcacttttaagtggatagatcccaacattatgcccagcgtcactggctgggatgtttctatgcaagaggctttggagctcgttaaggctgagctccgtaagcctacacctaaattggtgtttgtgc…
>EF065515.1 Bat coronavirus HKU93, complete genome
gataaaaggtaatagctgcgtgctagagccaatctcccccccgtttcgtcttgtacgaatcacttttgaacgaacttaaaattgcgtcatacgtcacagtgggtttcgtcttgctgtgcgtaagttgcacacctattttagtgaagcttttagactaactacttcccttcttgcaagcaacgggtttcgtcctgtctgtgcgccctgtacaggttcggccgtgcagtgatggagggtgtgcctggtccatctaagcttagaagtatggtgactatcactcttaagtggatagatcccaatattatgcccagtgtcactggctgggatatgcctatgtgtgaggctttggagatcgttaaggacgagctccgtaagcctgaacctgacttggtgtttgtg…
>EF065516.1 Bat coronavirus HKU94, complete genome
gataaaaggtaatagctgcgtgctagagccgatcctttcccccgtttcgtcttgtacgaatcactcttgaacgaacttaaaattgcatcatacgtcacagtgggtttcgtctcgctgtgcgtaagttgcacaaacaacttagtgaagcttttcggttaagtacttcctttctgcaagcagcgggtttcgtcctgtctgtgcgccctgctcgggtctgaccgtgcagtgatggaaggtgtgcctgacccacctaagcttaaaagtatggtgactgtcacttttaagtggatagatcccaatattatgcccagcgtcactggctgggatatgcctatgcaagaggctttagaggtcgttaagaacgagcttcgtaagcctgaacctcaattggtgtttgtg…
>HM211098.1 Bat coronavirus HKU951, complete genome
gataaaaggtaatagctgcgtgctagagccaatctcccccccgtttcgtcttgtacgaatcacttttgaacgaacttaaaattgcatcatacgtcacagtgggtttcgtcttgctgtgcgtaagttgcacacctattttagtgaagcttttagactaagtacttcccttcttgcaagcagcgggtttcgtcctgtctgtgcgccctgtacgggttcggccgtgcagtgatggagggtgtgcctggtccatctaagcttagaagtatggtgactatcactcttaagtggatagatcccaatattatgcccagtgtcactggctgggatatgcctatgtgtgaggctttggagatcgttaaggacgagctccgtaagcctgaacctgacttggtgtttgtg…
>HM211099.1 Bat coronavirus HKU952, complete genome
gataaaaggtaatagctgcgtgctagaaccgctctccccccgtttcgtcttgtacgaatcactcttgaacgaacttaaaattgcatcatacgtcacagtgggtttcgttccgctgtgcgtaagttgcacacaaattttagtgtagcttttgcgttaggcacttccttcttgcgaccagcgggtttcgtcctgtctgttagccctgcgtaggtttcgtcctcgcagtgatggaaggtgtacctgacccacctaagcttaaaagtatggtgactgtcacttttaagtggatagatcccaacattatgcccagcgtcactggctgggatgtttctatgcaagaggctttggagctcgttaaggctgagctccgtaagcctacacctaaattggtgtttgtgc…
>MN996532.1 Bat coronavirus RaTG13, complete genome
ctttccaggtaacaaaccaacgaactctcgatctcttgtagatctgttctctaaacgaactttaaaatctgtgtgactgtcactcggctgcatgcttagtgcactcacgcagtataattaataactaattactgtcgttgacaggacacgagtaactcatctatcttctgcaggttgcttacggtttcgtccgtgttgcagccgatcatcagcacatctaggtttcgtccgggtgtgaccgaaaggtaagatggagagccttgtccctggtttcaacgagaaaacacacgtccaactcagtttgcctgtcttacaggttcgcgacgtgctcgtacgtggctttggagactccgtggaggaggctttatcagaggcacgtcaacatcttaaagatggcac…
>JX993987.1 Bat coronavirus Rp/Shaanxi2011, complete genome
ttaaaatctgtgtggctgtcgctcggctgcatgcctagtgcacttacgcagtataaatattaataactttactgtcgctgacaggatacgagtaactcgtccttcttctgcagactgcttacggtttcgtccgtgttgcagtcgatcatcagcatacctaggtttcgtccgggtgtgaccgaaaggtaagatggagagccttgttcttggtgtcagcgagaaaacacacgtccaactcagtttacctgttctgcaggttagagacgtgctagtacgtggcttcggggactctgtggaagaggccctatcggaggcacgtgaacatcttaaaaatggcacttgtggcttagtagagctggagaaaggcgttttgccccagcttgaacagccctatgtgtt…
>KF636752.1 Bat Hpbetacoronavirus/Zhejiang2013, complete genome
ttaagcttcggcttgttgcataggaccggaaaggtactatctaccctaactcttgtagttagactctctaaacgaactttaaaactggttgtgtccttcagtagtctgtatggccattggaggcacaccggtaattatcaaatactaagaagattcatagtacatccttgtctagcttttggttggcagtgagcctacggtttcgtccgtgtcgctcacaattatccacacagtaggtttcgtccgctgtggttgagttgctagtccgttgctgtttcgtcagccatctacaactcgacaccatgtgtagcaaggggtatgaactgaatcagaaaactcacttttctgtggaactgccatggatccaaattggtgagaatcctatcaaaccttggtcgg…
>NC_025217.1 Bat Hpbetacoronavirus/Zhejiang2013, complete genome
ttaagcttcggcttgttgcataggaccggaaaggtactatctaccctaactcttgtagttagactctctaaacgaactttaaaactggttgtgtccttcagtagtctgtatggccattggaggcacaccggtaattatcaaatactaagaagattcatagtacatccttgtctagcttttggttggcagtgagcctacggtttcgtccgtgtcgctcacaattatccacacagtaggtttcgtccgctgtggttgagttgctagtccgttgctgtttcgtcagccatctacaactcgacaccatgtgtagcaaggggtatgaactgaatcagaaaactcacttttctgtggaactgccatggatccaaattggtgagaatcctatcaaaccttggtcgg…
>DQ022305.2 Bat SARS coronavirus HKU31, complete genome
gttaggtttttacctacccaggaaaagccaaccaaccttgatctcttgtagatctgttctctaaacgaactttaaaatctgtgtggctgtcgctcggctgcatgcctagcgcacctacgcagtataaatattaataactttactgtcgttgacaagaaacgagtaactcgtccctcttctgcagactgcttacggtttcgtccgtgttgcagtcgatcatcagcatacctaggtttcgtccgggtgtgaccgaaaggtaagatggagagccttgttcttggtgtcaatgagaaaacacacgtccaactcagtttgcctgttcttcaggttagagacgtgctagtgcgtggcttcggggactctgtggaagaggccttatcggaggcacgtgaacatctt…
>GQ153545.1 Bat SARS coronavirus HKU310, complete genome
gttaggtttttacctacccaggaaaagccaaccaaccttgatctcttgtagatctgttctctaaacgaactttaaaatctgtgtggctgtcgctcggctgcatgcctagcgcacctacgcagtataaatattaataactttactgtcgttgacaagaaacgagtaactcgtccctcttctgcagactgcttacggtttcgtccgtgttgcagtcgatcatcagcatacctaggtttcgtccgggtgtgaccgaaaggtaagatggagagccttgttcttggtgtcaatgaaaaaacacacgtccaactcagtttgcctgttcttcaggttagagacgtgctagtgcgtggcttcggggactctgtggaagaggccttatcggaggcacgtgaacatctt…
>GQ153546.1 Bat SARS coronavirus HKU311, complete genome
gttaggtttttacctacccaggaaaagccaaccaaccttgatctcttgtagatctgttctctaaacgaactttaaaatctgtgtggctgtcgctcggctgcatgcctagcgcacctacgcagtataaatattaataactttactgtcgttgacaagaaacgagtaactcgtccctcttctgcagactgcttacggtttcgtccgtgttgcagtcgatcatcagcatacctaggtttcgtccgggtgtgaccgaaaggtaagatggagagccttgttcttggtgtcaatgaaaaaacacacgtccaactcagtttgcctgttcttcaggttagagacgtgttagtgcgtggcttcggggactctgtggaagaggccttatcggaggcacgtgaacatctt…
>GQ153547.1 Bat SARS coronavirus HKU312, complete genome
gttaggtttttacctacccaggaaaagccaaccaaccttgatctcttgtagatctgttctctaaacgaactttaaaatctgtgtggctgtcgctcggctgcatgcctagcgcacctacgcagtataaatattaataactttactgtcgttgacaagaaacgagtaactcgtccctcttctgcagactgcttacggtttcgtccgtgttgcagtcgatcatcagcatacctaggtttcgtccgggtgtgaccgaaaggtaagatggagagccttgttcttggtgtcaatgagaaaacacacgtccaactcagtttgcctgttcttcaggttagagacgtgctagtgcgtggcttcggggactctgtggaagaggccttatcggaggcacgtgaacatctt…
>GQ153548.1 Bat SARS coronavirus HKU313, complete genome
gttaggtttttacctacccaggaaaagccaaccaaccttgatctcttgtagatctgttctctaaacgaactttaaaatctgtgtggctgtcgctcggctgcatgcctagcgcacctacgcagtataaatattaataactttactgtcgttgacaagaaacgagtaactcgtccctcttctgcagactgcttacggtttcgtccgtgttgcagtcgatcatcagcacacctaggtttcgtccgggtgtgaccgaaaggtaagatggagagccttgttcttggtgtcaatgaaaaaacacacgtccaactcagtttgcctgttcttcaggttagagacgtgctagtgcgtggcttcggggactctgtggaagaggccttatcggaggcacgtgaacatctt…
>DQ084199.1 bat SARS coronavirus HKU32, complete genome
ccaggaaaagccaaccaaccttgatctcttgtagatctgttctctaaacgaactttaaaatctgtgtggctgtcgctcggctgcatgcctagcgcacctacgcagtataaatattaataactttactgtcgttgacaagaaacgagtaactcgtccctcttctgcagactgcttacggtttcgtccgtgttgcagtcgatcatcagcatacctaggtttcgtccgggtgtgaccgaaaggtaagatggagagccttgttcttggtgtcaatgagaaaacacacgtccaactcagtttgcctgttcttcaggttagagacgtgctagtgcgtggcttcggggactctgtggaagaggccttatcggaggcacgtgaacatcttaaaaatggcacttgtgg…
>DQ084200.1 bat SARS coronavirus HKU33, complete genome
ccaggaaaagccaaccaaccttgatctcttgtagatctgttctctaaacgaactttaaaatctgtgtggctgtcgctcggctgcatgcctagcgcacctacgcagtataaatattaataactttactgtcgttgacaagaaacgagtaactcgtccctcttctgcagactgcttacggtttcgtccgtgttgcagtcgatcatcagcatacctaggtttcgtccgggtgtgaccgaaaggtaagatggagagccttgttcttggtgtcaatgagaaaacacacgtccaactcagtttgcctgttcttcaggttagagacgtgctagtgcgtggcttcggggactctgtggaagaggccttatcggaggcacgtgaacatcttaaaaatggcacttgtgg…
>GQ153539.1 Bat SARS coronavirus HKU34, complete genome
gttaggtttttacctacccaggaaaagccaaccaaccttgatctcttgtagatctgttctctaaacgaactttaaaatctgtgtggctgtcgctcggctgcatgcctagcgcacctacgcagtataaatattaataactttactgtcgttgacaagaaacgagtaactcgtccctcttctgcagactgcttacggtttcgtccgtgttgcagtcgatcatcagcatacctaggtttcgtccgggtgtgaccgaaaggtaagatggagagccttgttcttggtgtcaatgagaaaacacacgtccaactcagtttgcctgttcttcaggttagagacgtgctagtgcgtggcttcggggactctgtggaagaggccttatcggaggcacgtgaacatctt…
>GQ153540.1 Bat SARS coronavirus HKU35, complete genome
gttaggtttttacctacccaggaaaagccaaccaaccttgatctcttgtagatctgttctctaaacgaactttaaaatctgtgtggctgtcgctcggctgcatgcctagcgcacctacgcagtataaatattaataactttactgtcgttgacaagaaacgagtaactcgtccctcttctgcagactgcttacggtttcgtccgtgttgcagtcgatcatcagcatacctaggtttcgtccgggtgtgaccgaaaggtaagatggagagccttgttcttggtgtcaatgagaaaacacacgtccaactcagtttgcctgttcttcaggttagagacgtgctagtgcgtggcttcggggactctgtggaagaggccttatcggaggcacgtgaacatctt…
>GQ153541.1 Bat SARS coronavirus HKU36, complete genome
gttaggtttttacctacccaggaaaagccaaccaaccttgatctcttgtagatctgttctctaaacgaactttaaaatctgtgtggctgtcgctcggctgcatgcctagcgcacctacgcagtataaatattaataactttactgtcgttgacaagaaacgagtaactcgtccctcttctgcagactgcttacggtttcgtccgtgttgcagtcgatcatcagcatacctaggtttcgtccgggtgtgaccgaaaggtaagatggagagccttgttcttggtgtcaatgagaaaacacacgtccaactcagtttgcctgttcttcaggttagagacgtgctagtgcgtggcttcggggactctgtggaagaggccttatcggaggcacgtgaacatctt…
>GQ153542.1 Bat SARS coronavirus HKU37, complete genome
gttaggtttttacctacccaggaaaagccaaccaaccttgatctcttgtagatctgttctctaaacgaactttaaaatctgtgtggctgtcgctcggctgcatgcctagtgcacctacacagtataaatattaataactttactgtcgttgacaagaaacgagtaactcgtccctcttctgcagattgcttacggtttcgtccgtgttgcagtcgatcatcagcatacctaggtttcgtccgggtgtgaccgaaaggtaagatggagagccttgttcttggtgtcaacgagaaaacacacgtccaactcagtttgcctgttcttcaggttagagacgtgctagtgcgtggcttcggggactctgtggaagaggccctatcggaggcacgtgaacatctt…
>GQ153543.1 Bat SARS coronavirus HKU38, complete genome
gttaggtttttacctacccaggaaaagccaaccaaccttgatctcttgtagatctgttctctaaacgaactttaaaatctgtgtggctgtcgctcggctgcatgcctagtgcacctacacagtataaatattaataactttactgtcgttgacaagaaacgagtaactcgtccctcttctgcagattgcttacggtttcgtccgtgttgcagtcgatcatcagcatacctaggtttcgtccgggtgtgaccgaaaggtaagatggagagccttgttcttggtgtcaacgagaaaacacacgtccaactcagtttgcctgttcttcaggttagagacgtgctagtgcgtggcttcggggactctgtggaagaggccctatcggaggcacgtgaacatctt…
>GQ153544.1 Bat SARS coronavirus HKU39, complete genome
gttaggtttttacctacccaggaaaagccaaccaaccttgatctcttgtagatctgttctctaaacgaactttaaaatctgtgtggctgtcgctcggctgcatgcctagcgcacctacgcagtataaatattaataactttactgtcgttgacaagaaacgagtaactcgtccctcttctgcagactgcttacggtttcgtccgtgttgcagtcgatcatcagcatacctaggtttcgtccgggtgtgaccgaaaggtaagatggagagccttgttcttggtgtcaatgaaaaaacacacgtccaactcagtttgcctgttcttcaggttagagacgtgctagtgcgtggcttcggggactctgtggaagaggccttatcggaggcacgtgaacatctt…
>DQ412042.1 Bat SARS coronavirus Rf1, complete genome
atattaggtttttacctacccaggaaaagccaaccaacctcgatctcttgtagatctgttctttaaacgaactttaaaatctgtgtggctgtcgcttggctgtatgcctagtgcacctacacagtataaataataactttactgtcgttgacaagaaacgggtaactcgtccttcttctgcagactgcttacggtttcgtccgtgttgtagtcgatcatcagcatacctaggtttcgtccgggtgtgaccgaaaggtaagatggagagccttgttcttggtgtcaacgagaaaacacacgtccaactcagtttacctgttcttcaggttagtgacgtgttagtgcgtggtttcggggatactgtggaagaagccctagcggaagcacgtgaacatctta…
>DQ412043.1 Bat SARS coronavirus Rm1, complete genome
atattaggtttttacctacccaggaaaagccaaccaacctcgatctcttgtagatctgttctttaaacgaactttaaaatctgtgtggctgtcgcttggctgtatgcctagtgcacctacacagtataaataataactttactgtcgttgacaagaaacgggtaactcgtccttcttctgcagactgcttacggtttcgtccgtgttgtagtcgatcatcagcatacctaggtttcgtccgggtgtgaccgaaaggtaagatggagagccttgttcttggtgtcaacgagaaaacacacgtccaactcagtttacctgttcttcaggttagtgacgtgttagtgcgtggtttcggggatactgtggaagaagccctagcggaagcacgtgaacatctta…
>DQ071615.1 Bat SARS coronavirus Rp3, complete genome
atattaggtttttacctacccaggaaaagccaaccaacctcgatctcttgtagatctgttctctaaacgaactttaaaatctgtgtagctgtcgcttggctgcatgcctagtgcacctacgcagtataaacaataataaactctactgtcgttgacaagaaacgagtaactcgtccctcttctgcagactgcttacggtttcgtccgtgttgcagtcgatcatcagcatacctaggtttcgtccgggtgtgaccgagaggtaagatggagagccttgttcttggaatcaacgagaaaacacacgtccaactcagtttgcctgttcttcaggttagagacgtgctagtacgtggctttggggactctgtggaagaggccctatcggaggcacgtgaacac…
>FJ588686.1 Bat SARS CoV Rs672/2006, complete genome
ccaggaaaagccaaccaacctcgatctcttgtagatctgttctctaaacgaactttaaaatctgtgtagctgtcgctcggctgcatgcctagtgcacctacgcagtataaacaataataaattttactgtcgttgacaagaaacgagtaactcgtccctcttctgcagactgcttacggtttcgtccgtgttgcagtcgattatcagcatacctaggtttcgtccgggtgtgaccgaaaggtaagatggagagccttgttcttggtgtcaacgagaaaacacacgtccaactcagtttacctgttcttcaggttagagacgtgctagtgcgtggcttcggggactctgtggaagaggccctatcggaggcacgtgaacatcttaaaaatggcacttgtg…
>KY417142.1 Bat SARSlike coronavirus isolate As6526, complete genome
atattaggtttttacctacccaggaaaagccaaccaacctcgatctcttgtagatctgttctctaaacgaactttaaaatctgtgtagctgtcgctcggctgcatgcctagtgcacctacgcagtataaacaataataaattttactgtcgttgacaagaaacgagtaactcgtccctcttctgcagactgcttacggtttcgtccgtgttgcagtcgatcatcagcatacctaggtttcgtccgggtgtgaccgaaaggtaagatggagagccttgttcttggtgtcaacgagaaaacacacgtccaactcagtttgcctgttcttcaggttagagacgtgctagtgcgtggcttcggggactctgtggaagaggccctatcggaggcacgtgaacat…
>MG772933.1 Bat SARSlike coronavirus isolate batSLCoVZC45, complete genome
atattaggtttttaccttcccaggtaacaaaccaactaactctcgatctcttgtagatctgttctctaaacgaactttaaaatctgtgtgactgtcacttagctgcatgcttagtgcactcacgcagtttaattataattaattactgtcgttgacaggacacgagtaactcgtctatcttctgcaggttgcttacggtttcgtccgtgttgcagccgatcatcagcataccttggtttcgtccgggtgtgaccgagaggtaagatggagagccttgtccctggtttcaacgagaaaacacacggtccactcagtttgcctgttttacaggttcgtgacgtgcttgtacgtggctttggagactccgtagaggaagctttatcagaggcacgtcaacat…
>MG772934.1 Bat SARSlike coronavirus isolate batSLCoVZXC21, complete genome
atattaggtttttaccttcccaggtaacaaaccaactaactctcgatctcttgtagatctgttctctaaacgaactttaaaatctgtgtgactgtcacttagctgcatgcttagtgcactcacgcagtttaattataattaattactgtcgttgacaggacacgagtaactcgtctatcttctgcaggttgcttacggtttcgtccgtgttgcagccgatcatcagcataccttggtttcgtccgggtgtgaccgagaggtaagatggagagccttgtccctggtttcaacgagaaaacacacgtccaactcagtttgcctgttttacaggtttgtgacgtgcttgtacgtggctttggagactccgtagaggaggctttatcagaggcacgtcaacat…
>KY417145.1 Bat SARSlike coronavirus isolate Rf4092, complete genome
atattaggtttttacctacccaggaaaagccaaccaacctcgatctcttgtagatctgttctctaaacgaactttaaaatctgtgtagctgtcgctcggctgcatgcctagtgcacctacgcagtataaacaataataaattttactgtcgttgacaagaaacgagtaactcgtccctcttctgcagactgcttacggtttcgtccgtgttgcagtcgatcatcagcatacctaggtttcgtccgggtgtgaccgaaaggtaagatggagagccttgttcttggtgtcaacgagaaaacacacgtccaactcagtttgcctgttcttcaggttagagacgtgctagtgcgtggcttcggggactctgtggaagaggccctatcggaggcacgtgaacat…
>KY417143.1 Bat SARSlike coronavirus isolate Rs4081, complete genome
atattaggtttttacctacccaggaaaagccaaccaacctcgatctcttgtagatctgttctctaaacgaactttaaaatctgtgtagctgtcgctcggctgcatgcctagtgcacctacgcagtataaacaataataaattttactgtcgttgacaagaaacgagtaactcgtccctcttctgcagactgcttacggttccgtccgtgttgcagtcgatcatcagcatacctaggtttcgtccgggtgtgaccgaaaggtaagatggagagccttgttcttggtgtcaacgagaaaacacacgtccaactcagtttgcctgttcttcaggttagagacgtgctagtgcgtggcttcggggactctgtggaagaggccctatcggaggcacgtgaacat…
>KY417144.1 Bat SARSlike coronavirus isolate Rs4084, complete genome
atattaggtttttacctacccaggaaaagccaaccaacctcgatctcttgtagatctgttctctaaacgaactttaaaatctgtgtagctgtcgctcggctgcatgcctagtgcacctacgcagtataaacaataataaattttactgtcgttgacaagaaacgagtaactcgtccctcttctgcagactgcttacggtttcgtccgtgttgcagtcgatcatcagcatacctaggtttcgtccgggtgtgaccgaaaggtaagatggagagccttgttcttggtgtcaacgagaaaacacacgtccaactcagtttgcctgttcttcaggttagagacgtgctagtgcgtggcttcggggactctgtggaagaggccctatcggaggcacgtgaacat…
>KY417146.1 Bat SARSlike coronavirus isolate Rs4231, complete genome
atattaggtttttacctacccaggaaaagccaaccaacctcgatctcttgtagatctgttctctaaacgaactttaaaatctgtgtagctgtcgctcggctgcatgcctagtgcacctacgcagtataaacaataataaattttactgtcgttgacaagaaacgagtaactcgtccctcttctgcagactgcttacggtttcgtccgtgttgcagtcgatcatcagcatacctaggtttcgtccgggtgtgaccgaaaggtaagatggagagccttgttcttggtgtcaacgagaaaacacacgtccaactcagtttgcctgttcttcaggttagagacgtgctagtgcgtggcttcggggactctgtggaagaggccctatcggaggcacgtgaacat…
>KY417147.1 Bat SARSlike coronavirus isolate Rs4237, complete genome
atattaggtttttacctacccaggaaaagccaaccaacctcgatctcttgtagatctgttctctaaacgaactttaaaatctgtgtagctgtcgctcggctgcatgcctagtgcacctacgcagtataaacaataataaattttactgtcgttgacaagaaacgagtaactcgtccctcttctgcagactgcttacggttccgtccgtgttgcagtcgatcatcagcatacctaggtttcgtccgggtgtgaccgaaaggtaagatggagagccttgttcttggtgtcaacgagaaaacacacgtccaactcagtttgcctgttcttcaggttagagacgtgctagtgcgtggcttcggggactctgtggaagaggccctatcggaggcacgtgaacat…
>KY417148.1 Bat SARSlike coronavirus isolate Rs4247, complete genome
atattaggtttttacctacccaggaaaagccaaccaacctcgatctcttgtagatctgttctctaaacgaactttaaaatctgtgtagctgtcgctcggctgcatgcctagtgcacctacgcagtataaacaataataaattttactgtcgttgacaagaaacgagtaactcgtccctcttctgcagactgcttacggtttcgtccgtgttgcagtcgatcatcagcatacctaggtttcgtccgggtgtgaccgaaaggtaagatggagagccttgttcttggtgtcaacgagaaaacacacgtccaactcagtttgcctgttcttcaggttagagacgtgctagtgcgtggcttcggggactccgtggaagaggccctatcggaggcacgtgaacat…
>KY417149.1 Bat SARSlike coronavirus isolate Rs4255, complete genome
atattaggtttttacctacccaggaaaagccaaccaacctcgatctcttgtagatctgttctctaaacgaactttaaaatctgtgtagctgtcgctcggctgcatgcctagtgcacctacgcagtataaacaataataaattttactgtcgttgacaagaaacgagtaactcgtccctcttctgcagactgcttacggtttcgtccgtgttgcagtcgatcatcagcatacctaggtttcgtccgggtgtgaccgaaaggtaagatggagagccttgttcttggtgtcaacgagaaaacacacgtccaactcagtttgcctgttcttcaggttagagacgtgctagtgcgtggcttcggggactctgtggaagaggccctatcggaggcacgtgaacat…
>KY417150.1 Bat SARSlike coronavirus isolate Rs4874, complete genome
atattaggtttttacctacccaggaaaagccaaccaacctcgatctcttgtagatctgttctctaaacgaactttaaaatctgtgtagctgtcgctcggctgcatgcctagtgcacctacgcagtataaacaataataaattttactgtcgttgacaagaaacgagtaactcgtccctcttctgcagactgcttacggttccgtccgtgttgcagtcgatcatcagcatacctaggtttcgtccgggtgtgaccgaaaggtaagatggagagccttgttcttggtgtcaacgagaaaacacacgtccaactcagtttgcctgttctccaggttagagacgtgctagtgcgtggcttcggggactctgtggaagaggccctatcggaggcacgtgaacat…
>KY417151.1 Bat SARSlike coronavirus isolate Rs7327, complete genome
atattaggtttttacctacccaggaaaagccaaccaacctcgatctcttgtagatctgttctctaaacgaactttaaaatctgtgtagctgtcgctcggctgcatgcctagtgcacctacgcagtataaacaataataaattttactgtcgttgacaagaaacgagtaactcgtccctcttctgcagactgcttacggtttcgtccgtgttgcagtcgatcatcagcatacctaggtttcgtccgggtgtgaccgaaaggtaagatggagagccttgttcttggtgtcaacgagaaaacacacgtccaactcagtttgcctgttcttcaggttagagacgtgctagtgcgtggcttcggggactctgtggaagaggccctatcggaggcacgtgaacat…
>KY417152.1 Bat SARSlike coronavirus isolate Rs9401, complete genome
atattaggtttttacctacccaggaaaagccaaccaacctcgatctcttgtagatctgttctctaaacgaactttaaaatctgtgtagctgtcgctcggctgcatgcctagtgcacctacgcagtataaacaataataaattttactgtcgttgacaagaaacgagtaactcgtccctcttctgcagactgcttacggtttcgtccgtgttgcagtcgatcatcagcatacctaggtttcatccgggtgtgaccgaaaggtaagatggagagccttgttcttggtgtcaacgagaaaacacacgtccaactcagtttgcctgttcttcaggttagagacgtgctagtgcgtggcttcggggactctgtggaagaggccctatcggaggcacgtgaacat…
>KC881006.1 Bat SARSlike coronavirus Rs3367, complete genome
atattaggtttttacctacccaggaaaagccaaccaaccccgatctcttgtagatctgttctctaaacgaactttaaaatctgtgtagctgtcgctcggctgcatgcctagtgcacctacgcagtataaacaataataaattttactgtcgttgacaagaaacgagtaactcgtccctcttctgcagactgcttacggtttcgtccgtgttgcagtcgatcatcagcatacctaggtttcgtccgggtgtgaccgaaaggtaagatggagagccttgttcttggtgtcaacgagaaaacacacgtccaactcagtttgcctgttcttcaggttagagacgtgctagtgcgtggcttcggggactctgtggaagaggccctatcggaggcacgtgaacac…
>KC881005.1 Bat SARSlike coronavirus RsSHC014, complete genome
atattaggtttttacctacccaggaaaagccaaccaacctcgatctcttgtagatctgttctctaaacgaactttaaaatctgtgtagctgtcgctcggctgcatgcctagtgcacctacgcagtataaacaataataaattttactgtcgttgacaagaaacgagtaactcgtccctcttctgcagactgcttacggttccgtccgtgttgcagtcgatcatcagcatacctaggtttcgtccgggtgtgaccgaaaggtaagatggagagccttgttcttggtgtcaacgagaaaacacacgtccaactcagtttgcctgttcttcaggttagagacgtgctagtgcgtggcttcggggactctgtggaagaggccctatcggaggcacgtgaacat…
>KF367457.1 Bat SARSlike coronavirus WIV1, complete genome
atattaggtttttacctacccaggaaaagccaaccaaccccgatctcttgtagatctgttctctaaacgaactttaaaatctgtgtagctgtcgctcggctgcatgcctagtgcacctacgcagtataaacaataataaattttactgtcgttgacaagaaacgagtaactcgtccctcttctgcagactgcttacggtttcgtccgtgttgcagtcgatcatcagcatacctaggtttcgtccgggtgtgaccgaaaggtaagatggagagccttgttcttggtgtcaacgagaaaacacacgtccaactcagtttgcctgttcttcaggttagagacgtgctagtgcgtggcttcggggactctgtggaagaggccctatcggaggcacgtgaacac…
>KP886808.1 Bat SARSlike coronavirus YNLF_31C, complete genome
atattaggtttttacctacccaggaaaagccaaccaacctcgatctcttgtagatctgttctttaaacgaactttaaaatctgtgtggctgtcgctcggctgtatgcctagtgcacctacacagtataaatattaataactttactgtcgttgacaagaaacgagtaactcgtccttcttctgcagactgcttacggtttcgtccgtgttgcagtcgatcatcagcatacctaggttccgtccgggtgtgaccgaaaggtaagatggagagccttgttcttggtgtcaacgagaaaacacacgtccaactcagtttacctgttcttcaggttggcgacgtgctagtgcgtggtttcggggatactgtggaagaagccctaacggaagcacgtgaacatc…
>KP886809.1 Bat SARSlike coronavirus YNLF_34C, complete genome
atattaggtttttacctacccaggaaaagccaaccaacctcgatctcttgtagatctgttctttaaacgaactttaaaatctgtgtggctgtcgctcggctgtatgcctagtgcacctacacagtataaatattaataactttactgtcgttgacaagaaacgagtaactcgtccttcttctgcagactgcttacggtttcgtccgtgttgcagtcgatcatcagcatacctaggttccgtccgggtgtgaccgaaaggtaagatggagagccttgttcttggtgtcaacgagaaaacacacgtccaactcagtttacctgttcttcaggttggcgacgtgctagtgcgtggtttcggggatactgtggaagaagccctaacggaagcacgtgaacatc…
>KU558922.1 Betacoronavirus 1 isolate Buffalo coronavirus B124F, complete genome
gattgtgagcgatttgcgtgcgtgcatcccgcttcactgatctcttgttagatctttttataatctaaactttataaaaacatccactccctgtagtctatgcctgtgggcgtagatttttcatagtggtgtctatattcatttctgctgttaacagctttcagccagggacgtgttgtatcctaggcagtggcccacccataggtcacaatgtcgaagatcaacaaatacggtctcgaactacattgggctccagaatttccatggatgtttgaggacacagaggagaagttggacaaccctagtagttcagaggtggatatagtatgctccaccactgcgcaaaagctggaaacaggcggaatttgtcctgaaaatcatgttatggtggattgtcgc…
>KU558923.1 Betacoronavirus 1 isolate Buffalo coronavirus B128F, complete genome
gttagatctttttataatctaaactttataaaaacatccactccctgtagtctatgcctgtgggcgtagatttttcatagtggtgtctatattcatttctgctgttaacagctttcagccagggacgtgttgtatcctaggcagtggcccacccataggtcacaatgtcgaagatcaacaaatacggtctcgaactacactgggctccagaatttccatggatgtttgaggacacagaggagaagttggacaaccctagtagttcagaggtggatatagtatgctccaccactgcgcaaaagctggaaacaggcggaatttgtcctgaaaatcatgtgatggtggattgtcgccgacttcttaaacaagagtgttgtgtgcagtctagcctaatacgtg…
>KC164505.2 Betacoronavirus England 1, complete genome
atttaagtgaatagcttggctatctcacttcccctcgttctcttgcagaactttgattttaacgaacttaaataaaagccctgttgtttagcgtattgttgcacttgtctggtgggattgtggcattaatttgcctgctcatctaggcagtggacatatgctcaacactgggtataattctaattgaatactatttttcagttagagcgtcgtgtctcttgtacgtctcggtcacaatacacggtttcgtccggtgcgtggcaattcggggcacatcatgtctttcgtggctggtgtgaccgcgcaaggtgcgcgcggtacgtatcgagcagcgctcaactctgaaaaacatcaagaccatgtgtctctaactgtgccactctgtggttcaggaaacct…
>NC_038294.1 Betacoronavirus England 1, complete genome
atttaagtgaatagcttggctatctcacttcccctcgttctcttgcagaactttgattttaacgaacttaaataaaagccctgttgtttagcgtattgttgcacttgtctggtgggattgtggcattaatttgcctgctcatctaggcagtggacatatgctcaacactgggtataattctaattgaatactatttttcagttagagcgtcgtgtctcttgtacgtctcggtcacaatacacggtttcgtccggtgcgtggcaattcggggcacatcatgtctttcgtggctggtgtgaccgcgcaaggtgcgcgcggtacgtatcgagcagcgctcaactctgaaaaacatcaagaccatgtgtctctaactgtgccactctgtggttcaggaaacct…
>KC545383.1 Betacoronavirus Erinaceus/VMC/DEU/2012 isolate ErinaceusCoV/2012174/GER/2012, complete genome
gattaaagagaatagcatagctatccctctctctccgttctcttgtagaactcttgttttaacgaacttaattaaaagcccttatactttgtctaggtagtggcattagtgccagacctatgcattgtagtgggtttagtaaaaactaaattcatatttttcatttagagctgcgtgtctcaagtgcgtctcggtcacaatatactgttccgtcaggtgcgtgacaatccggggctcatcatgtcttccgcgactggtgagggttctcaaggtgcgagggccacgtatagagcagcgctcaacaatgaaaaacgtcatgaccatgttgccctaactgtgccatgctgtggtacagaggctaaggttacagctctttcaccttggttcatggatggcatg…
>NC_039207.1 Betacoronavirus Erinaceus/VMC/DEU/2012 isolate ErinaceusCoV/2012174/GER/2012, complete genome
gattaaagagaatagcatagctatccctctctctccgttctcttgtagaactcttgttttaacgaacttaattaaaagcccttatactttgtctaggtagtggcattagtgccagacctatgcattgtagtgggtttagtaaaaactaaattcatatttttcatttagagctgcgtgtctcaagtgcgtctcggtcacaatatactgttccgtcaggtgcgtgacaatccggggctcatcatgtcttccgcgactggtgagggttctcaaggtgcgagggccacgtatagagcagcgctcaacaatgaaaaacgtcatgaccatgttgccctaactgtgccatgctgtggtacagaggctaaggttacagctctttcaccttggttcatggatggcatg…
>KC545386.1 Betacoronavirus Erinaceus/VMC/DEU/2012 isolate ErinaceusCoV/2012216/GER/2012, complete genome
gattaaagagaatagcatagctatccctctctctccgttctcttgtagaactcttgttttaacgaacttaattaaaagcccttatactttgtctaggtagtggcattagtgccagacctatgcattgtagtgggtttagtaaaaactaaattcatatttttcatttagagctgcgtgtctcaagtgcgtctcggtcacaatatactgttccgtcaggtgcgtgacaatccggggctcatcatgtcttccgcgactggtgagggttctcaaggtgcgagggccacgtatagagcagcgctcaacaatgaaaaacgtcatgaccatgttgccctaactgtgccatgttgtggtacaggggctaaggttacagctctttcaccttggttcatggatggcgta…
>KM349742.1 Betacoronavirus HKU24 strain HKU24R05005I, complete genome
gataaagtgtgaatcgcttccgtagcatcgcaccctcgatctcttgttagatctaatctaatctaaactttataaaaacactaggtccctgctagcctatgcctgagggtttaggcgttgcatactagtgtcttaggaatttgactgataacacttccctgctaacggcgtgttgcactctcagtctaagcctcccacccataggaggtatcatggctaagcgagtcaacaaatacggcctcacgctaaaatgggccccagaatttccgtggatgtttgaggacacagaggagaagttgggtaaccctgatagcggagatggggatgggttttgctccccagttaagcaggaagagggatcggtcaaagatcattttgataatcacgttaagatggatt…
>NC_026011.1 Betacoronavirus HKU24 strain HKU24R05005I, complete genome
gataaagtgtgaatcgcttccgtagcatcgcaccctcgatctcttgttagatctaatctaatctaaactttataaaaacactaggtccctgctagcctatgcctgagggtttaggcgttgcatactagtgtcttaggaatttgactgataacacttccctgctaacggcgtgttgcactctcagtctaagcctcccacccataggaggtatcatggctaagcgagtcaacaaatacggcctcacgctaaaatgggccccagaatttccgtggatgtttgaggacacagaggagaagttgggtaaccctgatagcggagatggggatgggttttgctccccagttaagcaggaagagggatcggtcaaagatcattttgataatcacgttaagatggatt…
>KM349743.1 Betacoronavirus HKU24 strain HKU24R05009I, complete genome
gataaagtgtgaatcgcttccgtagcatcgcaccctcgatctcttgttagatctaatctaatctaaactttataaaaacactaggtccctgctagcctatgcctgagggtttaggcgttgcatactagtgtcttaggaatttgactgataacacttccctgctaacggcgtgttgcactctcagtctaagcctcccacccataggaggtatcatggctaagcgagtcaacaaatacggcctcacgctaaaatgggccccagaatttccgtggatgtttgaggacacagaggagaagttgggtaaccctgatagcggagatggggatgggttttgctccccagttaagcaggaagagggatcggtcaaagatcattttgataatcacgttaagatggatt…
>KM349744.1 Betacoronavirus HKU24 strain HKU24R05010I, complete genome
gataaagtgtgaatcgcttccgtagcatcgcaccctcgatctcttgttagatctaatctaatctaaactttataaaaacactaggtccctgctagcctatgcctgagggtttaggcgttgcatactagtgtcttaggaatttgactgataacacttccctgctaacggcgtgttgcactctcagtctaagcctcccacccataggaggtatcatggctaagcgagtcaacaaatacggcctcacgctaaaatgggccccagaatttccgtggatgtttgaggacacagaggagaagttgggtaaccctgatagcggagatggggatgggttttgctccccagttaagcaggaagagggatcggtcaaagatcattttgataatcacgttaagatggatt…
>MH687968.1 Betacoronavirus sp. strain VZ_BetaCoV_16715_52, complete genome
gagatctaacaagagggagattggcgaccgtaccgtccgtcagcttacgatctcttgttagatctcatcaaatctaaactttatataaacagggctccctgtcgttcatgtctacgggtgtgaacaagtcatagtcttgtatttcaagtcttgcatctttcggcgctttgccagtgacgtgtctgttagcggcatacggcctaccatcgacccacccataggttgtaatggatgtgcctaaatctgatatgcttaaggcaggcaattacggtctcggctttaaggtggccccagaatttccatggatgcttccgaacgcatcggagaagttgggtgcccaccaagagtcagaggagggtgtgttgtgtccctctgctgcgcaagaactgaaaggtgcag…
>MH687969.1 Betacoronavirus sp. strain VZ_BetaCoV_20724_33, complete genome
atcgcaccctcgatctcttgttagatctaatctaatctaaactttataaagtttagattggattagatcttccgtagcatcgcaccctcgatctcttgttagatctaatctaatctaaactttataaagtttagattagattagatctaacaagagatcttccgtagcatcgcaccctcgatctcttgttagatctaatctaatctaaactttataaaaacactaggtccctgctagcctatgcctgagggtttaggcgttgcatactagtgtctctaggaatttgactgataacactttccagctaacggcgtgttgcactctcggtctcagcctcccacccataggaggcatcatggctaagcgagtcaacaaatacggcctcacgctaaaatgggc…
>MH687970.1 Betacoronavirus sp. strain VZ_BetaCoV_20724_34_c12, complete genome
cagcttacgatctcttgttagatcttatcaaatctaaactttatataaacagggctccctgtcgttcatgtctacgggtgtgaacaagtcatagtcttgtatttcaagtcttgcatctttcggcgctttgccagtgacgtgtctgttagcggcatacggcctaccatcgacccacccataggttgtaatggatgtgcctaaatctgatatgcttaaggcaggcaattacggtctcggctttaaggtggccccagaatttccttggatgcttccgaacgcatcggagaagttgggtgcccaccaagagtcagaggagggtgtgttgtgtccctctgctgcgcaagaactgaaaggtgcaggaactggttttgaaaatcacgtgaagatagattgtcgccg…
>MH687971.1 Betacoronavirus sp. strain VZ_BetaCoV_20724_34_c13, complete genome
ttccgtagcatcgcaccctcgatctcttgttagatctaatctaatctaaactttataaaaacactaggtccctgctagcctatgcctgagggtttaggcgttgcatactagtgtctctaggaatttgactgataacactttccagctaacggcgtgttgcactctcggtcttaagcctcccacccataggaggtatcatggctaagcgagtcaacaaatacggcctcacgctaaaatgggccccagaatttccgtggatgtttgaggacacagaggagaagttgggtaaccctgatagcggagatggggatgggttttgctccccagttaagcagaaagagggatcggtcaaaggtcattttgataatcacgttaagatggattgtagcatcctatcta…
>MH687972.1 Betacoronavirus sp. strain VZ_BetaCoV_20724_38, complete genome
gataaagtgtgaatcgcttccgtagcatcgcaccctcgatctcttgttagatctaatctaatctaaactttataaaaacactaggtccctgctagcctatgcctgagggtttaggcgttgcatactagtgtctcaggaatttgactgataacactttccagctaacggcgtgttgcactctcggtcttaagcctcccacccataggaggtatcatggctaagcgagtcaacaaatacggcctcacgctaaaatgggccccagaatttccgtggatgtttgaggacacagaggagaagttgggtaaccctgatagcggagatggggatgggttttgctccccagttaagcagaaagagggatcggtcaaaggtcattttgataatcacgttaagatggat…
>MH687973.1 Betacoronavirus sp. strain VZ_BetaCoV_20724_39, complete genome
gataaagtgtgaatcgcttccgtagcatcgcaccctcgatctcttgttagatctaatctaatctaaactttataaaaacactaggtccctgctagcctatgcctgagggtttaggcgttgcatactagtgtctcaggaatttgactgataacactttccagctaacggcgtgttgcactctcggtcttaagcctcccacccataggaggtatcatggctaagcgagtcaacaaatacggcctcacgctaaaatgggccccagaatttccgtggatgtttgaggacacagaggagaagttgggtaaccctgatagcggagatggggatgggttttgctccccagttaagcagaaagagggatcggtcaaaggtcattttgataatcacgttaagatggat…
>MH687974.1 Betacoronavirus sp. strain VZ_BetaCoV_20724_43, complete genome
gataaagtgtgaatcgcttccgtagcatcgcaccctcgatctcttgttagatctaatctaatctaaactttataaaaacactaggtccctgctagcctatgcctgagggtttaggcgttgcatactagtgtctctaggaatttgactgataacactttccagctaacggcgtgttgcactctcggtctcagcctcccacccataggaggcatcatggctaagcgagtcaacaaatacggcctcacgctaaaatgggccccagaatttccgtggatgtttgaggacacagaggagaagttgggtaaccctgctagcggagatggggatgggttttgctccccagttaagcagaaagagggatcggtcaaagatcattttgataatcacgttaagatggat…
>MH687976.1 Betacoronavirus sp. strain VZ_BetaCoV_22084_1, complete genome
agctaacggcgtgttgcactctcggtcttaagcctcccacccataggaggtatcatggctaagcgagtcaacaaatacggcctcacgctaaaatgggccccagaatttccgtggatgtttgaggacacagaggagaagttgggtaaccctgatagcggagatggggatgggttttgctccccagttaagcagaaagagggatcggtcaaaggtcattttgataatcacgttaagatggattgtagcatcctatctacttatgatatggttgcgcagtctgctctgatacgtgatatagtccttaagacaggaccggaagacaccgagtctgttttaaagcaagccttgttgtcccgcgaggcagtctttgtgcgaccaccccagcacatgactcttgag…
>MH687977.1 Betacoronavirus sp. strain VZ_BetaCoV_22084_10, complete genome
accgagtctgttttaaagcaagccttgttgtcccctcgatctcttgttagatctaatctaatctaaactttataaaaacactaggtccctgctagcctatgcctgagggtttaggcgttgcatactagtgtctcaggaatttgactgataacactttccagctaacggcgtgttgcactctcggtcttaagcctcccacccataggaggtatcatggctaagcgagtcaacaaatacggcctcacgctaaaatgggccccagaatttccgtggatgtttgaggacacagaggagaagttgggtaaccctgatagcggagatggggatgggttttgctccccagttaagcagaaagagggatcggtcaaagatcattttgataatcacgttaagatggat…
>MH687978.1 Betacoronavirus sp. strain VZ_BetaCoV_22084_6, complete genome
gacaacaaggcttgctttaaaacagactcggtatgttccggtcctgtcttaaggactatatcactaatctaatctaaactttataaaaacactaggtccctgctagcctatgcctgagggtttaggcgttgcatactagtgtctcaggaatttgactgataacactttccagctaacggcgtgttgcactctcggtcttaagcctcccacccataggaggtatcatggctaagcgagtcaacaaatacggcctcacgctaaaatgggccccagaatttccgtggatgtttgaggacacagaggagaagttgggtaaccctgatagcggagatggggatgggttttgctccccagttaagcagaaagagggatcggtcaaaggtcattttgataatcacg…
>DQ811784.2 Bovine coronavirus DB2, complete genome
gcgtgcgtgcatcccgcttcactgatctcttgttagatcttttcataatctaaactttataaaaacatccactccctgtagtctatgcctgtgggcgtagatttttcatagtggtgtctatattcatttctgctgttaacagctttcagccagggacgtgttgtatcctaggcagtggcccacccataggtcacaatgtcgaagatcaacaaatacggtctcgaactacactgggctccagaatttccatggatgtttgaggacacagaggagaagttggacaaccctagtagttcagaggtggatatagtatgctccaccactgcgcaaaagctggaaacaggcggaatttgtcctgaaaatcatgtgatggtggattgtcgccgacttcttaaacaa…
>EF424619.1 Bovine coronavirus EAH187, complete genome
cgtgcgtgcatcccgcttcactgatctcttgttagatcttttcataatctaaactttataaaaacatccactccctgtagtctatgcctgtgggcgtagatttttcatagtggtgtctatattcatttctgctgttaacagctttcagccagggacgtgttgtatcctaggcagtggcccacccataggtcacaatgtcgaagatcaacaaatacggtctcgaactacactgggctccagaatttccatggatgtttgaggacgcagaggagaagttggacaaccctagtagttcagaggtggatatagtatgctccaccactgcgcaaaagctggaaacaggcggaatttgtcctgaaaatcatgtgatggtggattgtcgccgacttcttaaacaag…
>FJ938064.1 Bovine coronavirus EAH187TC, complete genome
cgtgcgtgcatcccgcttcactgatctcttgttagatcttttcataatctaaactttataaaaacatccactccctgtagtctatgcctgtgggcgtagatttttcatagtggtgtctatattcatttctgctgttaacagctttcagccagggacgtgttgtatcctaggcagtggcccacccataggtcacaatgtcgaagatcaacaaatacggtctcgaactacactgggctccagaatttccatggatgtttgaggactcagaggagaagttggacaaccctagtagttcagaggtggatatagtatgctccaccactgcgcaaaagctggaaacaggcggaatttgtcctgaaaatcatgtgatggtggattgtcgccgacttcttaaacaag…
>EF424615.1 Bovine coronavirus EAH65, complete genome
gccagtgagcgatttgcgtgcgtgcatcccgcttcactgatctcttgttagatcttttcataatctaaactttataaaaacatccactccctgtagtctatgcctgtgggcgtagatttttcatagtggtgtctatattcatttctgctgttaacagctttcagccagggacgtgttgtatcctaggcagtggcccacccataggtcacaatgtcgaagatcaacaaatacggtctcgaactacactgggctccagaatttccatggatgtttgaggacgcagaggagaagttggacaaccctagtagttcagaggtggatatagtatgctccaccactgcgcaaaagctggaaacaggcggaatttgtcctgaaaatcatgtgatggtggattgtcgc…
>EF424616.1 Bovine coronavirus EAH65TC, complete genome
cgtgcgtgcatcccgcttcactgatctcttgttagatcttttcataatctaaactttataaaaacatccactccctgtagtctatgcctgtgggcgtagatttttcatagtggtgtctatattcatttctgctgttaacagctttcagccagggacgtgttgtatcctaggcagtggcccacccataggtcacaatgtcgaagatcaacaaatacggtctcgaactacactgggctccagaatttccatggatgtttgaggacgcagaggagaagttggacaaccctagtagttcagaggtggatatagtatgctccaccactgcgcaaaagctggaaacaggcggaatttgtcctgaaaatcatgtgatggtggattgtcgccgacttcttaaacaag…
>FJ938063.1 Bovine coronavirus EDB2TC, complete genome
cgtgcgtgcatcccgcttcactgatctcttgttagatcttttcataatctaaactttataaaaacatccactccctgtagtctatgcctgtgggcgtagatttttcatagtggtgtctatattcatttctgctgttaacagctttcagccagggacgtgttgtatcctaggcagtggcccacccataggtcacaatgtcgaagatcaacaaatacggtctcgaactacactgggctccagaatttccatggatgtttgaggacacagaggagaagttggacaaccctagtagttcagaggtggatatagtatgctccaccactgcgcaaaagctggaaacaggcggaatttgtcctgaaaatcatgtgatggtggattgtcgccgacttcttaaacaag…
>MH043952.1 Bovine coronavirus isolate 41703, complete genome
gattgtgagcgatttgcgtgcgtgcatcccgcttcactgatctcttgttagatcttttcataatctaaactttataaaaacatccactccctgtagtctatgcctgtgggcgtagatttttcatagtggtgtctatattcatttctgctgttaacagcttttagccagggacgtgttgtatcctaggcagtggcccacccataggtcacaatgtcgaagatcaacaaatacggtctcgaactacactgggctccagaatttccatggatgtttgaggacgcagaggagaagttggataaccctagtagttcagaggtggatacagtatgctccaccactgcgcaaaagctggaaacaggcggaatttgtcctgaaaatcatgtgatggtggattgtcgc…
>MH043954.1 Bovine coronavirus isolate 41708, complete genome
gattgtgagcgatttgcgtgcgtgcatcccgcttcactgatctcttgttagatcttttcataatctaaactttataaaaacatccactccctgtagtctatgcctgtgggcgtagatttttcatagtggtgtctatattcatttctgctgttaacagctttcagccagggacgtgttgtatcctaggcagtggcccacccataggtcacaatgtcgaagatcaacaaatacggtctcgaactacaatgggctccagaatttccatggatgtttgaggacgcagaggagaagttggacaaccctagtagttcagaggtggatacagtatgctccaccactgcgcaaaagctggaaacaggcggaatttgtcctgaaaatcatgtgatggtggattgtcgc…
>MH043953.1 Bovine coronavirus isolate 41725, complete genome
gattgtgagcgatttgcgtgcgtgcatcccgcttcactgatctcttgttagatcttttcataatctaaactttataaaaacatccactccctgtagtctatgcctgtgggcgtagatttttcatagtggtgtctatattcatttctgctgttaacagctttcagccagggacgtgttgtatcctaggcagtggcccacccataggtcacaatgtcgaagatcaacaaatacggtctcgaactacactgggctccagaatttccatggatgtttgaggacgcagaggagaagttggacaaccctagtagttcagaggtggatacagtatgctccaccactgcgcaaaagctggaaacaggcggaatttgtcctgaaaatcatgtgatggtggattgtcgc…
>MH043955.1 Bovine coronavirus isolate 71623, complete genome
gattgtgagcgatttgcgtgcgtgcatcccgcttcactgatctcttgttagatcttttcataatctaaactttataaaaacatccactccctgtagtctatgcctgtgggcgtagatttttcatagtggtgtctatattcatttctgctgttaacagctttcagccagggacgtgttgtatcctaggcagtggcccacccataggtcacaatgtcgaagatcaacaaatacggtctcgaactacactgggctccagaatttccatggatgtttgaggacgcagaggagaagttggacaaccctagtagttcagaggtggatacagtatgctccaccactgcgcaaaagctggaaacaggcggaatttgtcctgaaaatcatgtgatggtggattgtcgc…
>DQ915164.2 Bovine coronavirus isolate Alpaca, complete genome
gattgcgagcgatttgcgtgcgtgcatcccgcttcactgatctcttgttagatcttttcataatctaaactttataaaaacatccactccctgtagtctatgcctgtgggcgtagatttttcatagtggtgtctatattcatttctgctgttaacagctttcagccagggacgtgttgtatcctaggcagtggcccacccataggtcacaatgtcgaagatcaacaaatacggtctcgaactacactgggctccagaatttccatggatgtttgaggacgcagaggagaagttggacaaccctagtagttcagaggtggatatagtatgctccaccactgcgcaaaagctggaaacaggcggaatttgtcctgaaaatcatgtgatggtggattgtcgc…
>KX982264.1 Bovine coronavirus isolate BCoV_2014_13, complete genome
taaactttataaaaacatccactccctgtagtctatgcctgtgggcgtagatttttcatagtggtgtctattttcatttctgctgttaacagctttcagccagggacgtgttgtatcctaggcagtggcccacccataggtcacaatgtcgaagatcaacaaatacggtctcgaactacactgggctccagaatttccatggatgtttgaggacacagaggagaagttggacaaccctagtagttcagaggtggatatagtatgctccaccactgcgcaaaagctggaaacaggcggaatttgtcctgaaaatcatgtgatggtggattgtcgccgacttcttaaacaagagtgttgtgtgcagtctagcctaatacgtgaaattgttatgaatacacg…
>AF391541.1 Bovine coronavirus isolate BCoVENT, complete genome
gattgcgagcgatttgcgtgcgtgcatcccgcttcactgatctcttgttagatcttttcataatctaaactttataaaaacatccactccctgtagtctatgcctgtgggcgtagatttttcatagtggtgtctatattcatttctgctgttaacagctttcagccagggacgtgttgtatcctaggcagtggcccacccataggtcacaatgtcgaagatcaacaaatacggtctcgaactacactgggctccagaatttccatggatgtttgaggacgcagaggagaagttggacaaccctagtagttcagaggtggatatagtatgctccaccactgcgcaaaagctggaaacaggcggaatttgtcctgaaaatcatgtgatggtggattgtcgc…
>AF391542.1 Bovine coronavirus isolate BCoVLUN, complete genome
gattgcgagcgatttgcgtgcgtgcatcccgcttcactgatctcttgttagatcttttcataatctaaactttataaaaacatccactccctgtagtctatgcctgtgggcgtagatttttcatagtggtgtctatattcatttctgctgttaacagctttcagccagggacgtgttgtatcctaggcagtggcccacccataggtcacaatgtcgaagatcaacaaatacggtctcgaactacactgggctccagaatttccatggatgtttgaggacgcagaggagaagttggacaaccctagtagttcagaggtggatatagtatgctccaccactgcgcaaaagctggaaacaggcggaatttgtcctgaaaatcatgtgatggtggattgtcgc…
>MG757139.1 Bovine coronavirus isolate ICSA16EN, complete genome
tgcgtgcgtgcatcccgcttcactgatctcttgttagatcttttcataatctaaactttataaaaacatccactccctgtagtctatgcctgtgggcgtagatttttcatagtggtgtctattttcatttctgctgttaacagctttcagccagggacgtgttgtatcctaggcagtggcccacccataggtcacaatgtcgaagatcaacaaatacggtctcgaactacactgggctccagaatttccatggatgtttgaggacacagaggagaagttggacaaccctagtagttcagaggtggatatagtatgctccaccactgcgcaaaagctggaaacaggcggaatttgtcctgaaaatcatgtgatggtggattgtcgccgacttcttaaaca…
>MG757140.1 Bovine coronavirus isolate ICSA16LBA, complete genome
ttgtgagcgatttgcgtgcgtgcatcccgcttcactgatctcttgttagatcttttcataatctaaactttataaaaacatccactccctgtagtctatgcctgtgggcgtagatttttcatagtggtgtctattttcatttctgctgttaacagctttcagccagggacgtgttgtatcctaggcagtggcccacccataggtcacaatgtcgaagatcaacaaatacggtctcgaactacactgggctccagaatttccatggatgtttgaggacacagaggagaagttggacaaccctagtagttcagaggtggatatagtatgctccaccactgcgcaaaagctggaaacaggcggaatttgtcctgaaaatcatgtgatggtggattgtcgccg…
>MG757138.1 Bovine coronavirus isolate ICSA21LBA, complete genome
tgtgagcgatttgcgtgcgtgcatcccgcttcactgatctcttgttagatcttttcataatctaaactttataaaaacatccactccctgtagtctatgcctgtgggcgtagatttttcatagtggtgtctattttcatttctgctgttaacagctttcagccagggacgtgttgtatcctaggcagtggcccacccataggtcacaatgtcgaagatcaacaaatacggtctcgaactacactgggctccagaatttccatggatgtttgaggacacagaggagaagttggacaaccctagtagttcagaggtggatatagtatgctccaccactgcgcaaaagctggaaacaggcggaatttgtcctgaaaatcatgtgatggtggattgtcgccga…
>MG757141.1 Bovine coronavirus isolate ICSApoolEN, complete genome
gtgcgtgcatcccgcttcactgatctcttgttagatcttttcataatctaaactttataaaaacatccactccctgtagtctatgcctgtgggcgtagatttttcatagtggtgtctattttcatttctgctgttaacagctttcagccagggacgtgttgtatcctaggcagtggcccacccataggtcacaatgtcgaagatcaacaaatacggtctcgaactacactgggctccagaatttccatggatgtttgaggacacagaggagaagttggacaaccctagtagttcagaggtggatatagtatgctccaccactgcgcaaaagctggaaacaggcggaatttgtcctgaaaatcatgtgatggtggattgtcgccgacttcttaaacaaga…
>MG757142.1 Bovine coronavirus isolate ICSApoolLBA, complete genome
ctgtgggcgtagatttttcatagtggtgtctattttcatttctgctgttaacagctttcagccagggacgtgttgtatcctaggcagtggcccacccataggtcacaatgtcgaagatcaacaaatacggtctcgaactacactgggctccagaatttccatggatgtttgaggacacagaggagaagttggacaaccctagtagttcagaggtggatatagtatgctccaccactgcgcaaaagctggaaacaggcggaatttgtcctgaaaatcatgtgatggtggattgtcgccgacttcttaaacaagagtgttgtgtgcagtctagcctaatacgtgaaattgttatgaatacacgtccatatgatttggaggtgctacttcaagatgctttgc…
>EF424620.1 Bovine coronavirus RAH187, complete genome
cgtgcgtgcatcccgcttcactgatctcttgttagatcttttcataatctaaactttataaaaacatccactccctgtagtctatgcctgtgggcgtagatttttcatagtggtgtctatattcatttctgctgttaacagctttcagccagggacgtgttgtatcctaggcagtggcccacccataggtcacaatgtcgaagatcaacaaatacggtctcgaactacactgggctccagaatttccatggatgtttgaggactcagaggagaagttggacaaccctagtagttcagaggtggatatagtatgctccaccactgcgcaaaagctggaaacaggcggaatttgtcctgaaaatcatgtgatggtggattgtcgccgacttcttaaacaag…
>EF424617.1 Bovine coronavirus RAH65, complete genome
cgtgcgtgcatcccgcttcactgatctcttgttagatctttttataatctaaactttataaaaacatccactccctgtagtctatgcctgtgggcgtagatttttcatagtggtgtctatattcatttctgctgttaacagctttcagccagggacgtgttgtatcctaggcagtggcccacccataggtcacaatgtcgaagatcaacaaatacggtctcgaactacactgggctccagaatttccatggatgtttgaggacgcagaggagaagttggacaaccctagtagttcagaggtggatatagtatgctccaccactgcgcaaaagctggaaacaggcggaatttgtcctgaaaatcatgtgatggtggattgtcgccgacttcttaaacaag…
>EF424618.1 Bovine coronavirus RAH65TC, complete genome
cgtgcgtgcatcccgcttcactgatctcttgttagatctttttataatctaaactttataaaaacatccactccctgtagtctatgcctgtgggcgtagatttttcatagtggtgtctatattcatttctgctgttaacagctttcagccagggacgtgttgtatcctaggcagtggcccacccataggtcacaatgtcgaagatcaacaaatacggtctcgaactacactgggctccagaatttccatggatgtttgaggacgcagaggagaagttggacaaccctagtagttcagaggtggatatagtatgctccaccactgcgcaaaagctggaaacaggcggaatttgtcctgaaaatcatgtgatggtggattgtcgccgacttcttaaacaag…
>KU886219.1 Bovine coronavirus strain BCVAKS01, complete genome
tcccgcttcactgatctcttgttagatctttttataatctaaactttataaaaacatccactccctgtagtctatgcctgtgggcgtagatttttcatagtggtgtctatattcatttctgctgttaacagctttcagccagggacgtgttgtatcctaggcagtggcccacccataggtcacaatgtcgaagatcaacaaatacggtctcgaactacactgggctccagaatttccatggatgtttgaggacacagaggagaagttggacaaccctagtagttcagaggtggatatagtatgctccaccactgcgcaaaagctggaaacaggcggaatttgtcctgaaaatcatgttatggtggattgtcgccgacttcttaaacaagagtgttgtgt…
>U00735.2 Bovine coronavirus strain Mebus, complete genome
gattgtgagcgatttgcgtgcgtgcatcccgcttcactgatctcttgttagatctttttataatctaaactttataaaaacatccactccctgtattctatgcttgtgggcgtagatttttcatagtggtgtctatattcatttctgctgttaacagctttcagccagggacgtgttgtatcctaggcagtggcccacccataggtcacaatgtcgaagatcaacaaatacggtctcgaactacactgggctccagaatttccatggatgtttgaggacgcagaggagaagttggataaccctagtagttcagaggtggatatagtatgctccaccactgcgcaaaagctggaaacaggcggaatttgtcctgaaaatcatgtgatggtggattgtcgc…
>AF220295.1 Bovine coronavirus strain Quebec, complete genome
gattgtgagcgatttgcgtgcgtgcatcccgcttcactgatctcttgttagatctttttataatctaaactttataaaaacatccactccctgtattctatgcttgtgggcgtagatttttcatagtggtgtctatattcatttctgctgttaacagctttcagccagggacgtgttgtatcctaggcagtggcccacccataggtcacaatgtcgaagatcaacaaatacggtctcgaactacactgggctccagaatttccatggatgtttgaggacgcagaggagaagttggataaccctagtagttcagaggtggatatagtatgctccaccactgcgcaaaagctggaaacaggcggaatttgtcctgaaaatcatgtgatggtggattgtcgc…
>NC_003045.1 Bovine coronavirus, complete genome
gattgcgagcgatttgcgtgcgtgcatcccgcttcactgatctcttgttagatcttttcataatctaaactttataaaaacatccactccctgtagtctatgcctgtgggcgtagatttttcatagtggtgtctatattcatttctgctgttaacagctttcagccagggacgtgttgtatcctaggcagtggcccacccataggtcacaatgtcgaagatcaacaaatacggtctcgaactacactgggctccagaatttccatggatgtttgaggacgcagaggagaagttggacaaccctagtagttcagaggtggatatagtatgctccaccactgcgcaaaagctggaaacaggcggaatttgtcctgaaaatcatgtgatggtggattgtcgc…
>FJ938065.1 Bovine respiratory coronavirus AH187, complete genome
tcttgttagatcttttcataatctaaactttataaaaacatccactccctgtagtctatgcctgtgggcgtagatttttcatagtggtgtctatattcatttctgctgttaacagctttcagccagggacgtgttgtatcctaggcagtggcccacccataggtcacaatgtcgaagatcaacaaatacggtctcgaactacactgggctccagaatttccatggatgtttgaggactcagaggagaagttggacaaccctagtagttcagaggtggatatagtatgctccaccactgcgcaaaagctggaaacaggcggaatttgtcctgaaaatcatgtgatggtggattgtcgccgacttcttaaacaagaatgttgtgtgcagtctagcctaata…
>FJ938066.1 Bovine respiratory coronavirus bovine/US/OH440TC/1996, complete genome
ttagatcttttcataatatctaaactttataaaaacatccactccctgtagtctatgcctgtgggcgtagatttttcatagtggtgtctatattcatttctgctgttaacagctttcagccagggacgtgttgtatcctaggcagtggcccacccataggtcacaatgtcgaagatcaacaaatacggtctcgaactacactgggctccagaatttccatggatgtttgaggacgcagaggagaagttggacaaccctagtagttcagaggtggatatagtatgctccaccactgcgcaaaagctggaaacaggcggaatttgtcctgaaaatcatgtgatggtggattgtcgccgacttcttaaacaagaatgttgtgtgcagtctagcctaatacgt…
>KJ473820.1 BtPaBetaCoV/GD2013, complete genome
gatttaagagaatagcctagctatccctctctctcgttctcttgcagaactttgtttttaacgaacttaaataatagccctgctggtttgcgtgtgcgatacctttctgctgcgtcataggcgccggactggaaagcgcatgtacaccactgggtacaattaaaactgaataatatttttcagttagagcatcgtgtctcaagtgcttcacggtcacaatataccgtttcgtcgggtgcgtggcaattcggtgcacatcatgtctttcgtggctggtgtggctcctcaaggtgcgaggggcaagtatagagcagagctcaacactgaaaaaaggactgaccatgtgtctctgaaagcgccactctgtgatgcaggagacctggttctcaagatctcacc…
>KJ473812.1 BtRfBetaCoV/HeB2013, complete genome
aggtaagatggagagccttgttcttggtgtcaacgagaaaacacacgtccaactcagtttacctgttcttcaggttagtgacgtgttagtgcgtggtttcggggatactgtggaagaagccctagcggaagcacgtgaacatcttaaaaatggcacttgtggcctagtagagctggaaaaaggtgttttacgccagcttgaagagccctatgtgttcattaaacgatctgaagccttaagcaccactcatggccataaggttgttgaattggtggctgaaatgaatggcattcagttcggtcgtagcggtacaacactgggagttctcgtgccacatgtgggcgaaaccccaattgcgtaccgcaatgttcttcttcgcaagaacggtaataagggagc…
>KJ473811.1 BtRfBetaCoV/JL2012, complete genome
ggtttcgtccgggtgtgaccgaaaggtaagatggagagccttgttcttggtgtcaacgagaaaacacacgtccaactcagtttacctgttcttcaggttagtgacgtgttagtgcgtggtttcggggatactgtggaagaagccctagcggaagcacgtgaacatcttaaaaatggcacttgtggcctagtagagctggaaaaaggtgtcttacgccagcttgaagagccctatgtgttcattaaacgctctgaagccttaagcaccactcatggccacaaggttgttgaattggtggctgaaatgaatggcattcagttcggtcgtagcggtacaacactgggagttctcgtgccacatgtgggcgaaaccccaatcgcgtaccgcaatgttcttctt…
>KJ473813.1 BtRfBetaCoV/SX2013, complete genome
ggtttcgtccgggtgtgaccgaaaggtaagatggagagccttgttcttggtgtcaacgagaaaacacacgtccaactcagtttacctgttcttcaggttagtgacgtgttagtgcgtggtttcggggatactgtggaagaagccctagcggaagcacgtgaacatcttaaaaatggcacttgtggcctagtagagctggaaaaaggtgttttacgccagcttgaagagccctatgtgttcattaaacgatctgaagccttaagcaccactcatggccataaggttgttgaattggtggctgaaatgaatggcattcagttcggtcgtagcggtacaacactgggagttctcgtgccacatgtgggcgaaaccccaattgcgtaccgcaatgttcttctt…
>KJ473815.1 BtRsBetaCoV/GX2013, complete genome
gtccgggtgtgaccgaaaggtaagatggagagccttgttcttggtgtcagcgagaaaacacacgtccaactcagtttacctgttcttcaggttagagacgtgctagtacgtggcttcggggactctgtggaagaggccctagcggaggcacgtgaacatctaaaaaatggcacttgtggcttagtagagttggaaaaaggcacattgccccaacttgaacagccttatgtgttcattaagcgttctgatgcccagagcactaaccatggccacaaggtctttgagttggttgctgaattggatggcatccagtacggtcgtagcggtataacactgggagtcctcgtgccacatgtgggcgaaaccccaattgcataccgcaatgttcttcttcgtaag…
>KJ473814.1 BtRsBetaCoV/HuB2013, complete genome
tctctaaacgaactttaaaatctgtgtggctgtcgctcggctgcatgcctagtgcacctacgcagtataaatattaataactttactgtcgttgacaagaaacgagtaactcgtccttcttctgcagactgcttacggtttcgtccgtgttgcagtcgatcatcagcatacctaggtttcgtccgggtgtgaccgaaaggtaagatggagagccttgttcttggtgtcaacgagaaaacacacgtccaactcagtttgcctgttcttcaggttagagacgtgctagtacgtggcttcggggactctgtggaagaggccctagcggaggcacgtgaacatcttaaaaatggcacttgtggcttagtagagctggaaaaaggcgtattgccccaacttgaa…
>KJ473816.1 BtRsBetaCoV/YN2013, complete genome
gtttcgtccgggtgtgaccgaaaggtaagatggagagccttgttcttggtgtcaacgagaaaacacacgtccaactcagtttgcctgttcttcaggttagagacgtgctagtgcgtggcttcggggactctgtggaagaggccctatcggaggcacgtgaacatcttaaaaatggcacttgtggtttagtagagctggaaaaaggcgtactgccccagcttgaacagccctacgtgttcattaaacgttctgatgccttaagcaccaagcacggccacaaggtcgttgagttggttgcagaattggatggcattcagtgcggtcgtagcggtataactctgggagtactcgtgccacatgtgggcgaaaccccaatcgcataccgcaatgttcttcttc…
>KJ473822.1 BtTpBetaCoV/GX2012, complete genome
ttttaacgaacttaaataatagcctagctgtgtgtgtgttgtgttgtggtctgcagcgtttaggcgccgggcttcaagcttcatgctccacactgggcataattaaatataataaataataatatttttcattctgagctatcgtgtctcttgtacttctcggtcacaataccctgttccgtcaggtgcgtggcaacccggggcacactatgctttccaaggctagtgtgaccacgcaaagtgcgcgtggtaagtatcgagcagagctctataatgaaaaaagaagtgaccatattgcttgtacagtaccactttgtgatactgaggacatggcttgtaagctcacaccatggtttgaagatggggaaactgccttcaaccaagtgagctctattctta…
>KJ473821.1 BtVsBetaCoV/SC2013, complete genome
gatttaagtgaatagcctagctatctcacgcccccctctcgttctcttgaagaactttgattttaacgaacttaaataaaagccctgttgcaaagtgtactgtcgtggttcgccagacatatgcgctgcattgggtacaatactaattaaatactatttttcattctgagcggcgtgtctcttgtacatcccggtcacaatacccagttccgtctggtgcgtgacaatccggggcacaccatgtcttccgtggctggtgtggtcgcgcaaggtgcgcgcgacatgtatcgagcagcgctcaacaatgaaaaacgtcaagaccacgtgtctcaaactgtgtcattctgtggcgcaggagacctggctatgaaactctcaccttggtttgcggatggcgaa…
>EF424624.1 Calfgiraffe coronavirus US/OH3/2006, complete genome
cgtgcgtgcatcccgcttcactgatctcttgttagatcttttcataatctaaactttataaaaacatccactccctgtagtctatgcctgtgggcgtagatttttcatagtggtgtctatattcatttctgctgttaacagctttcagccagggacgtgttgtatcctaggcagtggcccacccataggtcacaatgtcgaagatcaacaaatacggtctcgaactacactgggctccagaatttccatggatgtttgaggacgcagaggagaagttggacaaccctagtagttcagaggtggatatagtatgctccaccactgcgcaaaagctggaaacaggcggaatttgtcctgaaaatcatgtgatggtggattgtcgccgacttcttaaacaag…
>KT368891.1 Camel coronavirus HKU23 isolate camel/Riyadh/Ry123/2015, complete genome
tggggattgtgagcgatttgcgtgcgtgcatcccgcttcactgatctcttgttagatcttatcataatctaaactttataaaaacatccactccctgtagtctatgcctgtgggcgtagatttttcatagtggtgtctatattcatttctgctgttaacagctttcagccagggacgtgttgtatcctaggcagtggcccacccataggtcacaatgtcgaagatcaacaaatacggtctcgaactacattgggctccagaatttccatggatgtttgaggacacagaggagaagttggacaaccctagtagttcagaggtggatatagtatgctccaccactgcgcaaaagctggaaacaggcggaatttgtcctgaaaatcatgttatggtggattg…
>KX432213.1 Canine respiratory coronavirus strain BJ232, complete genome
aactttataaaaacatccactccctgtagtctatgcttgtgggcgtagatttttcatagtggtgtttgtattcatttctgcagttaacagctttcagccagggacgtgttgtatcctaggcagtggcccactcataggtcacaatgtcgaagatcaacaaatacggtctcgaactgcactgggctccagaatttccatggatgtttgaggacgcagaggagaagttggataaccctagtagttcagaggtggatatagtatgctccaccactgcgcaaaagctggaaacaggcggaatttgtcctgaaaatcatgtaatggtggattgtcgccgacttcttagacaagagtgttgtgtgcagtctagcctaatacgtgaaattgttatgaatacacgtc…
>JX860640.1 Canine respiratory coronavirus strain K37, complete genome
gattgcgagcgatttgcgtgcgtgcatcccgcttcactgatctcttgttagatctttttataatctaaactttataaaaacatccactccctgtattctatgcttgtgggcgtagatttttcatagtggtgtctatattcatttctgctgttaacagctttcagccagggacgtgttgtatcctaggcagtggcccacccataggtcacaatgtcgaagatcaacaaatacggtctcgaactacactgggctccagaatttccatggatgtttgaggacgcagaggagaagttggataaccctagtagttcagaggtggatatagtatgctccaccactgcgcaaaagctggaaacaggcggaatttgtcctgaaaatcatgtgatggtggattgtcgc…
>MK211374.1 Coronavirus BtRlBetaCoV/SC2018, complete genome
ttaggtttttacctacccaggaaaagccaaccaacttcgatctcttgtagatctgttctctaaacgaactttaaaatctgtgtggctgtcgcttggctgtatgcctagtgcacctacgcagtacaaatattaataactctattgtcgttgacaagaaacgagtaactcgtccttcttctgcagactgcttacggtttcgtccgtgtcgcagtcgatcatcagcatacctaggtttcgtccgggtgtgaccgaaaggtaagatggagagccttgttcttggtgtcaacgagaaaacacacgtccaactcagtttgcctgttcttcaggttagagacgtgctagtgcgtggtttcggggactctgtggaagaggccttagcggaggcacgtgaacatctaa…
>MK211375.1 Coronavirus BtRsBetaCoV/YN2018A, complete genome
tttttaggttttttacctacccaggaaaagccaaccaacctcgatctcttgtagatctgttctctaaacgaactttaaaatctgtgtagctgtcgctcgactgcatgcctagtgcacctacgcagtataaacaataataaattttactgtcgttgacaagaaacgagtaactcgtccctcttctgcagactgcttacggttccgtccgtgttgcagtcgatcatcagcatacctaggtttcgtccgggtgtgaccgaaaggtaagatggagagccttgttcttggtgtcaacgagaaaacacacgtccaactcagtttgcctgttcttcaggttagagacgtgctagtgcgtggcttcggggactctgtggaagaggccctatcggaggcacgtgaaca…
>MK211376.1 Coronavirus BtRsBetaCoV/YN2018B, complete genome
ttttaggtttttacctacccaggaaaagccaaccaacctcgatctcttgtagatctgttctctaaacgaactttaaaatctgtgtagctgtcgctcggctgcatgcctagtgcacctacgcagtataaacaataataaattttactgtcgttgacaagaaacgagtaactcgtccctcttctgcagactgcttacggttccgtccgtgttgcagtcgatcatcagcatacctaggtttcgtccgggtgtgaccgaaaggtaagatggagagccttgttcttggtgtcaacgagaaaacacacgtccaactcagtttgcctgttcttcaggttagagacgtgctagtgcgtggcttcggggactctgtggaagaggccctatcggaggcacgtgaacatc…
>MK211377.1 Coronavirus BtRsBetaCoV/YN2018C, complete genome
tttaggtttttacctacccaggaaaagccaaccaacctcgatctcttgtagatctgttctctaaacgaactttaaaatctgtgtagctgtcgctcggctgcatgcctagtgcacctacgcagtataaacaataataaattttactgtcgttgacaagaaacgagtaactcgtccctcttctgcagactgcttacggtttcgtccgtgttgcagtcgatcatcagcatacctaggtttcgtccgggtgtgaccgaaaggtaagatggagagccttgttcttggtgtcaacgagaaaacacacgtccaactcagtttgcctgttcttcaggttagagacgtgctagtgcgtggcttcggggactctgtggaagaggccctatcggaggcacgtgaacatct…
>MK211378.1 Coronavirus BtRsBetaCoV/YN2018D, complete genome
tattaggttttctacctacccaggaaaagccaaccaacctcgatctcttgtagatctgttctctaaacgaactttaaaatctgtgtagctgtcgctcggctgcatgcctagtgcacctacgcagtataaacaataataaattttactgtcgttgacaagaaacgagtaactcgtccctcttctgcagactgcttacggttccgtccgtgttgcagtcgatcatcagcatacctaggtttcgtccgggtgtgaccgaaaggtaagatggagagccttgttcttggtgtcaacgagaaaacacacgtccaactcagtttgcctgttcttcaggttagagacgtgctagtgcgtggcttcggggactctgtggaagaggccctatcggaggcacgtgaacat…
>MK211379.1 Coronavirus BtRtBetaCoV/GX2018, complete genome
gataaaaggtaatagcatcgcgctataaccgaaccttcccccgtttcgtcttgtacgaatcactcttgaacgaactaaaattgcaacctatgtcacagtgggttttgttctgctgtgcgtagattgcatctaaatctagtgaggcttcaaggtcatacacttccttcttgcgaactacacgtttcgtctttgtagctagccctgcttggtttcgtccttgcagtgatggaaggtgtgcctgacccgccgaagcttaaaagtatggtgactgtcacttttaaatggatagatccccatctaatacccaatgtcactcgttgggatgtgcctatgcaagaggctttagagctggtcaagagagagctccgtaagcctgaacctaatcttgtgtttgtgccc…
>KC869678.4 Coronavirus Neoromicia/PMLPHE1/RSA/2011, complete genome
gatttaagtgaatagcctagctatctcacgctccccccgttctcttgaagaactttgatcttaacgaacttaaataaaagccctgttgtttaacgtattgttgcgcattcctggtgagattgtggcattaagttgcctgctcatcttgggttgtggacatatgttcaacactgggtacaattctaattgaatactatttttcagttagagcgtcgtgtctcttgtacatctcggtcacaatatacggtttcgtccggtgcgtggcaattcggggcacatcatgtcttttgtggctggtgtgaccgcgcaaggtgcgcgcggtatgtatcgagcagcgctcaactctgaaaaacatcaagaccatgtgtctctaactgtcccactttgtggtgcaggaga…
>MN514962.1 Dromedary camel coronavirus HKU23 isolate DcCoVHKU23/camel/Ethiopia/CAC1019/2015, complete genome
gcgatttgcgtgcgtgcatcccgcttcactgatctcttgttagatctttttataatctaaactttataaaaacatccactccctgtagtctatgcctgcgggcgtagatttttcatagtggtgtctatattcatttctgctgttaacagctttcagccagggacgtgttgtatcctaggcagtggcccattcataggtcacaatgtcgaagatcaacaaatacggtctcgaactacactgggctccagaatttccatggatgtttgaggacgcagaggagaagttggataaccctagtagttcagaggtggatatagtatgctccaccactgcgcaaaagctggaaacaggcggaatttgtcctgaaaatcatgtgatggtggattgtcgccgacttct…
>MN514963.1 Dromedary camel coronavirus HKU23 isolate DcCoVHKU23/camel/Morocco/CAC2586/2016, complete genome
gatttgcgtgcgtgcatcccgcttcactgatctcttgttagatcttttcataatctaaactttataaaaacatccactccctgtagtctatgcctgtgggcgtagatttttcatagtggtgtctatattcatttctgctgttaacagctttcagccagggacgtgttgtatcctaggcagtggcccacccataggtcacaatgtcgaagatcaacaaatacggtctcgaactacactgggctccagaatttccatggatgtttgaggacacagaggagaagttggacaaccctagtagttcagaggtggatatagtatgctccaccactgcgcaaaagctggaaacaggcggaatttgtcctgaaaatcatgtgatggtggattgtcgccgacttctta…
>MN514964.1 Dromedary camel coronavirus HKU23 isolate DcCoVHKU23/camel/Nigeria/NV1010/2015, complete genome
cgatttgcgtgcgtgcatcccgcttcactgatctcttgttagatctttttataatctaaactttataaaaacatccactccctgtagtctatgctcgtgggcgtagatttttcatagtggtgtctatattcatttctgctgttaacagcttttagccagggacgtgttgtatcctaggcagtggcccacccataggtcacaatgtcgaagatcaacaaatacggtctcgaactacactgggctccagaatttccatggatgtttgaggacgcagaggagaagttggatgaccctagtagttcagaggtggatatagtgtgctccaccactgcgcaaaagctggaaacaggcggaatttgtcctgaaaatcatgtgatggtggattgtcgccgacttctt…
>MN514965.1 Dromedary camel coronavirus HKU23 isolate DcCoVHKU23/camel/Nigeria/NV1092/2015, complete genome
tggggattgtgagcgatttgcgtgcgtgcatcccgcttcactgatctcttgttagatctttttataatctaaactttataaaaacatccactccctgtagtctatgctcgtgggcgtagatttttcatagtggtgtctatattcatttctgctgttaacagcttttagccagggacgtgttgtatcctaggcagtggcccacccataggtcacaatgtcgaagatcaacaaatacggtctcgaactacactgggctccagaatttccatggatgtttgaggacgcagaggagaagttggatgaccctagtagttcagaggtggatatagtgtgctccaccactgcgcaaaagctggaaacaggcggaatttgtcctgaaaatcatgtgatggtggattg…
>MN514966.1 Dromedary camel coronavirus HKU23 isolate DcCoVHKU23/camel/Nigeria/NV1097/2015, complete genome
gatttgcgtgcgtgcatcccgcttcaccgatctcttgttagatcttttcataatctaaactttataaaaacatccactccctgtagtctatgcctgtgggcgtagatttttcatagtggtgtctattttcatttctgctgttaacagctttcagccagggacttgttgtatcctaggcagtgacccacccataggtcacaatgtcgaagatcaacaaatacggtctcgaactacactgggctccagaatttccatggatgtttgaggacacagaggagaagttggacaaccctagtagttcagaggtggatatagtatgctccaccactgcgcaaaagctggaaacaggcggaatttgtcctgaaaatcatgtgatggtggattgtcgccgacttctta…
>MN514967.1 Dromedary camel coronavirus HKU23 isolate DcCoVHKU23/camel/Nigeria/NV1385/2016, complete genome
tggggattgtgagcgatttgcgtgcgtgcatcccgcttcactgatctcttgttagatctttttataatctaaactttataaaaacatccactccctgtagtctatgctcgtgggcgtagatttttcatagtggtgtctatattcatttctgctgttaacagcttttagccagggacgtgttgtatcctaggcagtggcccacccataggtcacaatgtcgaagatcaacaaatacggtctcgaactacactgggctccagaatttccatggatgtttgaggacgcagaggagaagttggatgaccctagtagttcagaggtggatatagtgtgctccaccactgcgcaaaagctggaaacaggcggaatttgtcctgaaaatcatgtgatggtggattg…
>KF906249.1 Dromedary camel coronavirus HKU23 strain HKU23265F, complete genome
tggggattgtgagcgatttgcgtgcgtgcatcccgcttcactgatctcttgttagatcttatcataatctaaactttataaaaacatccactccctgtagtctatgcctgtgggcgtagatttttcatagtggtgtctatattcatttttgctgttaacagctttcagccagggacgtgttgtatcctaggcagtggcccacccataggtcacaatgtcgaagatcaacaaatacggtctcgaactacattgggctccagaatttccatggatgtttgaggacacagaggagaagttggacaaccctagtagttcagaggtggatatagtatgctccaccactgcgcaaaagctggaaacaggcggaatttgtcctgaaaatcatgttatggtggattg…
>KF906250.1 Dromedary camel coronavirus HKU23 strain HKU23362F, complete genome
tggggattgtgagcgatttgcgtgcgtgcatcccgcttcactgatctcttgttagatcttatcataatctaaactttataaaaacatccactccctgtagtctatgcctgtgggcgtagatttttcatagtggtgtctatattcatttctgctgttaacagctttcagccagggacgtgttgtatcctaggcagtggcccacccataggtcacaatgtcgaagatcaacaaatacggtctcgaactacattgggctccagaatttccatggatgtttgaggacacagaggagaagttggacaaccctagtagttcagaggtggatatagtatgctccaccactgcgcaaaagctggaaacaggcggaatttgtcctgaaaatcatgttatggtggattg…
>KF906251.1 Dromedary camel coronavirus HKU23 strain HKU23368F, complete genome
tggggattgtgagcgatttgcgtgcgtgcatcccgcttcactgatctcttgttagatcttatcataatctaaactttataaaaacatccactccctgtagtctatgcctgtgggcgtagatttttcatagtggtgtctatattcatttctgctgttaacagctttcagccagggacgtgttgtatcctaggcagtggcccacccataggtcacaatgtcgaagatcaacaaatacggtctcgaactacattgggctccagaatttccatggatgtttgaggacacagaggagaagttggacaaccctagtagttcagaggtggatatagtatgctccaccactgcgcaaaagctggaaacaggcggaatttgtcctgaaaatcatgttatggtggattg…
>EF446615.1 Equine coronavirus strain NC99, complete genome
gattgtgagcgaattgcgtgcgtgcatcccgcttcactgatctcttgttagatctcttttaatctaaactttataaaaacacccactccctgtaatctatgcttgcgagcttagacttttcatagtggtgtttgtattaatttctactgttaacaactctcagccagggacgtgttgtatcctagtcagtggccctcccataggtcacaatggcgaagatcaacaaatacggtctcgacctgcaatgggctccagaatttccgtggatgtttgaggacacagaggagaagttggataaccctagtgggtcagaggtgggtataatttgccccaccactgcgcaagagttgggaacatgtagaattacttttgagaatcatgtgatggttgattgtcgcc…
>MK907286.1 Erinaceus hedgehog coronavirus HKU31 strain F6, complete genome
gattaaagagaatagcatagctatccctctctctccgttctcttgtagaactcttcttttaacgaacttaattaaaataccctcatactgtgtctaggtagtagcacttaggtgctggacctatgcattgtagtgggtacaattgaaattctttttctatttttcatttagagctgcgtgtctcaagtgcgtctcggtcacaatatactgttccgtcaggtgcgtgacaatccggggcacatcatgtcttccgcgactggtgtgggttctcaaggtgcgagagccacgtatagagcagcgctcaacaatgaaaaacgtcaagaccatacaaccctaactgtgccatgctgtggtacaggggttaaggtttcaagtctttcaccttggttcatggatggt…
>MK907287.1 Erinaceus hedgehog coronavirus HKU31 strain Rs13, complete genome
gattaaagagaatagcatagctatccctctctctccgttctcttgtagaactcttcttttaacgaacttaattaaaataccctcatactgtgtctaggtagtagcacttaggtgctggacctatgcattgtagtgggtacaattgaaattctttttctatttttcatttagagctgcgtgtctcaagtgcgtctcggtcacaatatactgttccgtcaggtgcgtgacaatccggggcacatcatgtcttccgcgactggtgtgggttctcaaggtgcgagagccacgtatagagcagcgctcaacaatgaaaaacgtcaagaccatacaaccctaactgtgccatgctgtggtacaggggttaaggtttcaagtctttcaccttggttcatggatggt…
>EF424623.1 Giraffe coronavirus US/OH3/2003, complete genome
cgtgcgtgcatcccgcttcactgatctcttgttagatcttttcataatctaaactttataaaaacatccactccctgtagtctatgcctgtgggcgtagatttttcatagtggtgtctatattcatttctgctgttaacagctttcagccagggacgtgttgtatcctaggcagtggcccacccataggtcacaatgtcgaagatcaacaaatacggtctcgaactacactgggctccagaatttccatggatgtttgaggacgcagaggagaagttggacaaccctagtagttcagaggtggatatagtatgctccaccactgcgcaaaagctggaaacaggcggaatttgtcctgaaaatcatgtgatggtggattgtcgccgacttcttaaacaag…
>EF424622.1 Giraffe coronavirus US/OH3TC/2006, complete genome
cgtgcgtgcatcccgcttcactgatctcttgttagatcttttcataatctaaactttataaaaacatccactccctgtagtctatgcctgtgggcgtagatttttcatagtggtgtctatattcatttctgctgttaacagctttcagccagggacgtgttgtatcctaggcagtggcccacccataggtcacaatgtcgaagatcaacaaatacggtctcgaactacactgggctccagaatttccatggatgtttgaggacgcagaggagaagttggacaaccctagtagttcagaggtggatatagtatgctccaccactgcgcaaaagctggaaacaggcggaatttgtcctgaaaatcatgtgatggtggattgtcgccgacttcttaaacaag…
>MK679660.1 Hedgehog coronavirus 1, complete genome
cattaaagagaatagcatagctatccctctctctccgttctcttgtagaactcttgttttaacgaacttaattaaaagcccttatactttgtttaggtagtggcactagtgccagacctatgcattgtagtgggtttagtaaaaattaaatttttatttttcatttagagctgcgtgtctcaagtgcgtctcggtcacaatatactgttccgtcaggtgcgtgacaatccggggctcatcatgtcttccgcgactggtgagggttctcaaggtgcgagagccacgtatagagcagcgctcaacaatgaaaaacgttctgaccatgttgccctaactgtgccatgctgtggcacaggggctaaggttacagctctttcaccttggttcatggatggcaca…
>KX442565.1 Hypsugo bat coronavirus HKU25 isolate NL140462, complete genome
gatttaagtgaatagcctagctatctcaccccctctcgttctcttgcagaactctgattttaacgaacttaaataaaaaccctgctgtggggcgtattgttgtggcttgccagacatatgcactacattgggtacagtactaactaaatagtatttttcattctgagcggcgtgtctcttgtacatctcggtcacaacatccagttccgtctggtgcgtggcaatccggggcacatcatgtcttccgtggcaggtgtggttacgcaaggtgcgcgtaacatgtatcgagcagcgctcaacaatgaaaaacgtcaagaccatgtgtctctaactacaccattatgtggtgcaggagacctggcacttcggcttactccatggttcgcggacggcgaaact…
>KX442564.1 Hypsugo bat coronavirus HKU25 isolate YD131305, complete genome
gatttaagtgaatagcctagctatctcaccccctctcgttctcttgcagaactctgattttaacgaacttaaataaaaaccctgctgtagggcgtattgttgtggcttgccagacatatgcactacattgggtacagtactaactaaatagaatttttcattctgagcggcgtgtctcttgtacatctcggtcacaacatccagttccgtctggtgcgtggcaatccggggcacatcatgtcttccgtggcaggtgtggttacgcaaggtgcgcgtatcatgtatcgagcagcgctcaacaatgaaaaacgtcaagaccacgtgtctctaactacaccattatgtggtgcaggagacctggctctaaggcttacaccatggttcgcggatggcgaaact…
>NC_001846.1 Mouse hepatitis virus strain MHVA59 C12 mutant, complete genome
tataagagtgattggcgtccgtacgtaccctctcaactctaaaactcttgtagtttaaatctaatctaaactttataaacggcacttcctgcgtgtccatgcccgcgggcctggtcttgtcatagtgctgacatttgtagttccttgactttcgttctctgccagtgacgtgtccattcggcgccagcagcccacccataggttgcataatggcaaagatgggcaaatacggtctcggcttcaaatgggccccagaatttccatggatgcttccgaacgcatcggagaagttgggtaaccctgagaggtcagaggaggatgggttttgcccctctgctgcgcaagaaccgaaagttaaaggaaaaactttggttaatcacgtgagggtgaattgtagcc…
>FJ647225.1 Murine coronavirus infMHVA59, complete genome
taccctctcaactctaaaactcttgtagtttaaatctaatctaaactttataaacggcacttcctgcgtgtccatgcccgcgggcctggtcttgtcatagtgctgacatttgtagttccttgactttcgttctctgccagtgacgtgtccattcggcgccagcagcccacccataggttgcataatggcaaagatgggcaaatacggtctcggcttcaaatgggccccagaatttccatggatgcttccgaacgcatcggagaagttgggtaaccctgagaggtcagaggaggatgggttttgcccctctgctgcgcaagaaccgaaagttaaaggaaaaactttggttaatcacgtgagggtgaattgtagccggcttccagctttggaatgctgtgt…
>FJ647223.1 Murine coronavirus MHV1, complete genome
gtaccctctcaactctaaaactcttgtagtttaaatctaatctaatctaaactttataaacggcacttcctgcgtgtccatgcccgcgggcctggtcttgtcatagtgctgacatttgtggttccttgactttcgttctctgccagtgacgtgtccattcggcgccagcagcccacccataggttgcataatggcaaagatgggcaaatacggtctcggcttcaaatgggccccagaatttccatggatgcttccgaacgcatcggagaagttgggtaaccctgagaggtcagaggaggatgggttttgcccctctgctgcgcaggaaccgaaagttaaaggaaaaactttggttaatcacgtgagagtggattgtagccggcttccagccttggagtg…
>FJ647224.1 Murine coronavirus MHV3, complete genome
gtaccctttctactctcaaactcttgttagtttaaatctaatctaaactttataaacggcacttcctgcgtgtccatgcccgtgggcttggtcttgtcatagtgcttacatttgtgattccttggtttttgttctctgccagtgacgtgtccattcggcgccagtagcccacccataggttacataatggcaaagatgggcaaatacggtctcggcttcaaatgggccccagaatttccatggatgctcccgaacgcatcggagaagttgggtaaccctgagaggtcagaggaggatgggttttgcccctctgctgcgcaagaaccgaaagccaaaggaaccagcttagctaatcacgtgagggtggattgtagccggcttccagctttggagtgttgt…
>FJ647226.1 Murine coronavirus MHVJHM.IA, complete genome
taccctttctactctaaaactcttgtagtttaaatctaatctaatctaaactttataaacggcacttcctgcgtgtccatgcccgtgggcctggtcttgtcatagtgctgacatttgtggttccttgactttcgttctctgccagtgacgtgtccattcggcgccagcagcccacccataggttgcataatggcaaagatgggcaaatacggtctcggcttcaaatgggccccagaatttccatggatgcttccgaacgcatcggagaagttgggtaaccctgagaggtcagaggaggatgggttttgcccctctgctgcgcaagaaccgaaagttaaaggaaaaactttggttaatcacgtgagggtggattgtagccggcttccagccttggagtgc…
>FJ647218.1 Murine coronavirus RA59/R13, complete genome
cgtaccctctcaactctaaaactcttgtagtttaaatctaatctaaactttataaacggcacttcctgcgtgtccatgcccgcgggcctggtcttgtcatagtgctgacatttgtagttccttgactttcgttctctgccagtgacgtgtccattcggcgccagcagcccacccataggttgcataatggcaaagatgggcaaatacggtctcggcttcaaatgggccccagaatttccatggatgcttccgaacgcatcggagaagttgggtaaccctgagaggtcagaggaggatgggttttgcccctctgctgcgcaagaaccgaaagttaaaggaaaaactttggttaatcacgtgagggtgaattgtagccggcttccagctttggaatgctgt…
>FJ647220.1 Murine coronavirus RA59/SJHM, complete genome
taaaactcttgtagtttaaatctaatctaaactttataaacggcacttcctgcgtgtccatgcccgcgggcctggtcttgtcatagtgctgacatttgtagttccttgactttcgttctctgccagtgacgtgtccattcggcgccagcagcccacccataggttgcataatggcaaagatgggcaaatacggtctcggcttcaaatgggccccagaatttccatggatgcttccgaacgcatcggagaagttgggtaaccctgagaggtcagaggaggatgggttttgcccctctgctgcgcaagaaccgaaagttaaaggaaaaactttggttaatcacgtgagggtgaattgtagccggcttccagctttggaatgctgtgttcagtctgccataa…
>FJ647221.1 Murine coronavirus repA59/RJHM, complete genome
cctctcaactctaaaactcttgtagtttaaatctaatctaaactttataaacggcacttcctgcgtgtccatgcccgcgggcctggtcttgtcatagtgctgacatttgtagttccttgactttcgttctctgccagtgacgtgtccattcggcgccagcagcccacccataggttgcataatggcaaagatgggcaaatacggtctcggcttcaaatgggccccagaatttccatggatgcttccgaacgcatcggagaagttgggtaaccctgagaggtcagaggaggatgggttttgcccctctgctgcgcaagaaccgaaagttaaaggaaaaactttggttaatcacgtgagggtgaattgtagccggcttccagctttggaatgctgtgttca…
>FJ647227.1 Murine coronavirus repJHM/RA59, complete genome
tctaatctaaactttataaacggcacttcctgcgtgtccatgcccgtgggcctggtcttgtcatagtgctgacatttgtggttccttgactttcgttctctgccagtgacgtgtccattcggcgccagcagcccacccataggttgcataatggcaaagatgggcaaatacggtctcggcttcaaatgggccccagaatttccatggatgcttccgaacgcatcggagaagttgggtaaccctgagaggtcagaggaggatgggttttgcccctctgctgcgcaagaaccgaaagttaaaggaaaaactttggttaatcacgtgagggtggattgtagccggcttccagccttggagtgctgtgttcagtccgccataatccgtgatatttttgttgac…
>FJ647219.1 Murine coronavirus RJHM/A, complete genome
ttgtagtttaaatctaatctaatctaaactttataaacggcacttcctgcgtgtccatgcccgtgggcctggtcttgtcatagtgctgacatttgtggttccttgactttcgttctctgccagtgacgtgtccattcggcgccagcagcccacccataggttgcataatggcaaagatgggcaaatacggtctcggcttcaaatgggccccagaatttccatggatgcttccgaacgcatcggagaagttgggtaaccctgagaggtcagaggaggatgggttttgcccctctgctgcgcaagaaccgaaagttaaaggaaaaactttggttaatcacgtgagggtggattgtagccggcttccagccttggagtgctgtgttcagtccgccataatcc…
>FJ647222.1 Murine coronavirus SA59/RJHM, complete genome
ttgtagtttaaatctaatctaatctaaactttataaacggcacttcctgcgtgtccatgcccgtgggcctggtcttgtcatagtgctgacatttgtggttccttgactttcgttctctgccagtgacgtgtccattcggcgccagcagcccacccataggttgcataatggcaaagatgggcaaatacggtctcggcttcaaatgggccccagaatttccatggatgcttccgaacgcatcggagaagttgggtaaccctgagaggtcagaggaggatgggttttgcccctctgctgcgcaagaaccgaaagttaaaggaaaaactttggttaatcacgtgagggtggattgtagccggcttccagccttggagtgctgtgttcagtccgccataatcc…
>JX169867.1 Murine coronavirus strain JHM.WU, complete genome
tacgtaccctctctactctaaaactcttgtagtttaaatctaatctaatctaaactttataaacggcacttcctgcgtgtccatgcccgtgggcctggtcttgtcatagtgctgacatttgtggttccttgactttcgttctctgccagtgacgtgtccattcggcgccagcagcccacccataggttgcataatggcaaagatgggcaaatacggtctcggcttcaaatgggccccagaatttccatggatgcttccgaacgcatcggagaagttgggtaaccctgagaggtcagaggaggatgggttttgcccctctgctgcgcaagaaccgaaagttaaaggaaaaactttggttaatcacgtgagggtggattgtagccggcttccagcyttgga…
>JX169866.1 Murine coronavirus strain JHMWUDns2, complete genome
taccctctctactctaaaactcttgtagtttaaatctaatctaatctaaactttataaacggcacttcctgcgtgtccatgcccgtgggcctggtcttgtcatagtgctgacatttgtggttccttgactttcgttctctgccagtgacgtgtccattcggcgccagcagcccacccataggttgcataatggcaaagatgggcaaatacggtctcggcttcaaatgggccccagaatttccatggatgcttccgaacgcatcggagaagttgggtaaccctgagaggtcagaggaggatgggttttgcccctctgctgcgcaagaaccgaaagttaaaggaaaaactttggttaatcacgtgagggtggattgtagccggcttccagccttggagtgc…
>KF268337.1 Murine coronavirus strain MHV/BHKR_lab/USA/icA59_17Cl1/2012, complete genome
tacgtaccctctcaactctaaaactcttgtagtttaaatctaatctaaactttataaacggcacttcctgcgtgtccatgcccgcgggcctggtcttgtcatagtgctgacatttgtagttccttgactttcgttctctgccagtgacgtgtccattcggcgccagcagcccacccataggttgcataatggcaaagatgggcaaatacggtctcggcttcaaatgggccccagaatttccatggatgcttccgaacgcatcggagaagttgggtaaccctgagaggtcagaggaggatgggttttgcccctctgctgcgcaagaaccgaaagttaaaggaaaaactttggttaatcacgtgagggtgaattgtagccggcttccagctttggaatgct…
>KF268338.1 Murine coronavirus strain MHV/BHKR_lab/USA/icA59_L94P/2012, complete genome
tacgtaccctctcaactctaaaactcttgtagtttaaatctaatctaaactttataaacggcacttcctgcgtgtccatgcccgcgggcctggtcttgtcatagtgctgacatttgtagttccttgactttcgttctctgccagtgacgtgtccattcggcgccagcagcccacccataggttgcataatggcaaagatgggcaaatacggtctcggcttcaaatgggccccagaatttccatggatgcttccgaacgcatcggagaagttgggtaaccctgagaggtcagaggaggatgggttttgcccctctgctgcgcaagaaccgaaagttaaaggaaaaactttggttaatcacgtgagggtgaattgtagccggcttccagctttggaatgct…
>KF268339.1 Murine coronavirus strain MHV/BHKR_lab/USA/icA59_ns2M/2012, complete genome
taccctctcaactctaaaactcttgtagtttaaatctaatctaaactttataaacggcacttcctgcgtgtccatgcccgcgggcctggtcttgtcatagtgctgacatttgtagttccttgactttcgttctctgccagtgacgtgtccattcggcgccagcagcccacccataggttgcataatggcaaagatgggcaaatacggtctcggcttcaaatgggccccagaatttccatggatgcttccgaacgcatcggagaagttgggtaaccctgagaggtcagaggaggatgggttttgcccctctgctgcgcaagaaccgaaagttaaaggaaaaactttggttaatcacgtgagggtgaattgtagccggcttccagctttggaatgctgtgt…
>KF268336.1 Murine coronavirus strain MHV/BHKR_lab/USA/infA59_H126A/2012, complete genome
tacgtaccctctcaactctaaaactcttgtagtttaaatctaatctaaactttataaacggcacttcctgcgtgtccatgcccgcgggcctggtcttgtcatagtgctgacatttgtagttccttgactttcgttctctgccagtgacgtgtccattcggcgccagcagcccacccataggttgcataatggcaaagatgggcaaatacggtctcggcttcaaatgggccccagaatttccatggatgcttccgaacgcatcggagaagttgggtaaccctgagaggtcagaggaggatgggttttgcccctctgctgcgcaagaaccgaaagttaaaggaaaaactttggttaatcacgtgagggtgaattgtagccggcttccagctttggaatgct…
>FJ884686.1 Murine hepatitis virus strain A59 B11 variant, complete genome
gtacgtaccctctcaactctaaaactcttgtagtttaaatctaatctaaactttataaacggcacttcctgcgtgtccatgcccgcgggcctggtcttgtcatagtgctgacatttgtagttccttgactttcgttctctgccagtgacgtgtccattcggcgccagcagcccacccataggttgcataatggcaaagatgggcaaatacggtctcggcttcaaatgggccccagaatttccatggatgcttccgaacgcatcggagaagttgggtaaccctgagaggtcagaggaggatgggttttgcccctctgctgcgcaagaaccgaaagttaaaggaaaaactttggttaatcacgtgagggtgaattgtagccggcttccagctttggaatgc…
>FJ884687.1 Murine hepatitis virus strain A59 B12 variant, complete genome
gtacgtaccctctcaactctaaaactcttgtagtttaaatctaatctaaactttataaacggcacttcctgcgtgtccatgcccgcgggcctggtcttgtcatagtgctgacatttgtagttccttgactttcgttctctgccagtgacgtgtccattcggcgccagcagcccacccataggttgcataatggcaaagatgggcaaatacggtctcggcttcaaatgggccccagaatttccatggatgcttccgaacgcatcggagaagttgggtaaccctgagaggtcagaggaggatgggttttgcccctctgctgcgcaagaaccgaaagttaaaggaaaaactttggttaatcacgtgagggtgaattgtagccggcttccagctttggaatgc…
>MF618253.1 Murine hepatitis virus strain A59 isolate MHVExoN() P250, complete genome
gtacgtaccctctcaactctaaaactcttgtagtttaaatctaatctaaacattataaacggcacttcctgcgtgtccatgcccgcgggcctggtcttgtcatagtgctgacatttgtagttccttgactttcgttctctgccagtgacgtgtccattcggcgccagcagcccacccataggttgcataatggcaaagatgggcaactacggtctcggcttcaaatgggccccagaatttccatggatgcttccgaacgcatcggagaagttgggtaacccagagaggtcagaggaggatgggttttgcccctctgctgcgcaagaaccgaaagttaaaggaaaaactttagttaatcacgtgagggtgaattgtagccggcttccagctttggaatgc…
>MF618252.1 Murine hepatitis virus strain A59 isolate WTMHV P250, complete genome
gtacgtaccctctcacctctaaaactcttgtagtttaaatctaatctaaactttataaacggcacttcctgcgtgtccatgcccgcgggcctggtcttgtcatagtgctgacatttgtagttccttgactttcgttctctgccagtgacgtgtccattcggcgccagcagcccacccataggttgcataatggcaaagatgggcaaatacggtctcggcttcaaatgggccccagaatttccatggatgcttccgaacgcatcggagaagttgggtaaccctgagaggtcagaggaggatgggttttgcccctctgctgcgcaagaaccgaaagttaaaggaaaaactttggttaatcacgtgagggtgaattgtagccggcttccagctttggaatgc…
>AY700211.1 Murine hepatitis virus strain A59, complete genome
gtataagagtgattggcgtccgtacgtaccctctcaactctaaaactcttgtagtttaaatctaatctaaactttataaacggcacttcctgcgtgtccatgcccgcgggcctggtcttgtcatagtgctgacatttgtagttccttgactttcgttctctgccagtgacgtgtccattcggcgccagcagcccacccataggttgcataatggcaaagatgggcaaatacggtctcggcttcaaatgggccccagaatttccatggatgcttccgaacgcatcggagaagttgggtaaccctgagaggtcagaggaggatgggttttgcccctctgctgcgcaagaaccgaaagttaaaggaaaaactttggttaatcacgtgagggtgaattgtagc…
>NC_048217.1 Murine hepatitis virus strain A59, complete genome
gtataagagtgattggcgtccgtacgtaccctctcaactctaaaactcttgtagtttaaatctaatctaaactttataaacggcacttcctgcgtgtccatgcccgcgggcctggtcttgtcatagtgctgacatttgtagttccttgactttcgttctctgccagtgacgtgtccattcggcgccagcagcccacccataggttgcataatggcaaagatgggcaaatacggtctcggcttcaaatgggccccagaatttccatggatgcttccgaacgcatcggagaagttgggtaaccctgagaggtcagaggaggatgggttttgcccctctgctgcgcaagaaccgaaagttaaaggaaaaactttggttaatcacgtgagggtgaattgtagc…
>AC_000192.1 Murine hepatitis virus strain JHM, complete genome
tataagagtgattggcgtccgtacgtaccctctctactctaaaactcttgtagtttaaatctaatctaatctaaactttataaacggcacttcctgcgtgtccatgcccgtgggcctggtcttgtcatagtgctgacatttgtggttccttgactttcgttctctgccagtgacgtgtccattcggcgccagcagcccacccataggttgcataatggcaaagatgggcaaatacggtctcggcttcaaatgggccccagaatttccatggatgcttccgaacgcatcggagaagttgggtaaccctgagaggtcagaggaggatgggttttgcccctctgctgcgcaagaaccgaaagttaaaggaaaaactttggttaatcacgtgagggtggattg…
>GU593319.1 Murine hepatitis virus strain S, complete genome
gtataagagtgattggcgtccgtacgtaccctctcaactctaaaactcttgtagtttaaatctaatctaaactttataaacggcacttcctgcgtgtccatgcccgcgggcctggtcttgtcatagtgctgacatttgtggttccttgactttcgttctctgccagtgacgtgtccattcggcgccagcagcccacccataggttgcataatggcaaagatgggcaaatacggtctcggcttcaaatgggccccagaatttccatggatgcttccgaacgcatcggagaagttgggtaaccctgagaggtcagaggaggatgggttttgcccctctgctgcgcaagaaccgaaagttaaaggaaaaactttggttaatcacgtgagggtggattgtagc…
>JQ173883.1 Murine hepatitis virus strain S/323917, complete genome
ttataagagtgattggcgtccgtacgtaccctctcaactctaaaactcttgtagtttaaatctaatctaaactttataaacggcacttcctgcgtgtccatgcccgcgggcctggtcttgtcatagtgctgacatttgtggttccttgactttcgttctctgccagtgacgtgtccattcggcgccaggagcccacccataggttgcataatggcaaagatgggcaaatacggtctcggcttcaaatgggccccagaatttccatggatgcttccgaacgcatcggagaagttgggtaaccctgagaggtcagaggaggatgggttttgcccctctgctgcgcaagaaccgaaagttaaaggaaaaactttggttaatcacgtgagggtggattgtagc…
>MT308984.1 Mutant SARS coronavirus Urbani clone SARSUrbaniMA_SHC014spike, complete genome
atattaggtttttacctacccaggaaaagccaaccaacctcgatctcttgtagatctgttctctaaacgaactttaaaatctgtgtagctgtcgctcggctgcatgcctagtgcacctacgcagtataaacaataataaattttactgtcgttgacaagaaacgagtaactcgtccctcttctgcagactgcttacggtttcgtccgtgttgcagtcgatcatcagcatacctaggtttcgtccgggtgtgaccgaaaggtaagatggagagccttgttcttggtgtcaacgagaaaacacacgtccaactcagtttgcctgtccttcaggttagagacgtgctagtgcgtggcttcggggactctgtggaagaggccctatcggaggcacgtgaacac…
>MT121216.1 Pangolin coronavirus isolate MP789, complete genome
cacgcagtataattaataactaattactgtcgttgacaggacacgagtaactcgtctatcttctgcaggctgcttacggtttcgtccgtgttgcagccgatcatcagcatacctaggtttcgtccgggtgtgaccgaaaggtaagatggagagccttgtccctggtttcaacgagaaaacacacgtccaactcagtttgcctgttttacaggttcgcgacgtgctcgtacgtggctttggagactccgtggaggaggctatctcagaggcacgtcaacatctcaaggatggcacttgtggcttagtagaggttgaaaaaggcgtcttgcctcaacttgaacagccctatgtgttcatcaaacgttctgatgcccgaactgcaccgcatggccatgtaat…
>MT040334.1 Pangolin coronavirus isolate PCoV_GXP1E, complete genome
gctttaactttttacaaatcccaggtagcaaaaccaaccaactctcgatctcttgtagatctgttctctaaacgaactttaaaatctgtgtggctgtcacttggctgcatgcctagtgcactcacgcagtataataataattaattactgtcgttgacaggaaacgagtaactcgtccgtcttctgcagactgcttacggtttcgtccgtgttgcagtcgatcatcagcatacctaggttttgtccgggtgtgaccgaaaggtaagatggagagccttgtccctggtttcaacgagaaaacacacgtccaactcagtttgcctgttcttcaggttcgcgacgtgctagtacgtggctttggagactccgtggaggaggctctatcagaggcacgtcaac…
>MT072864.1 Pangolin coronavirus isolate PCoV_GXP2V, complete genome
tcccaggtagcaaaaccaaccaactctcgatctcttgtagatctgttctctaaacgaactttaaaatctgtgtggctgtcacttggctgcatgcctagtgcactcacgcagtataataataattaattactgtcgttgacaggaaacgagtaactcgtccgtcttctgcagactgcttacggtttcgtccgtgttgcagtcgatcatcagcatacctaggttttgtccgggtgtgaccgaaaggtaagatggagagccttgtccctggtttcaacgagaaaacacacgtccaactcagtttgcctgttcttcaggttcgcgacgtgctagtacgtggctttggagactccgtggaggaggctctatcagaggcacgtcaacatcttcttgacggcactt…
>MT040333.1 Pangolin coronavirus isolate PCoV_GXP4L, complete genome
gctttaactttttacaaatcccaggtagcaaaaccaaccaactctcgatctcttgtagatctgttctctaaacgaactttaaaatctgtgtggctgtcacttggctgcatgcctagtgcactcacgcagtataataataattaattactgtcgttgacaggaaacgagtaactcgtccgtcttctgcagactgcttacggtttcgtccgtgttgcagtcgatcatcagcatacctaggttttgtccgggtgtgaccgaaaggtaagatggagagccttgtccctggtttcaacgagaaaacacacgtccaactcagtttgcctgttcttcaggttcgcgacgtgctagtacgtggctttggagactccgtggaggaggctctatcagaggcacgtcaac…
>MT040336.1 Pangolin coronavirus isolate PCoV_GXP5E, complete genome
gctttaactttttacaaatcccaggtagcaaaaccaaccaactctcgatctcttgtagatctgttctctaaacgaactttaaaatctgtgtggctgtcacttggctgcatgcctagtgcactcacgcagtataataataattaattactgtcgttgacaggaaacgagtaactcgtccgtcttctgcagactgcttacggtttcgtccgtgttgcagtcgatcatcagcatacctaggttttgtccgggtgtgaccgaaaggtaagatggagagccttgtccctggtttcaacgagaaaacacacgtccaactcagtttgcctgttcttcaggttcgcgacgtgctagtacgtggctttggagactccgtggaggaggctctatcagaggcacgtcaac…
>MT040335.1 Pangolin coronavirus isolate PCoV_GXP5L, complete genome
gctttaactttttacaaatcccaggtagcaaaaccaaccaactctcgatctcttgtagatctgttctctaaacgaactttaaaatctgtgtggctgtcacttggctgcatgcctagtgcactcacgcagtataataataattaattactgtcgttgacaggaaacgagtaactcgtccgtcttctgcagactgcttacggtttcgtccgtgttgcagtcgatcatcagcatacctaggttttgtccgggtgtgaccgaaaggtaagatggagagccttgtccctggtttcaacgagaaaacacacgtccaactcagtttgcctgttcttcaggttcgcgacgtgctagtacgtggctttggagactccgtggaggaggctctatcagaggcacgtcaac…
>MN611520.1 Pipistrellus abramus bat coronavirus HKU5related isolate BY140568, complete genome
ctagctatccctctctctcgttcagagaatagcctagctatccctctctctcgttctcttgcagaactttgtttttaacgaacttaaataatagccctgctggtttgcgtgctgcgatacctttctgctgcgtcataggcgccggactggaaagcgcatgtacaccactgggtacaattaaaactgaataatatttttcagttagagcatcgtgtctcaagtgcttcacggtcacaatataccgtttcgtcgggtgcgtggcaattcggtgcacatcatgtctttcgtggctggtgtggctcctcaaggtgcgaggggcaagtatagagcagagctcaacactgaaaaaaggactgaccatgtgtctctcaaagcgtcactctgtgatgcaggagacct…
>MH002340.1 Pipistrellus bat coronavirus HKU5 isolate BY140535, complete genome
gatttatgagaatagcctagctatccctctctctcgttctcttgcagaactttgtttttaacgaacttaaataatagccctgctggtttgcgtgctgcgatacctttctgctgcgtcataggcgccggactggaaagcgcatgtacaccactgggtataattaaaactgaataatatttttcagttagagcatcgtgtctcaagtgcaacacggtcacaatatcccgtttcgtcgggtgcgtggcaattcggtgcacatcatgtctttcgtggctggtgtggctcctcaaggtgcgaggggcaagtatagagcagagctcaacactgaaaaaaggactgaccatgtgtctctgaaagcgtcactttgtgatgcaggagacctggttctcaagatctcac…
>MH002341.1 Pipistrellus bat coronavirus HKU5 isolate BY140562, complete genome
gatttaagagaatagcctagctatccctctctctcgttctcttgcagaactttgtttttaacgaacttaaataatagccctgctggtttgcgtgtgcgatacctttctgctgcgtcataggcgccggactggaaagcgcatgtacaccactgggtacaattaaaactgaataaaatttttcagttagagcatcgtgtctcaagtgcaacacggtcacaatatcccgtttcgtcgggtgcgtggcaattcggtgcacatcatgtctttcgtggctggtgtggctcctcaaggtgcgaggggcaagtatagagcagagctcaacactgaaaaaaggactgaccatgtgtctctgaaagcgccactctgtgatgcaggagacctggttctcaagatctcacc…
>MH002342.1 Pipistrellus bat coronavirus HKU5 isolate YD13403, complete genome
gatttaagagaatagcctagctatccctctctctcgttctcttgcagaactttgtttttaacgaacttaaataatagccctgctggtttgcgtgctgcgatacctttctgctgcgtcataggcgccggactggaaagcgcatgtacaccactgggtacaattaaaactgaataatatttttcagttagagcatcgtgtctcaagtgcttcacggtcacaatataccgtttcgtcgggtgcgtggcaattcggtgcacatcatgtctttcgtggctggtgtggctcctcaaggtgcgaggggcaagtatagagcagagctcaacactgaaaaaaggactgaccatgtgtctctcaaagcgtcactttgtgatgcaggagacctggttttcaagatctcac…
>MF083115.1 Porcine hemagglutinating encephalomyelitis virus strain CC14, complete genome
gattgtgagtgaattgcgtgcgtgcaacccgcttcactgatctcttgttagatctttttgtaatctaaactttataaaaacatccactccctgtagtctatgcttgtgggcgtagatttttcatagtggtgtctatattcatttctgctgttaacagctttcagccagggacgtgttgtatcctaggcagtggcccacccataggtcacaatgtcgaagatcaacaaatacggtctcgaactacactgggctccagaatttccatggatgtttgaggacgcagaggagaagttggataaccctagtagttcagaggtggatatatgctccaccactgcgcaaaagctggaaacaggcggaatttgtcctgaaaatcatgtgatggtggattgtcgccga…
>KY994645.1 Porcine hemagglutinating encephalomyelitis virus strain JL/2008, complete genome
gattgtgagtgaattgcgtgcgtgcaacccgcttcactgatctcttgttagatctttttgtaatctaaactttataaaaacatccactctctgtagtctatgcttgtgggcgtagatttttcatagtggtgtctatattcatttctgctgttaacagctttcagccagggacgtgttgtatcctaggcagtggcccacccataggtcacaatgtcgaagatcaacaaatacggtctcgaactacactgggctccagaatttccatggatgtttgaggacgcagaggagaagttggataaccctagtagttcagaggtggatatatgctccaccactgcgcaaaagctggaaacaggcggaatttgtcctgaaaatcatgtgatggtggattgtcgccga…
>KY419104.1 Porcine hemagglutinating encephalomyelitis virus strain PHEV CoV USA15TOSU0331, complete genome
atctcttgttagatctttttgtaatctaaactttataaaaacatccactccctgtagtctatgcttgtgggcgtagatttttcatagtggtgtctatattcatttctgctgttaacagcttttagccagggacgtgttgtatcctaggcagtggcccatccataggtcacaatgtcgaagatcaacaaatacggtctcgaactacactgggctccagaatttccatggatgtttgaggacgcagaggagaagttggataaccctagtagttcagaggtggatatagtttgctccaccactgcgcaaaagctggaaacaggcggaatttgtcctgaaaatcatgtgatggtggattgtcgccgacttcttaaacaagagtgttgtgtgcagtctagccta…
>KY419105.1 Porcine hemagglutinating encephalomyelitis virus strain PHEV CoV USA15TOSU0582, complete genome
atctcttgttagatctttttgtaatctaaactttataaaaacatccactccctgtagtctatgcttgtgggcgtagatttttcatagtggtgtctatattcatttctgctgttaacagcttttagccagggacgtgttgtatcctaggcagtggcccatccataggtcacaatgtcgaagatcaacaaatacggtctcgaactacactgggctccagaatttccatggatgtttgaggacgcagaggagaagttggataaccctagtagttcagaggtggatatagtttgctccaccactgcgcaaaagctggaaacaggcggaatttgtcctgaaaatcatgtgatggtggattgtcgccgacttcttaaacaagagtgttgtgtgcagtctagccta…
>KY419107.1 Porcine hemagglutinating encephalomyelitis virus strain PHEV CoV USA15TOSU1209, complete genome
atctcttgttagatctttttgtaatctaaactttataaaaacatccactccctgtagtctatgcttgtgggcgtagatttttcatagtggtgtctatattcatttctgctgttaacagctttcagccagggacgtgttgtatcctaggcagtggcccacccataggtcacaatgtcgaagatcaacaaatacggtctcgaactacactgggctccagaatttccatggatgtttgaggacgcagaggagaagttgggtaaccctagtagttcagaggtggatatagtttgctccaccactgcgcaaaagctggaaacaggcggaatttgtcctgaaaatcatgtgatggtggattgtcgccgacttcttaaacaagagtgttgtgtgcagtctagccta…
>KY419110.1 Porcine hemagglutinating encephalomyelitis virus strain PHEV CoV USA15TOSU1362, complete genome
atctcttgttagatctttttgtaatctaaactttataaaaacatccactccctgtagtctatgcttgtgggcgtagatttttcatagtggtgtctatattcatttctgctgttaacagcttttagccagggacgtgttgtatcctaggcagtggcccatccataggtcacaatgtcgaagatcaacaaatacggtctcgaactacactgggctccagaatttccatggatgtttgaggacgcagaggagaagttggataaccctagtagttcagaggtggatatagtttgctccaccactgcgcaaaagctggaaacaggcggaatttgtcctgaaaatcatgtgatggtggattgtcgccgacttcttaaacaagagtgttgtgtgcagtctagccta…
>KY419113.1 Porcine hemagglutinating encephalomyelitis virus strain PHEV CoV USA15TOSU1582, complete genome
tgagcgaattgcgtgcgtgcaacccgcttcactgatctcttgttagatctttttgtaatctaaactttataaaaacatccactccctgtagtctatgcttgtgggcgtagatttttcatagtggtgtctatattcatttctgctgttaacagctttcagccagggacgtgttgtatcctaggcagtggcccacccataggtcacaatgtcgaagatcaacaaatacggtctcgaactacactgggctccagaatttccatggatgtttgaggacgcagaggagaagttgggtaaccctagtagttcagaggtggatatagtttgctccaccactgcgcaaaagctggaaacaggcggaatttgtcctgaaaatcatgtgatggtggattgtcgccgact…
>KY419109.1 Porcine hemagglutinating encephalomyelitis virus strain PHEV CoV USA15TOSU1655, complete genome
agatcagtgaagcgggttgcacgcacgcaattcgctcacaatctcttgttagatctttttgtaatctaaactttataaaaacatccactccctgtagtctatgcttgtgggcgtagatttttcatagtggtgtctatattcatttctgctgttaacagctttcagccagggacgtgttgtatcctaggcagtggcccacccataggtcacaatgtcgaagatcaacaaatacggtctcgaactacactgggctccagaatttccatggatgtttgaggacgcagaggagaagttgggtaaccctagtagttcagaggtggatatagtttgctccaccactgcgcaaaagctggaaacaggcggaatttgtcctgaaaatcatgtgatggtggattgtcg…
>KY419111.1 Porcine hemagglutinating encephalomyelitis virus strain PHEV CoV USA15TOSU1727, complete genome
atctcttgttagatctttttgtaatctaaactttataaaaacatccactccctgtagtctatgcttgtgggcgtagatttttcatagtggtgtctatattcatttctgctgttaacagctttcagccagggacgtgttgtatcctaggcagtggcccacccataggtcacaatgtcgaagatcaacaaatacggtctcgaactacactgggctccagaatttccatggatgtttgaggacgcagaggagaagttgggtaaccctagtagttcagaggtggatatagtttgctccaccactgcgcaaaagctggaaacaggcggaatttgtcctgaaaatcatgtgatggtggattgtcgccgacttcttaaacaagagtgttgtgtgcagtctagccta…
>KY419112.1 Porcine hemagglutinating encephalomyelitis virus strain PHEV CoV USA15TOSU1765, complete genome
atctcttgttagatctttttgtaatctaaactttataaaaacatccactccctgtagtctatgcttgtgggcgtagatttttcatagtggtgtctatattcatttctgctgttaacagcttttagccagggacgtgttgtatcctaggcagtggcccatccataggtcacaatgtcgaagatcaacaaatacggtctcgaactacactgggctccagaatttccatggatgtttgaggacgcagaggagaagttggataaccctagtagttcagaggtggatatagtttgctccaccactgcgcaaaagctggaaacaggcggaatttgtcctgaaaatcatgtgatggtggattgtcgccgacttcttaaacaagagtgttgtgtgcagtctagccta…
>KY419106.1 Porcine hemagglutinating encephalomyelitis virus strain PHEV CoV USA15TOSU1785, complete genome
atctcttgttagatctttttgtaatctaaactttataaaaacatccactccctgtagtctatgcttgtgggcgtagatttttcatagtggtgtctatattcatttctgctgttaacagctttcagccagggacgtgttgtatcctaggcagtggcccacccataggtcacaatgtcgaagatcaacaaatacggtctcgaactacactgggctccagaatttccatggatgtttgaggacgcagaggagaagttgggtaaccctagtagttcagaggtggatatagtttgctccaccactgcgcaaaagctggaaacaggcggaatttgtcctgaaaatcatgtgatggtggattgtcgccgacttcttaaacaagagtgttgtgtgcagtctagccta…
>KY419108.1 Porcine hemagglutinating encephalomyelitis virus strain PHEV CoV USA15TOSU24992, complete genome
atggccgtctcttattgatggttttgtgttaaattataagggtttgtaatctcaacttcttgatgtaggaatggattgcaaaatacaaacagcacctcacattagtctttaagtgttgatgttgctattcaagaagttattgctgatatgcattggggtgagggttttcagatcaagtttgacaaccctacatcctaggaatatgcttagttttagacgttaaaggtgtagaagagttgcatgatgatttatttaattacattcgtgctataggttgtgttgtcgaccaattcagaaaatggattggccactgcaccatagctcaattcatggatgctgcactttctattaaagaaaatgttgattttataaattgcatgcagttcaattataaaatca…
>KY419103.1 Porcine hemagglutinating encephalomyelitis virus strain PHEV CoV USA15TOSU25049, complete genome
atctcttgttagatctttttgtaatctaaactttataaaaacatccactccctgtagtctatgcttgtgggcgtagatttttcatagtggtgtctatattcatttctgctgttaacagctttcagccagggacgtgttgtatcctaggcagtggcccacccataggtcacaatgtcgaagatcaacaaatacggtctcgaactacactgggctccagaatttccatggatgtttgaggacgcagaggagaagttggataaccctagtagttcagaggtggatatagtttgttccaccactgcgcaaaagctggaaacaggcggaatttgtcctgagaatcatgtgatggtggattgtcgccgacttcttaaacaagagtgttgtgtgcagtctagccta…
>DQ011855.1 Porcine hemagglutinating encephalomyelitis virus strain VW572, complete genome
gattgtgagcgatttgcgtgcgtgcaacccgcttcactgatctcttgttagatctttttgtaatctaaactttataaaaacatccactccctgtagtctatgcttgtgggcgtagatttttcatagtggtgtctatattcatttctgctgttaacagctttcagccagggacgtgttgtatcctaggcagtggcccacccataggtcacaatgtcgaagatcaacaaatacggtctcgaactatactgggctccagaatttccatggatgtttgaggacgcagaggagaagttggataaccctagtagttcagaggtggatatagtttgctccaccactgcgcaaaagctggaaacaggcggaatttgtcctgaaaatcatgtgatggtggattgtcgc…
>JN874559.1 Rabbit coronavirus HKU14 strain HKU141, complete genome
gattctgagcgatttgcgtgcgtgcatccgcctcagtgaactcttgttagttctaatttaatctaaactttataaaaacacctactccctgtaatctatgcttgcgagtgtagatctttcatagtggtgtctagttttgttccatttgttaacagctttcagccggtgacgtgttgtatcctaggcagtggcccacccataggtcataatgccgaagatcaacaaatacggtctcgagctgcaatgggctccagaatttccgtggatgtttgaggacacagaggagaagttggactaccctagcagttcagaagtgggtatggtttgccccactaccgcgcaaaagctgggatcaagtggaatttttcttaagaatcacgtgatggttgattgtcgccg…
>JN874562.1 Rabbit coronavirus HKU14 strain HKU1410, complete genome
gattctgagcgatttgcgtgcgtgcatccgcctcagtgaactcttgttagttctaatttaatctaaactttataaaaacacctactccctgtaatctatgcttgcgagtgtagatctttcatagtggtgtctagttttgttccatttgttaacagctttcagccggtgacgtgttgtatcctaggcagtggcccacccataggtcataatgccgaagatcaacaaatacggtctcgagctgcaatgggctccagaatttccgtggatgtttgaggacacagaggagaagttggactaccctagcagttcagaagtgggtatggtttgccccactaccgcgcaaaagctgggatcaagtggaatttttcttaagaatcacgtgatggttgattgtcgccg…
>JN874560.1 Rabbit coronavirus HKU14 strain HKU143, complete genome
gattctgagcgatttgcgtgcgtgcatccgcctcagtgaactcttgttagttctaatttaatctaaactttataaaaacacctactccctgtaatctatgcttgcgagtgtagatctttcatagtggtgtctagttttgttccatttgttaacagctttcagccggtgacgtgttgtatcctaggcagtggcccacccataggtcataatgccgaagatcaacaaatacggtctcgagctgcaatgggctccagaatttccgtggatgtttgaggacacagaggagaagttggactaccctagcagttcagaagtgggtatggtttgccccactaccgcgcaaaagctgggatcaagtggaatttttcttaagaatcacgtgatggttgattgtcgccg…
>JN874561.1 Rabbit coronavirus HKU14 strain HKU148, complete genome
gattctgagcgatttgcgtgcgtgcatccgcctcagtgaactcttgttagttctaatttaatctaaactttataaaaacacctactccctgtaatctatgcttgcgagtgtagatctttcatagtggtgtctagttttgttccatttgttaacagctttcagccggtgacgtgttgtatcctaggcagtggcccacccataggtcataatgccgaagatcaacaaatacggtctcgagctgcaatgggctccagaatttccgtggatgtttgaggacacagaggagaagttggactaccctagcagttcagaagtgggtatggtttgccccactaccgcgcaaaagctgggatcaagtggaatttttcttaagaatcacgtgatggttgattgtcgccg…
>NC_017083.1 Rabbit coronavirus HKU14, complete genome
gattctgagcgatttgcgtgcgtgcatccgcctcagtgaactcttgttagttctaatttaatctaaactttataaaaacacctactccctgtaatctatgcttgcgagtgtagatctttcatagtggtgtctagttttgttccatttgttaacagctttcagccggtgacgtgttgtatcctaggcagtggcccacccataggtcataatgccgaagatcaacaaatacggtctcgagctgcaatgggctccagaatttccgtggatgtttgaggacacagaggagaagttggactaccctagcagttcagaagtgggtatggtttgccccactaccgcgcaaaagctgggatcaagtggaatttttcttaagaatcacgtgatggttgattgtcgccg…
>JF792616.1 Rat coronavirus isolate 681, complete genome
ccctctcaactctaaaactcttgtagtttaaatctaatctaaactttataaacggcacttcctgcgtgtccatgcccgtgggcttggtcttgtcatagtgctgatacttgtggttccttgactttcgttctctgccagtgacgtgtccattcggcgcccagaacccacccataggttgcataatggcaaagatgggcaaatacggtctcggcttcaaatgggccccagaatttccatggatgcttccgaacgcatcggagaagttgggtaaccctgagaggtcagaggaggatgggttttgcccctctgctgcgcaagaaccgaaagttaaaggaagaactttggttaatcacgtgagggtggattatagccggcttccagctttggagtgctgtgttc…
>JF792617.1 Rat coronavirus isolate 8190, complete genome
ccctctcaactctaaaactcttgtagtttaaatctaatctaaactttacaaacggcacttcctgcgtgtccatgcccgtgggtttggtcttgtcatagtgctgacatttgtggttccttgactttcgttctctgccagtgacgtgtccattcggcgccagcaacccacccataggttgcataatggcaaagatgggcaaatacggtctcggcttcaaatgggccccagaatttccatggatgcttccgaacgcatcggagaagttgggtaaccctgagaggtcagaggaggatgggttttgcccctctgctgcgcaagaaccgaaagttaaaggaagaactttggttaatcacgtgagggtggattgtagccggcttccagctttggagtgctgtgttc…
>FJ938068.1 Rat coronavirus Parker, complete genome
ccctctcaactctaaaactcttgtagtttaaatctaatctaaactttacaaacggcacttcctgcgtgtccatgcccgtgggcttggtcttgtcatagtgctgacatttgtggttccttgactttcgttctctgccagtgacgtgtccattcggcgccagcaacccacccataggttgcataatggcaaagatgggcaaatacggtctcggcttcaaatgggccccagaatttccatggatgcttccgaacgcatcggagaagttgggtaaccctgagaggtcagaggaggatgggttttgcccctctgctgcgcaagaaccgaaagttaaaggaagaactttggttaatcacgtgagggtggattgtagccggcttccagctttggagtgctgtgttc…
>NC_012936.1 Rat coronavirus Parker, complete genome
ccctctcaactctaaaactcttgtagtttaaatctaatctaaactttacaaacggcacttcctgcgtgtccatgcccgtgggcttggtcttgtcatagtgctgacatttgtggttccttgactttcgttctctgccagtgacgtgtccattcggcgccagcaacccacccataggttgcataatggcaaagatgggcaaatacggtctcggcttcaaatgggccccagaatttccatggatgcttccgaacgcatcggagaagttgggtaaccctgagaggtcagaggaggatgggttttgcccctctgctgcgcaagaaccgaaagttaaaggaagaactttggttaatcacgtgagggtggattgtagccggcttccagctttggagtgctgtgttc…
>KF569996.1 Rhinolophus affinis coronavirus isolate LYRa11, complete genome
atattaggtttttacctacccaggaaaagccaaccaaccctcgatctcttgtagatctgttctctaaacgaactttaaaagcattctctgtgtagctgtcgctcggctgcatgcctagtgcacctacgcagtataaacaataataaactttactgtcgttgacaagaaacgagtaactcgtcccccttctgcagactgcttgcggtttcgtccgtgttgcagtcgatcatcagcatacctaggttccgtccgggtgtgaccgaaaggtaagatggagagccttgttcttggaatcaacgagaaaacacacgtccaactcagtttgcctgttctccaggttagagacgtgctagtacgtggcttcggggactctgtggaagaggccctatcggaggcacg…
>MT350598.1 Rousettus bat coronavirus GCCDC1, complete genome
gaaaataaaaagtaattgcgtgcgtgcaatcaacttttccccctcgattcgtcttgtacgattcactctctaacgaacttaaaattgtggcatatgtcacagtgggtttcgttctgctgtgcgtgtgctacgctctgatttaagtgaagcttttgkgtcttcagcttccctcttctcctcgtggggttccgttcccacggtagtgagcctggtgtggttccgcccgcgccagtgatggagggtgctttaggcaccaacaagcttagatctatggtgtcgatcacccttgattggatcgacccycgtaatgtacccagactcactaactgggaaatgcctttgcaggaggctgctgagtatgtgaagcgagagctcagtaagccaartcctgatgtggtt…
>MG762674.1 Rousettus bat coronavirus HKU9 isolate Rousettus spp/Jinghong/2009, complete genome
gataaatggtaatagctgcgtgctagagccgatcctttccccccgtttcgtcttgtacgaatcactcttgaacgaacttaaaattgcatcatacgtcacagtgggtttcgtcttgctgtgcgtaagttgcacataacttatagtgaagctttttggttaagtatttcccttttgcgagcagcaggttccgtcctgtctgtgagccctgcgcggttccgtccgtgcagtgatggagggtgtgcctgacccacctaagcttaaaagtatggtggtcaccactttaaagtggtgtgacccctttgctaaccccaacgtcactggttgggatattcctattgaagcggccctggagtatgcgaaacaacaacttcgcactccggagccccagttggtgtttgt…
>KU762338.1 Rousettus bat coronavirus isolate GCCDC1 356, complete genome
gaaaataaaaagtaattgcgtgcgtgcaatcaacttttccccctcgattcgtcttgtacgattcactctctaacgaacttaaaattgtggcatatgtcacagtgggtttcgttctgctgtgcgtgtgctacgctttgatttaagtgaagcttttgtgtcttcagcttccctcttctcctcgtggggttccgttcccgcggtagtgagcctggtgtggttccgcccgcgccagtgatggagggtgctttaggcactaacaagcttagatctatggtgtcgatcacccttgattggatcgacccccgtaatgtacccagactcactaactgggaaatgcctttgcaggaggctgctgagtatgtgaagcgagagctcagtaagccaaatcctgatgtggtt…
>NC_030886.1 Rousettus bat coronavirus isolate GCCDC1 356, complete genome
gaaaataaaaagtaattgcgtgcgtgcaatcaacttttccccctcgattcgtcttgtacgattcactctctaacgaacttaaaattgtggcatatgtcacagtgggtttcgttctgctgtgcgtgtgctacgctttgatttaagtgaagcttttgtgtcttcagcttccctcttctcctcgtggggttccgttcccgcggtagtgagcctggtgtggttccgcccgcgccagtgatggagggtgctttaggcactaacaagcttagatctatggtgtcgatcacccttgattggatcgacccccgtaatgtacccagactcactaactgggaaatgcctttgcaggaggctgctgagtatgtgaagcgagagctcagtaagccaaatcctgatgtggtt…
>EF424621.1 Sable antelope coronavirus US/OH1/2003, complete genome
gcgtgcgtgcatcccgcttcactgatctcttgttagatcttttcataatctaaactttataaaaacatccactccctgtagtctatgcctgtgggcgtagatttttcatagtggtgtctatattcatttctgctgttaacagctttcagccagggacgtgttgtatcctaggcagtggcccacccataggtcacaatgtcgaagatcaacaaatacggtctcgaactacactgggctccagaatttccatggatgtttgaggacgcagaggagaagttggacaaccctagtagttcagaggtggatatagtatgctccaccactgcgcaaaagctggaaacaggcggaatttgtcctgaaaatcatgtgatggtggattgtcgccgacttcttaaacaa…
>FJ425189.1 Sambar deer coronavirus US/OHWD388/1994, complete genome
gcttcactgatctcttgttagatcttttcataatctaaactttataaaaacatccactccctgtagtctatgcctgtgggcgtagatttttcatagtggtgtctatattcatttctgctgttaacagctttcagccagggacgtgttgtatcctaggcagtggcccacccataggtcacaatgtcgaagatcaacaaatacggtctcgaactacactgggctccagaatttccatggatgtttgaggacgcagaggagaagttggacaaccctagtagttcagaggtggatatagtatgctccaccactgcgcaaaagctggaaacaggcggaatttgtcctgaaaatcatgtgatggtggattgtcgccgacttcttaaacaagaatgttgtgtgcag…
>FJ425190.1 Sambar deer coronavirus US/OHWD388TC/1994 calfpassaged, complete genome
gcttcactgatctcttgttagatcttttcataatctaaactttataaaaacatccactccctgtagtctatgcctgtgggcgtagatttttcatagtggtgtctatattcatttctgctgttaacagctttcagccagggacgtgttgtatcctaggcagtggcccacccataggtcacaatgtcgaagatcaacaaatacggtctcgaactacactgggctccagaatttccatggatgtttgaggacgcagaggagaagttggacaaccctagtagttcagaggtggatatagtatgctccaccactgcgcaaaagctggaaacaggcggaatttgtcctgaaaatcatgtgatggtggattgtcgccgacttcttaaacaagaatgttgtgtgcag…
>FJ425188.1 Sambar deer coronavirus US/OHWD388TC/1994, complete genome
cgtgcgtgcatcccgcttcactgatctcttgttagatcttttcataatctaaactttataaaaacatccactccctgtagtctatgcctgtgggcgtagatttttcatagtggtgtctatattcatttctgctgttaacagctttcagccagggacgtgttgtatcctaggcagtggcccacccataggtcacaatgtcgaagatcaacaaatacggtctcgaactacactgggctccagaatttccatggatgtttgaggacgcagaggagaagttggacaaccctagtagttcagaggtggatatagtatgctccaccactgcgcaaaagctggaaacaggcggaatttgtcctgaaaatcatgtgatggtggattgtcgccgacttcttaaacaag…
>MH002337.1 Tylonycteris bat coronavirus HKU4 isolate CZ01, complete genome
gatttaagtgaatagcctagctatctcactttttaacgaactttaataatagcctagctgtgtgtgtgttgtgttgtggtctgcagcgtttaggcgccgggcttcaagcttcatgctccacactgggcataattaatataataaataataatattttcattctgagctatcgtgtctcttgtacttctcggtcacaatatcctgttccgtcaggtgcgtggcaatccggggcacactatgctttccaaggctagtgcgaccacgcaaagtgcgcgtggtaagtatcgagcagagctctataatgaaaaaagaagtgaccatattgcttgtacagtaccactttgtgatactgaggacatggcttgtaagctcacaccatggtttgaagatggggaaact…
>MH002338.1 Tylonycteris bat coronavirus HKU4 isolate CZ07, complete genome
gatttaagtgaatagcctagctatctcactttttaacgaactttaataatagcctagctgtgtgtgtgttgtgttttggtctgcagcgtttaggcgccgggcttcaagcttcatgctccacactgggcataattaatataataaataataatattttcattctgagctatcgtgtctcttgtacttctcggtcacaatatcctgttccgtcaggtgcgtggcaatccggggcacactatgctttccaaggctagtgcgaccacgcaaagtgcgcgtggtaagtatcgagcagagctctataatgaaaaaagaagtgaccatgttgcttgtacagtaccactttgtgatactgaggacatggcttgtaagctcacaccatggtttgaagatggggaaact…
>MH002339.1 Tylonycteris bat coronavirus HKU4 isolate SZ140324, complete genome
gatttaagtgaatagcctagctatctcaccccctctcgttctcttgcagaactttgactgtaacgaacttaaataatagccttgttgtgtgcgtgttgtgttgtggtctgcagcgtttaggcgccgggcttcaagcttcatgctccacactgggcataattaaatatactaaataataatatttttcattctgagctatcgtgtctcttgtacttctcggtcacaataccctgttccgtcaggtgcgtggcaatccggggcatactatgctttccaaggctagtgtgaccacgcaaggtgcgcgtggtaagtatcgagcagagctctataatgaaaaaagaagtgaccatgttgcttgtacagtaccactttgtgatactgatgacatggcttgtaagc…
>NC_009019.1 Tylonycteris bat coronavirus HKU4, complete genome
gatttaagtgaatagcctagctatctcaccccctctcgttctcttgcagaactttgattttaacgaacttaaataatagccttgctgtgtgcgtgttgtgttgtggtctgcagcgtttaggcgccgggcttcaagcttcatgctcaacactgggcataattaaatatactaaataataatatttttcattctgagctatcgtgtctcttgtacttctcggtcacaataccctgttccgtcaggtgcgtggcaatccggggcatactatgctttccaaggctagtgtgaccacgcaaggtgcgcgtggtaagtatcgagcagagctctataatgaaaaaagaagtgaccatgttgcttgcacagtaccactttgtgatactgatgacatggcttgtaagc…
>MN611519.1 Tylonycteris pachypus bat coronavirus HKU4related isolate GZ131656, complete genome
tgaatagcctagctatctcaccccctctcgttctcttgcagaactctgattttaacgaacttaaataatagcctttctgtgtgcgtgttgtgttgtggtctgcagcgtttaggcgccgggcttcaagcttcatgctccacactgggcataattaaatataataaataataatatttttcattctgagttatcgtgtctcttgtacttctcggtcacaataccctgttccgtcaggtgcgtggcaatccggggcacactatgctttccaaggctagtgtgaccacgcaaggtgcgcgtggtaagtatcgagcagagctctataatgaaaaaagaagtgaccatgttgcctgtacagtaccactttgtggtactgaggacatggcttgtaagcttacacca…
>KP887098.1 UNVERIFIED: Murine coronavirus strain AM2, complete genome
gataagagtgattggcgtccgtacgtaccctctcaactctaaaactcttgtagtttaaatctaatctaaactttataaacggcacttcctgcgtgtccatgcccgcgggcctggtcttgtcatagtgctgacatttgtagttccttgactttcgttctctgccagtgacgtgtccattcggcgccagcagcccacccataggttgcataatggcaaagatgggcaaatacggtctcggcttcaaatgggccccagaatttccatggatgcttccgaacgcatcggagaagttgggtaaccctgagaggtcagaggaggatgggttttgcccctctgctgcgcaagaaccgaaagttaaaggaaaaactttggttaatcacgtgagggtgaattgtagcc…
>KU973692.1 UNVERIFIED: SARSrelated coronavirus isolate F46, complete genome
atattaggtttttacctacccaggaaaagccaaccaacctcgatctcttgtagatctgttctctaaacgaactttaaaatctgtgtagctgtcgctcggctgcatgcctagtgcacctacgcagtataaacaataataaactttactgtcgttgacaagaaacgagtaactcgtccctcttctgcagactgcttacggtttcgtccgtgttgcagtcgatcatcagcatacctaggtttcgtccgggtgtgaccgaaaggtaagatggagagccttgttcttggaatcaacgagaaaacacacgtccaactcagtttgcctgttctccaggttagagacgtgctagtacgtggctttggggactctgtggaagaggccctatcggaggcacgtgaacat…
>MG518518.1 Water deer coronavirus isolate W1718, complete genome
gattgtgagcgatttgcgtgcgtgcatcccgcttcactgatctcttgttagatcttttcataatctaaactttataaaaacatccactccctgtagtctatgcctgtgggcgtagatttttcatagtggtgtctatattcatttctgctgttaacagctttcagccagggacgtgttgtatcctaggcagtggcccacccataggtcacaatgtcgaagatcaacaaatacggtctcgaactacactgggctccagaatttccatggatgtttgaggacgcagaggagaagttggacaaccctagtagttcagaggtggatatagtaagctccaccactgcgcaaaagctggaaacaggcggaatttgtcctgaaaatcatgtgatggtggattgtcgc…
>FJ425186.1 Waterbuck coronavirus US/OHWD358/1994, complete genome
gttagatcttttcataatctaaactttataaaaacatccactccctgtagtctatgcctgtgggcgtagatttttcatagtggtgtctatattcatttctgctgttaacagctttcagccagggacgtgttgtatcctaggcagtggcccacccataggtcacaatgtcgaagatcaacaaatacggtctcgaactacactgggctccagaatttccatggatgtttgaggacgcagaggagaagttggacaaccctagtagttcagaggtggatatagtatgctccaccactgcgcaaaagctggaaacaggcggaatttgtcctgaaaatcatgtgatggtggattgtcgccgacttcttaaacaagaatgttgtgtgcagtctagcctaatacgtg…
>FJ425185.1 Waterbuck coronavirus US/OHWD358GnC/1994, complete genome
cttgttagatcttttcataatctaaactttataaaaacatccactccctgtagtctatgcctgtgggcgtagatttttcatagtggtgtctatattcatttctgctgttaacagctttcagccagggacgtgttgtatcctaggcagtggcccacccataggtcacaatgtcgaagatcaacaaatacggtctcgaactacactgggctccagaatttccatggatgtttgaggacgcagaggagaagttggacaaccctagtagttcagaggtggatatagtatgctccaccactgcgcaaaagctggaaacaggcggaatttgtcctgaaaatcatgtgatggtggattgtcgccgacttcttaaacaagaatgttgtgtgcagtctagcctaatac…
>FJ425184.1 Waterbuck coronavirus US/OHWD358TC/1994, complete genome
cgtgcgtgcatcccgcttcactgatctcttgttagatcttttcataatctaaactttataaaaacatccactccctgtagtctatgcctgtgggcgtagatttttcatagtggtgtctatattcatttctgctgttaacagctttcagccagggacgtgttgtatcctaggcagtggcccacccataggtcacaatgtcgaagatcaacaaatacggtctcgaactacactgggctccagaatttccatggatgtttgaggacgcagaggagaagttggacaaccctagtagttcagaggtggatatagtatgctccaccactgcgcaaaagctggaaacaggcggaatttgtcctgaaaatcatgtgatggtggattgtcgccgacttcttaaacaag…
>FJ425187.1 Whitetailed deer coronavirus US/OHWD470/1994, complete genome
tgcgtgcgtgcatcccgcttcactgatctcttgttagatcttttcataatctaaactttataaaaacatccactccctgtagtctatgcctgtgggcgtagatttttcatagtggtgtctatattcatttctgctgttaacagctttcagccagggacgtgttgtatcctaggcagtggcccacccataggtcacaatgtcgaagatcaacaaatacggtctcgaactacactgggctccagaatttccatggatgtttgaggacgcagaggagaagttggacaaccctagtagttcagaggtggatatagtatgctccaccactgcgcaaaagctggaaacaggcggaatttgtcctgaaaatcatgtgatggtggattgtcgccgacttcttaaaca…
>MH810163.1 Yak coronavirus strain YAK/HY24/CH/2017, complete genome
gattgtgagcgatttgcgtgcgtgcatcccgcttcactgatctcttgttagatcatttcataatctaaactttataaaaacatccactccctgtagtctatgcctatgggcgtagaattttcatagtggtgtctattttcatttctgctgttaacagctttcagccacggacgtgttgtatcctaggcagtggcccagccataggtcacaatgtcgaagatcaacaaatacggtctcgaactacactgggctccagaatttccatggatgtttgaggacacagaggagaagttggataaccctagtagttcagaggtggatatagtatgctccaccactgcgcaaaagctggaaacaggcggaatttgtcctgaaaatcatgttatcgtggattgtcgc…

## Sheet: Sheet2
The sequences of SARS-CoV-2s isolated from patients in Asia downloaded from GenBank
A total of 483 SARS-CoV-2 genome sequences from isolates identified in Eastern Asia and Southeast Asia were downloaded from NCBI. After removing sequences that were missing more than 2000 consecutive bp, only 352 sequences (listed below) were retained. These sequences and sequences obtained in this study (listed in Sheet3) were aligned with MAFFT and analyzed with DnaSP 6 to find variable sites. …
>MT281577.1_|Severe_acute_respiratory_syndrome_coronavirus_2_isolate_SARSCoV2/human/CHN/Fuyang_FY002/2020_complete_genome
ATTAAAGGTTTATACCTTCCCAGGTAACAAACCAACCAACTTTCGATCTCTTGTAGATCTGTTCTCTAAACGAACTTTAAAATCTGTGTGGCTGTCACTCGGCTGCATGCTTAGTGCACTCACGCAGTATAATTAATAACTAATTACTGTCGTTGACAGGACACGAGTAACTCGTCTATCTTCTGCAGGCTGCTTACGGTTTCGTCCGTGTTGCAGCCGATCATCAGCACATCTAGGTTTCGTCCGGGTGTGACCGAAAGGTAAGATGGAGAGCCTTGTCCCTGGTTTCAACGAGAAAACACACGTCCAACTCAGTTTGCCTGTTTTACAGGTTCGCGACGTGCTCGTACGTGGCTTTGGAGACTCCGTGGAGGAGGTCTTATCAGAGGCACGTCAACA…
>MT039873.1_|Severe_acute_respiratory_syndrome_coronavirus_2_isolate_HZ1_complete_genome
AAAGGTTTATACCTTCCCAGGTAACAAACCAACCAACTTTCGATCTCTTGTAGATCTGTTCTCTAAACGAACTTTAAAATCTGTGTGGCTGTCACTCGGCTGCATGCTTAGTGCACTCACGCAGTATAATTAATAACTAATTACTGTCGTTGACAGGACACGAGTAACTCGTCTATCTTCTGCAGGCTGCTTACGGTTTCGTCCGTGTTGCAGCCGATCATCAGCACATCTAGGTTTCGTCCGGGTGTGACCGAAAGGTAAGATGGAGAGCCTTGTCCCTGGTTTCAACGAGAAAACACACGTCCAACTCAGTTTGCCTGTTTTACAGGTTCGCGACGTGCTCGTACGTGGCTTTGGAGACTCCGTGGAGGAGGTCTTATCAGAGGCACGTCAACATCT…
>MT121215.1_|Severe_acute_respiratory_syndrome_coronavirus_2_isolate_SARSCoV2/human/CHN/SH01/2020_complete_genome
ATTAAAGGTTTATACCTTCCCAGGTAACAAACCAACCAACTTTCGATCTCTTGTAGATCTGTTCTCTAAACGAACTTTAAAATCTGTGTGGCTGTCACTCGGCTGCATGCTTAGTGCACTCACGCAGTATAATTAATAACTAATTACTGTCGTTGACAGGACACGAGTAACTCGTCTATCTTCTGCAGGCTGCTTACGGTTTCGTCCGTGTTGCAGCCGATCATCAGCACATCTAGGTTTCGTCCGGGTGTGACCGAAAGGTAAGATGGAGAGCCTTGTCCCTGGTTTCAACGAGAAAACACACGTCCAACTCAGTTTGCCTGTTTTACAGGTTCGCGACGTGCTCGTACGTGGCTTTGGAGACTCCGTGGAGGAGGTCTTATCAGAGGCACGTCAACA…
>MT253696.1_|Severe_acute_respiratory_syndrome_coronavirus_2_isolate_SARSCoV2/human/CHN/HZ162/2020_complete_genome
AGATCTGTTCTCTAAACGAACTTTAAAATCTGTGTGGCTGTCACTCGGCTGCATGCTTAGTGCACTCACGCAGTATAATTAATAACTAATTACTGTCGTTGACAGGACACGAGTAACTCGTCTATCTTCTGCAGGCTGCTTACGGTTTCGTCCGTGTTGCAGCCGATCATCAGCACATCTAGGTTTCGTCCGGGTGTGACCGAAAGGTAAGATGGAGAGCCTTGTCCCTGGTTTCAACGAGAAAACACACGTCCAACTCAGTTTGCCTGTTTTACAGGTTCGCGACGTGCTCGTACGTGGCTTTGGAGACTCCGTGGAGGAGGTCTTATCAGAGGCACGTCAACATCTTAAAGATGGCACTTGTGGCTTAGTAGAAGTTGAAAAAGGCGTTTTGCCTCA…
>MT253697.1_|Severe_acute_respiratory_syndrome_coronavirus_2_isolate_SARSCoV2/human/CHN/HZ178/2020_complete_genome
AGATCTGTTCTCTAAACGAACTTTAAAATCTGTGTGGCTGTCACTCGGCTGCATGCTTAGTGCACTCACGCAGTATAATTAATAACTAATTACTGTCGTTGACAGGACACGAGTAACTCGTCTATCTTCTGCAGGCTGCTTACGGTTTCGTCCGTGTTGCAGCCGATCATCAGCACATCTAGGTTTCGTCCGGGTGTGACCGAAAGGTAAGATGGAGAGCCTTGTCCCTGGTTTCAACGAGAAAACACACGTCCAACTCAGTTTGCCTGTTTTACAGGTTCGCGACGTGCTCGTACGTGGCTTTGGAGACTCCGTGGAGGAGGTCTTATCAGAGGCACGTCAACATCTTAAAGATGGCACTTGTGGCTTAGTAGAAGTTGAAAAAGGCGTTTTGCCTCA…
>MT253698.1_|Severe_acute_respiratory_syndrome_coronavirus_2_isolate_SARSCoV2/human/CHN/HZ185/2020_complete_genome
AGATCTGTTCTCTAAACGAACTTTAAAATCTGTGTGGCTGTCACTCGGCTGCATGCTTAGTGCACTCACGCAGTATAATTAATAACTAATTACTGTCGTTGACAGGACACGAGTAACTCGTCTATCTTCTGCAGGCTGCTTACGGTTTCGTCCGTGTTGCAGCCGATCATCAGCACATCTAGGTTTCGTCCGGGTGTGACCGAAAGGTAAGATGGAGAGCCTTGTCCCTGGTTTCAACGAGAAAACACACGTCCAACTCAGTTTGCCTGTTTTACAGGTTCGCGACGTGCTCGTACGTGGCTTTGGAGACTCCGTGGAGGAGGTCTTATCAGAGGCACGTCAACATCTTAAAGATGGCACTTGTGGCTTAGTAGAAGTTGAAAAAGGCGTTTTGCCTCA…
>MT253699.1_|Severe_acute_respiratory_syndrome_coronavirus_2_isolate_SARSCoV2/human/CHN/HZ477/2020_complete_genome
AGATCTGTTCTCTAAACGAACTTTAAAATCTGTGTGGCTGTCACTCGGCTGCATGCTTAGTGCACTCACGCAGTATAATTAATAACTAATTACTGTCGTTGACAGGACACGAGTAACTCGTCTATCTTCTGCAGGCTGCTTACGGTTTCGTCCGTGTTGCAGCCGATCATCAGCACATCTAGGTTTCGTCCGGGTGTGACCGAAAGGTAAGATGGAGAGCCTTGTCCCTGGTTTCAACGAGAAAACACACGTCCAACTCAGTTTGCCTGTTTTACAGGTTCGCGACGTGCTCGTACGTGGCTTTGGAGACTCCGTGGAGGAGGTCTTATCAGAGGCACGTCAACATCTTAAAGATGGCACTTGTGGCTTAGTAGAAGTTGAAAAAGGCGTTTTGCCTCA…
>MT253700.1_|Severe_acute_respiratory_syndrome_coronavirus_2_isolate_SARSCoV2/human/CHN/HZ481/2020_complete_genome
AGATCTGTTCTCTAAACGAACTTTAAAATCTGTGTGGCTGTCACTCGGCTGCATGCTTAGTGCACTCACGCAGTATAATTAATAACTAATTACTGTCGTTGACAGGACACGAGTAACTCGTCTATCTTCTGCAGGCTGCTTACGGTTTCGTCCGTGTTGCAGCCGATCATCAGCACATCTAGGTTTCGTCCGGGTGTGACCGAAAGGTAAGATGGAGAGCCTTGTCCCTGGTTTCAACGAGAAAACACACGTCCAACTCAGTTTGCCTGTTTTACAGGTTCGCGACGTGCTCGTACGTGGCTTTGGAGACTCCGTGGAGGAGGTCTTATCAGAGGCACGTCAACATCTTAAAGATGGCACTTGTGGCTTAGTAGAAGTTGAAAAAGGCGTTTTGCCTCA…
>MT253701.1_|Severe_acute_respiratory_syndrome_coronavirus_2_isolate_SARSCoV2/human/CHN/HZ48/2020_complete_genome
AGATCTGTTCTCTAAACGAACTTTAAAATCTGTGTGGCTGTCACTCGGCTGCATGCTTAGTGCACTCACGCAGTATAATTAATAACTAATTACTGTCGTTGACAGGACACGAGTAACTCGTCTATCTTCTGCAGGCTGCTTACGGTTTCGTCCGTGTTGCAGCCGATCATCAGCACATCTAGGTTTCGTCCGGGTGTGACCGAAAGGTAAGATGGAGAGCCTTGTCCCTGGTTTCAACGAGAAAACACACGTCCAACTCAGTTTGCCTGTTTTACAGGTTCGCGACGTGCTCGTACGTGGCTTTGGAGACTCCGTGGAGGAGGTCTTATCAGAGGCACGTCAACATCTTAAAGATGGCACTTGTGGCTTAGTAGAAGTTGAAAAAGGCGTTTTGCCTCA…
>MT253702.1_|Severe_acute_respiratory_syndrome_coronavirus_2_isolate_SARSCoV2/human/CHN/HZ49/2020_complete_genome
AGATCTGTTCTCTAAACGAACTTTAAAATCTGTGTGGCTGTCACTCGGCTGCATGCTTAGTGCACTCACGCAGTATAATTAATAACTAATTACTGTCGTTGACAGGACACGAGTAACTCGTCTATCTTCTGCAGGCTGCTTACGGTTTCGTCCGTGTTGCAGCCGATCATCAGCACATCTAGGTTTCGTCCGGGTGTGACCGAAAGGTAAGATGGAGAGCCTTGTCCCTGGTTTCAACGAGAAAACACACGTCCAACTCAGTTTGCCTGTTTTACAGGTTCGCGACGTGCTCGTACGTGGCTTTGGAGACTCCGTGGAGGAGGTCTTATCAGAGGCACGTCAACATCTTAAAGATGGCACTTGTGGCTTAGTAGAAGTTGAAAAAGGCGTTTTGCCTCA…
>MT253703.1_|Severe_acute_respiratory_syndrome_coronavirus_2_isolate_SARSCoV2/human/CHN/HZ551/2020_complete_genome
AGATCTGTTCTCTAAACGAACTTTAAAATCTGTGTGGCTGTCACTCGGCTGCATGCTTAGTGCACTCACGCAGTATAATTAATAACTAATTACTGTCGTTGACAGGACACGAGTAACTCGTCTATCTTCTGCAGGCTGCTTACGGTTTCGTCCGTGTTGCAGCCGATCATCAGCACATCTAGGTTTCGTCCGGGTGTGACCGAAAGGTAAGATGGAGAGCCTTGTCCCTGGTTTCAACGAGAAAACACACGTCCAACTCAGTTTGCCTGTTTTACAGGTTCGCGACGTGCTCGTACGTGGCTTTGGAGACTCCGTGGAGGAGGTCTTATCAGAGGCACGTCAACATCTTAAAGATGGCACTTGTGGCTTAGTAGAAGTTGAAAAAGGCGTTTTGCCTCA…
>MT253704.1_|Severe_acute_respiratory_syndrome_coronavirus_2_isolate_SARSCoV2/human/CHN/HZ576/2020_complete_genome
AGATCTGTTCTCTAAACGAACTTTAAAATCTGTGTGGCTGTCACTCGGCTGCATGCTTAGTGCACTCACGCAGTATAATTAATAACTAATTACTGTCGTTGACAGGACACGAGTAACTCGTCTATCTTCTGCAGGCTGCTTACGGTTTCGTCCGTGTTGCAGCCGATCATCAGCACATCTAGGTTTCGTCCGGGTGTGACCGAAAGGTAAGATGGAGAGCCTTGTCCCTGGTTTCAACGAGAAAACACACGTCCAACTCAGTTTGCCTGTTTTACAGGTTCGCGACGTGCTCGTACGTGGCTTTGGAGACTCCGTGGAGGAGGTCTTATCAGAGGCACGTCAACATCTTAAAGATGGCACTTGTGGCTTAGTAGAAGTTGAAAAAGGCGTTTTGCCTCA…
>MT253705.1_|Severe_acute_respiratory_syndrome_coronavirus_2_isolate_SARSCoV2/human/CHN/HZ60/2020_complete_genome
AGATCTGTTCTCTAAACGAACTTTAAAATCTGTGTGGCTGTCACTCGGCTGCATGCTTAGTGCACTCACGCAGTATAATTAATAACTAATTACTGTCGTTGACAGGACACGAGTAACTCGTCTATCTTCTGCAGGCTGCTTACGGTTTCGTCCGTGTTGCAGCCGATCATCAGCACATCTAGGTTTCGTCCGGGTGTGACCGAAAGGTAAGATGGAGAGCCTTGTCCCTGGTTTCAACGAGAAAACACACGTCCAACTCAGTTTGCCTGTTTTACAGGTTCGCGACGTGCTCGTACGTGGCTTTGGAGACTCCGTGGAGGAGGTCTTATCAGAGGCACGTCAACATCTTAAAGATGGCACTTGTGGCTTAGTAGAAGTTGAAAAAGGCGTTTTGCCTCA…
>MT253706.1_|Severe_acute_respiratory_syndrome_coronavirus_2_isolate_SARSCoV2/human/CHN/HZ62/2020_complete_genome
AGATCTGTTCTCTAAACGAACTTTAAAATCTGTGTGGCTGTCACTCGGCTGCATGCTTAGTGCACTCACGCAGTATAATTAATAACTAATTACTGTCGTTGACAGGACACGAGTAACTCGTCTATCTTCTGCAGGCTGCTTACGGTTTCGTCCGTGTTGCAGCCGATCATCAGCACATCTAGGTTTCGTCCGGGTGTGACCGAAAGGTAAGATGGAGAGCCTTGTCCCTGGTTTCAACGAGAAAACACACGTCCAACTCAGTTTGCCTGTTTTACAGGTTCGCGACGTGCTCGTACGTGGCTTTGGAGACTCCGTGGAGGAGGTCTTATCAGAGGCACGTCAACATCTTAAAGATGGCACTTGTGGCTTAGTAGAAGTTGAAAAAGGCGTTTTGCCTCA…
>MT253707.1_|Severe_acute_respiratory_syndrome_coronavirus_2_isolate_SARSCoV2/human/CHN/HZ638/2020_complete_genome
AGATCTGTTCTCTAAACGAACTTTAAAATCTGTGTGGCTGTCACTCGGCTGCATGCTTAGTGCACTCACGCAGTATAATTAATAACTAATTACTGTCGTTGACAGGACACGAGTAACTCGTCTATCTTCTGCAGGCTGCTTACGGTTTCGTCCGTGTTGCAGCCGATCATCAGCACATCTAGGTTTCGTCCGGGTGTGACCGAAAGGTAAGATGGAGAGCCTTGTCCCTGGTTTCAACGAGAAAACACACGTCCAACTCAGTTTGCCTGTTTTACAGGTTCGCGACGTGCTCGTACGTGGCTTTGGAGACTCCGTGGAGGAGGTCTTATCAGAGGCACGTCAACATCTTAAAGATGGCACTTGTGGCTTAGTAGAAGTTGAAAAAGGCGTTTTGCCTCA…
>MT253708.1_|Severe_acute_respiratory_syndrome_coronavirus_2_isolate_SARSCoV2/human/CHN/HZ79/2020_complete_genome
AGATCTGTTCTCTAAACGAACTTTAAAATCTGTGTGGCTGTCACTCGGCTGCATGCTTAGTGCACTCACGCAGTATAATTAATAACTAATTACTGTCGTTGACAGGACACGAGTAACTCGTCTATCTTCTGCAGGCTGCTTACGGTTTCGTCCGTGTTGCAGCCGATCATCAGCACATCTAGGTTTCGTCCGGGTGTGACCGAAAGGTAAGATGGAGAGCCTTGTCCCTGGTTTCAACGAGAAAACACACGTCCAACTCAGTTTGCCTGTTTTACAGGTTCGCGACGTGCTCGTACGTGGCTTTGGAGACTCCGTGGAGGAGGTCTTATCAGAGGCACGTCAACATCTTAAAGATGGCACTTGTGGCTTAGTAGAAGTTGAAAAAGGCGTTTTGCCTCA…
>MT253709.1_|Severe_acute_respiratory_syndrome_coronavirus_2_isolate_SARSCoV2/human/CHN/HZ90/2020_complete_genome
AGATCTGTTCTCTAAACGAACTTTAAAATCTGTGTGGCTGTCACTCGGCTGCATGCTTAGTGCACTCACGCAGTATAATTAATAACTAATTACTGTCGTTGACAGGACACGAGTAACTCGTCTATCTTCTGCAGGCTGCTTACGGTTTCGTCCGTGTTGCAGCCGATCATCAGCACATCTAGGTTTCGTCCGGGTGTGACCGAAAGGTAAGATGGAGAGCCTTGTCCCTGGTTTCAACGAGAAAACACACGTCCAACTCAGTTTGCCTGTTTTACAGGTTCGCGACGTGCTCGTACGTGGCTTTGGAGACTCCGTGGAGGAGGTCTTATCAGAGGCACGTCAACATCTTAAAGATGGCACTTGTGGCTTAGTAGAAGTTGAAAAAGGCGTTTTGCCTCA…
>MT253710.1_|Severe_acute_respiratory_syndrome_coronavirus_2_isolate_SARSCoV2/human/CHN/HZ91/2020_complete_genome
AGATCTGTTCTCTAAACGAACTTTAAAATCTGTGTGGCTGTCACTCGGCTGCATGCTTAGTGCACTCACGCAGTATAATTAATAACTAATTACTGTCGTTGACAGGACACGAGTAACTCGTCTATCTTCTGCAGGCTGCTTACGGTTTCGTCCGTGTTGCAGCCGATCATCAGCACATCTAGGTTTCGTCCGGGTGTGACCGAAAGGTAAGATGGAGAGCCTTGTCCCTGGTTTCAACGAGAAAACACACGTCCAACTCAGTTTGCCTGTTTTACAGGTTCGCGACGTGCTCGTACGTGGCTTTGGAGACTCCGTGGAGGAGGTCTTATCAGAGGCACGTCAACATCTTAAAGATGGCACTTGTGGCTTAGTAGAAGTTGAAAAAGGCGTTTTGCCTCA…
>MT407649.1_|Severe_acute_respiratory_syndrome_coronavirus_2_isolate_SARSCoV2/human/CHN/CN1/2020_complete_genome
TCTTGTAGATCTGTTCTCTAAACGAACTTTAAAATCTGTGTGGCTGTCACTCGGCTGCATGCTTAGTGCACTCACGCAGTATAATTAATAACTAATTACTGTCGTTGACAGGACACGAGTAACTCGTCTATCTTCTGCAGGCTGCTTACGGTTTCGTCCGTGTTGCAGCCGATCATCAGCACATCTAGGTTTCGTCCGGGTGTGACCGAAAGGTAAGATGGAGAGCCTTGTCCCTGGTTTCAACGAGAAAACACACGTCCAACTCAGTTTGCCTGTTTTACAGGTTCGCGACGTGCTCGTACGTGGCTTTGGAGACTCCGTGGAGGAGGTCTTATCAGAGGCACGTCAACATCTTAAAGATGGCACTTGTGGCTTAGTAGAAGTTGAAAAAGGCGTTTT…
>MT407650.1_|Severe_acute_respiratory_syndrome_coronavirus_2_isolate_SARSCoV2/human/CHN/CN2/2020_complete_genome
TCTTGTAGATCTGTTCTCTAAACGAACTTTAAAATCTGTGTGGCTGTCACTCGGCTGCATGCTTAGTGCACTCACGCAGTATAATTAATAACTAATTACTGTCGTTGACAGGACACGAGTAACTCGTCTATCTTCTGCAGGCTGCTTACGGTTTCGTCCGTGTTGCAGCCGATCATCAGCACATCTAGGTTTCGTCCGGGTGTGACCGAAAGGTAAGATGGAGAGCCTTGTCCCTGGTTTCAACGAGAAAACACACGTCCAACTCAGTTTGCCTGTTTTACAGGTTCGCGACGTGCTCGTACGTGGCTTTGGAGACTCCGTGGAGGAGGTCTTATCAGAGGCACGTCAACATCTTAAAGATGGCACTTGTGGCTTAGTAGAAGTTGAAAAAGGCGTTTT…
>MT407651.1_|Severe_acute_respiratory_syndrome_coronavirus_2_isolate_SARSCoV2/human/CHN/CN5/2020_complete_genome
TCTTGTAGATCTGTTCTCTAAACGAACTTTAAAATCTGTGTGGCTGTCACTCGGCTGCATGCTTAGTGCACTCACGCAGTATAATTAATAACTAATTACTGTCGTTGACAGGACACGAGTAACTCGTCTATCTTCTGCAGGCTGCTTACGGTTTCGTCCGTGTTGCAGCCGATCATCAGCACATCTAGGTTTCGTCCGGGTGTGACCGAAAGGTAAGATGGAGAGCCTTGTCCCTGGTTTCAACGAGAAAACACACGTCCAACTCAGTTTGCCTGTTTTACAGGTTCGCGACGTGCTCGTACGTGGCTTTGGAGACTCCGTGGAGGAGGTCTTATCAGAGGCACGTCAACATCTTAAAGATGGCACTTGTGGCTTAGTAGAAGTTGAAAAAGGCGTTTT…
>MT407652.1_|Severe_acute_respiratory_syndrome_coronavirus_2_isolate_SARSCoV2/human/CHN/CN3/2020_complete_genome
TCTTGTAGATCTGTTCTCTAAACGAACTTTAAAATCTGTGTGGCTGTCACTCGGCTGCATGCTTAGTGCACTCACGCAGTATAATTAATAACTAATTACTGTCGTTGACAGGACACGAGTAACTCGTCTATCTTCTGCAGGCTGCTTACGGTTTCGTCCGTGTTGCAGCCGATCATCAGCACATCTAGGTTTCGTCCGGGTGTGACCGAAAGGTAAGATGGAGAGCCTTGTCCCTGGTTTCAACGAGAAAACACACGTCCAACTCAGTTTGCCTGTTTTACAGGTTCGCGACGTGCTCGTACGTGGCTTTGGAGACTCCGTGGAGGAGGTCTTATCAGAGGCACGTCAACATCTTAAAGATGGCACTTGTGGCTTAGTAGAAGTTGAAAAAGGCGTTTT…
>MT407653.1_|Severe_acute_respiratory_syndrome_coronavirus_2_isolate_SARSCoV2/human/CHN/CN4/2020_complete_genome
TCTTGTAGATCTGTTCTCTAAACGAACTTTAAAATCTGTGTGGCTGTCACTCGGCTGCATGCTTAGTGCACTCACGCAGTATAATTAATAACTAATTACTGTCGTTGACAGGACACGAGTAACTCGTCTATCTTCTGCAGGCTGCTTACGGTTTCGTCCGTGTTGCAGCCGATCATCAGCACATCTAGGTTTCGTCCGGGTGTGACCGAAAGGTAAGATGGAGAGCCTTGTCCCTGGTTTCAACGAGAAAACACACGTCCAACTCAGTTTGCCTGTTTTACAGGTTCGCGACGTGCTCGTACGTGGCTTTGGAGACTCCGTGGAGGAGGTCTTATCAGAGGCACGTCAACATCTTAAAGATGGCACTTGTGGCTTAGTAGAAGTTGAAAAAGGCGTTTT…
>MT407654.1_|Severe_acute_respiratory_syndrome_coronavirus_2_isolate_SARSCoV2/human/CHN/OS1/2020_complete_genome
TCTTGTAGATCTGTTCTCTAAACGAACTTTAAAATCTGTGTGGCTGTCACTCGGCTGCATGCTTAGTGCACTCACGCAGTATAATTAATAACTAATTACTGTCGTTGACAGGACACGAGTAACTCGTCTATCTTCTGCAGGCTGCTTACGGTTTCGTCCGTGTTGCAGCCGATCATCAGCACATCTAGGTTTCGTCCGGGTGTGACCGAAAGGTAAGATGGAGAGCCTTGTCCCTGGTTTCAACGAGAAAACACACGTCCAACTCAGTTTGCCTGTTTTACAGGTTCGCGACGTGCTCGTACGTGGCTTTGGAGACTCCGTGGAGGAGGTCTTATCAGAGGCACGTCAACATCTTAAAGATGGCACTTGTGGCTTAGTAGAAGTTGAAAAAGGCGTTTT…
>MT407655.1_|Severe_acute_respiratory_syndrome_coronavirus_2_isolate_SARSCoV2/human/CHN/OS5/2020_complete_genome
TCTTGTAGATCTGTTCTCTAAACGAACTTTAAAATCTGTGTGGCTGTCACTCGGCTGCATGCTTAGTGCACTCACGCAGTATAATTAATAACTAATTACTGTCGTTGACAGGACACGAGTAACTCGTCTATCTTCTGCAGGCTGCTTACGGTTTCGTCCGTGTTGCAGCCGATCATCAGCACATCTAGGTTTCGTCCGGGTGTGACCGAAAGGTAAGATGGAGAGCCTTGTCCCTGGTTTCAACGAGAAAACACACGTCCAACTCAGTTTGCCTGTTTTACAGGTTCGCGACGTGCTCGTACGTGGCTTTGGAGACTCCGTGGAGGAGGTCTTATCAGAGGCACGTCAACATCTTAAAGATGGCACTTGTGGCTTAGTAGAAGTTGAAAAAGGCGTTTT…
>MT407656.1_|Severe_acute_respiratory_syndrome_coronavirus_2_isolate_SARSCoV2/human/CHN/OS6/2020_complete_genome
TCTTGTAGATCTGTTCTCTAAACGAACTTTAAAATCTGTGTGGCTGTCACTCGGCTGCATGCTTAGTGCACTCACGCAGTATAATTAATAACTAATTACTGTCGTTGACAGGACACGAGTAACTCGTCTATCTTCTGCAGGCTGCTTACGGTTTCGTCCGTGTTGCAGCCGATCATCAGCACATCTAGGTTTTGTCCGGGTGTGACCGAAAGGTAAGATGGAGAGCCTTGTCCCTGGTTTCAACGAGAAAACACACGTCCAACTCAGTTTGCCTGTTTTACAGGTTCGCGACGTGCTCGTACGTGGCTTTGGAGACTCCGTGGAGGAGGTCTTATCAGAGGCACGTCAACATCTTAAAGATGGCACTTGTGGCTTAGTAGAAGTTGAAAAAGGCGTTTT…
>MT407657.1_|Severe_acute_respiratory_syndrome_coronavirus_2_isolate_SARSCoV2/human/CHN/OS3/2020_complete_genome
TCTTGTAGATCTGTTCTCTAAACGAACTTTAAAATCTGTGTGGCTGTCACTCGGCTGCATGCTTAGTGCACTCACGCAGTATAATTAATAACTAATTACTGTCGTTGACAGGACACGAGTAACTCGTCTATCTTCTGCAGGCTGCTTACGGTTTCGTCCGTGTTGCAGCCGATCATCAGCACATCTAGGTTTTGTCCGGGTGTGACCGAAAGGTAAGATGGAGAGCCTTGTCCCTGGTTTCAACGAGAAAACACACGTCCAACTCAGTTTGCCTGTTTTACAGGTTCGCGACGTGCTCGTACGTGGCTTTGGAGACTCCGTGGAGGAGGTCTTATCAGAGGCACGTCAACATCTTAAAGATGGCACTTGTGGCTTAGTAGAAGTTGAAAAAGGCGTTTT…
>MT407658.1_|Severe_acute_respiratory_syndrome_coronavirus_2_isolate_SARSCoV2/human/CHN/OS2/2020_complete_genome
TCTTGTAGATCTGTTCTCTAAACGAACTTTAAAATCTGTGTGGCTGTCACTCGGCTGCATGCTTAGTGCACTCACGCAGTATAATTAATAACTAATTACTGTCGTTGACAGGACACGAGTAACTCGTCTATCTTCTGCAGGCTGCTTACGGTTTCGTCCGTGTTGCAGCCGATCATCAGCACATCTAGGTTTCGTCCGGGTGTGACCGAAAGGTAAGATGGAGAGCCTTGTCCCTGGTTTCAACGAGAAAACACACGTCCAACTCAGTTTGCCTGTTTTACAGGTTCGCGACGTGCTCGTACGTGGCTTTGGAGACTCCGTGGAGGAGGTCTTATCAGAGGCACGTCAACATCTTAAAGATGGCACTTGTGGCTTAGTAGAAGTTGAAAAAGGCGTTTT…
>MT407659.1_|Severe_acute_respiratory_syndrome_coronavirus_2_isolate_SARSCoV2/human/CHN/OS4/2020_complete_genome
TCTTGTAGATCTGTTCTCTAAACGAACTTTAAAATCTGTGTGGCTGTCACTCGGCTGCATGCTTAGTGCACTCACGCAGTATAATTAATAACTAATTACTGTCGTTGACAGGACACGAGTAACTCGTCTATCTTCTGCAGGCTGCTTACGGTTTCGTCCGTGTTGCAGCCGATCATCAGCACATCTAGGTTTTGTCCGGGTGTGACCGAAAGGTAAGATGGAGAGCCTTGTCCCTGGTTTCAACGAGAAAACACACGTCCAACTCAGTTTGCCTGTTTTACAGGTTCGCGACGTGCTCGTACGTGGCTTTGGAGACTCCGTGGAGGAGGTCTTATCAGAGGCACGTCAACATCTTAAAGATGGCACTTGTGGCTTAGTAGAAGTTGAAAAAGGCGTTTT…
>MT534630.1_|Severe_acute_respiratory_syndrome_coronavirus_2_isolate_SARSCoV2/human/CHN/Changzhou_JS27/2020_complete_genome
ATTAAAGGTTTATACCTTCCCAGGTAACAAACCAACCAACTTTCGATCTCTTGTAGATCTGTTCTCTAAACGAACTTTAAAATCTGTGTGGCTGTCACTCGGCTGCATGCTTAGTGCACTCACGCAGTATAATTAATAACTAATTACTGTCGTTGACAGGACACGAGTAACTCGTCTATCTTCTGCAGGCTGCTTACGGTTTCGTCCGTGTTGCAGCCGATCATCAGCACATCTAGGTTTCGTCCGGGTGTGACCGAAAGGTAAGATGGAGAGCCTTGTCCCTGGTTTCAACGAGAAAACACACGTCCAACTCAGTTTGCCTGTTTTACAGGTTCGCGACGTGCTCGTACGTGGCTTTGGAGACTCCGTGGAGGAGGTCTTATCAGAGGCACGTCAACA…
>MT622319.1_|Severe_acute_respiratory_syndrome_coronavirus_2_isolate_SARSCoV2/human/CHN/Shanghai_CH03/2020_complete_genome
TAAAGGTTTATACCTTCCCAGGTAACAAACCAACCAACTTTCGATCTCTTGTAGATCTGTTCTCTAAACGAACTTTAAAATCTGTGTGGCTGTCACTCGGCTGCATGCTTAGTGCACTCACGCAGTATAATTAATAACTAATTACTGTCGTTGACAGGACACGAGTAACTCGTCTATCTTCTGCAGGCTGCTTACGGTTTCGTCCGTGTTGCAGCCGATCATCAGCACATCTAGGTTTCGTCCGGGTGTGACCGAAAGGTAAGATGGAGAGCCTTGTCCCTGGTTTCAACGAGAAAACACACGTCCAACTCAGTTTGCCTGTTTTACAGGTTCGCGACGTGCTCGTACGTGGCTTTGGAGACTCCGTGGAGGAGGTCTTATCAGAGGCACGTCAACATC…
>MT627325.1_|Severe_acute_respiratory_syndrome_coronavirus_2_isolate_SARSCoV2/human/CHN/Shanghai_CH02/2020_complete_genome
GTTTATACCTTCCCAGGTAACAAACCAACCAACTTTCGATCTCTTGTAGATCTGTTCTCTAAACGAACTTTAAAATCTGTGTGGCTGTCACTCGGCTGCATGCTTAGTGCACTCACGCAGTATAATTAATAACTAATTACTGTCGTTGACAGGACACGAGTAACTCGTCTATCTTCTGCAGGCTGCTTACGGTTTCGTCCGTGTTGCAGCCGATCATCAGCACATCTAGGTTTCGTCCGGGTGTGACCGAAAGGTAAGATGGAGAGCCTTGTCCCTGGTTTCAACGAGAAAACACACGTCCAACTCAGTTTGCCTGTTTTACAGGTTCGCGACGTGCTCGTACGTGGCTTTGGAGACTCCGTGGAGGAGGTCTTATCAGAGGCACGTCAACATCTTAAA…
>MN908947.3_|Severe_acute_respiratory_syndrome_coronavirus_2_isolate_WuhanHu1_complete_genome
ATTAAAGGTTTATACCTTCCCAGGTAACAAACCAACCAACTTTCGATCTCTTGTAGATCTGTTCTCTAAACGAACTTTAAAATCTGTGTGGCTGTCACTCGGCTGCATGCTTAGTGCACTCACGCAGTATAATTAATAACTAATTACTGTCGTTGACAGGACACGAGTAACTCGTCTATCTTCTGCAGGCTGCTTACGGTTTCGTCCGTGTTGCAGCCGATCATCAGCACATCTAGGTTTCGTCCGGGTGTGACCGAAAGGTAAGATGGAGAGCCTTGTCCCTGGTTTCAACGAGAAAACACACGTCCAACTCAGTTTGCCTGTTTTACAGGTTCGCGACGTGCTCGTACGTGGCTTTGGAGACTCCGTGGAGGAGGTCTTATCAGAGGCACGTCAACA…
>MN988668.1_|Severe_acute_respiratory_syndrome_coronavirus_2_isolate_2019nCoV_WHU01_complete_genome
TTAAAGGTTTATACCTTCCCAGGTAACAAACCAACCAACTTTCGATCTCTTGTAGATCTGTTCTCTAAACGAACTTTAAAATCTGTGTGGCTGTCACTCGGCTGCATGCTTAGTGCACTCACGCAGTATAATTAATAACTAATTACTGTCGTTGACAGGACACGAGTAACTCGTCTATCTTCTGCAGGCTGCTTACGGTTTCGTCCGTGTTGCAGCCGATCATCAGCACATCTAGGTTTCGTCCGGGTGTGACCGAAAGGTAAGATGGAGAGCCTTGTCCCTGGTTTCAACGAGAAAACACACGTCCAACTCAGTTTGCCTGTTTTACAGGTTCGCGACGTGCTCGTACGTGGCTTTGGAGACTCCGTGGAGGAGGTCTTATCAGAGGCACGTCAACAT…
>MN988669.1_|Severe_acute_respiratory_syndrome_coronavirus_2_isolate_2019nCoV_WHU02_complete_genome
TTAAAGGTTTATACCTTCCCAGGTAACAAACCAACCAACTTTCGATCTCTTGTAGATCTGTTCTCTAAACGAACTTTAAAATCTGTGTGGCTGTCACTCGGCTGCATGCTTAGTGCACTCACGCAGTATAATTAATAACTAATTACTGTCGTTGACAGGACACGAGTAACTCGTCTATCTTCTGCAGGCTGCTTACGGTTTCGTCCGTGTTGCAGCCGATCATCAGCACATCTAGGTTTCGTCCGGGTGTGACCGAAAGGTAAGATGGAGAGCCTTGTCCCTGGTTTCAACGAGAAAACACACGTCCAACTCAGTTTGCCTGTTTTACAGGTTCGCGACGTGCTCGTACGTGGCTTTGGAGACTCCGTGGAGGAGGTCTTATCAGAGGCACGTCAACAT…
>MN996527.1_|Severe_acute_respiratory_syndrome_coronavirus_2_isolate_WIV02_complete_genome
AACCAACTTTCGATCTCTTGTAGATCTGTTCTCTAAACGAACTTTAAAATCTGTGTGGCTGTCACTCGGCTGCATGCTTAGTGCACTCACGCAGTATAATTAATAACTAATTACTGTCGTTGACAGGACACGAGTAACTCGTCTATCTTCTGCAGGCTGCTTACGGTTTCGTCCGTGTTGCAGCCGATCATCAGCACATCTAGGTTTCGTCCGGGTGTGACCGAAAGGTAAGATGGAGAGCCTTGTCCCTGGTTTCAACGAGAAAACACACGTCCAACTCAGTTTGCCTGTTTTACAGGTTCGCGACGTGCTCGTACGTGGCTTTGGAGACTCCGTGGAGGAGGTCTTATCAGAGGCACGTCAACATCTTAAAGATGGCACTTGTGGCTTAGTAGAAGT…
>MN996528.1_|Severe_acute_respiratory_syndrome_coronavirus_2_isolate_WIV04_complete_genome
ATTAAAGGTTTATACCTTCCCAGGTAACAAACCAACCAACTTTCGATCTCTTGTAGATCTGTTCTCTAAACGAACTTTAAAATCTGTGTGGCTGTCACTCGGCTGCATGCTTAGTGCACTCACGCAGTATAATTAATAACTAATTACTGTCGTTGACAGGACACGAGTAACTCGTCTATCTTCTGCAGGCTGCTTACGGTTTCGTCCGTGTTGCAGCCGATCATCAGCACATCTAGGTTTCGTCCGGGTGTGACCGAAAGGTAAGATGGAGAGCCTTGTCCCTGGTTTCAACGAGAAAACACACGTCCAACTCAGTTTGCCTGTTTTACAGGTTCGCGACGTGCTCGTACGTGGCTTTGGAGACTCCGTGGAGGAGGTCTTATCAGAGGCACGTCAACA…
>MN996529.1_|Severe_acute_respiratory_syndrome_coronavirus_2_isolate_WIV05_complete_genome
TACCTTCCCAGGTAACAAACCAACCAACTTTCGATCTCTTGTAGATCTGTTCTCTAAACGAACTTTAAAATCTGTGTGGCTGTCACTCGGCTGCATGCTTAGTGCACTCACGCAGTATAATTAATAACTAATTACTGTCGTTGACAGGACACGAGTAACTCGTCTATCTTCTGCAGGCTGCTTACGGTTTCGTCCGTGTTGCAGCCGATCATCAGCACATCTAGGTTTCGTCCGGGTGTGACCGAAAGGTAAGATGGAGAGCCTTGTCCCTGGTTTCAACGAGAAAACACACGTCCAACTCAGTTTGCCTGTTTTACAGGTTCGCGACGTGCTCGTACGTGGCTTTGGAGACTCCGTGGAGGAGGTCTTATCAGAGGCACGTCAACATCTTAAAGATGG…
>MN996530.1_|Severe_acute_respiratory_syndrome_coronavirus_2_isolate_WIV06_complete_genome
CCTTCCCAGGTAACAAACCAACCAACTTTCGATCTCTTGTAGATCTGTTCTCTAAACGAACTTTAAAATCTGTGTGGCTGTCACTCGGCTGCATGCTTAGTGCACTCACGCAGTATAATTAATAACTAATTACTGTCGTTGACAGGACACGAGTAACTCGTCTATCTTCTGCAGGCTGCTTACGGTTTCGTCCGTGTTGCAGCCGATCATCAGCACATCTAGGTTTCGTCCGGGTGTGACCGAAAGGTAAGATGGAGAGCCTTGTCCCTGGTTTCAACGAGAAAACACACGTCCAACTCAGTTTGCCTGTTTTACAGGTTCGCGACGTGCTCGTACGTGGCTTTGGAGACTCCGTGGAGGAGGTCTTATCAGAGGCACGTCAACATCTTAAAGATGGCA…
>MN996531.1_|Severe_acute_respiratory_syndrome_coronavirus_2_isolate_WIV07_complete_genome
ACCTTCCCAGGTAACAAACCAACCAACTTTCGATCTCTTGTAGATCTGTTCTCTAAACGAACTTTAAAATCTGTGTGGCTGTCACTCGGCTGCATGCTTAGTGCACTCACGCAGTATAATTAATAACTAATTACTGTCGTTGACAGGACACGAGTAACTCGTCTATCTTCTGCAGGCTGCTTACGGTTTCGTCCGTGTTGCAGCCGATCATCAGCACATCTAGGTTTCGTCCGGGTGTGACCGAAAGGTAAGATGGAGAGCCTTGTCCCTGGTTTCAACGAGAAAACACACGTCCAACTCAGTTTGCCTGTTTTACAGGTTCGCGACGTGCTCGTACGTGGCTTTGGAGACTCCGTGGAGGAGGTCTTATCAGAGGCACGTCAACATCTTAAAGATGGC…
>MT019529.1_|Severe_acute_respiratory_syndrome_coronavirus_2_isolate_BetaCoV/Wuhan/IPBCAMSWH01/2019_complete_genome
ATTAAAGGTTTATACCTTCCCAGGTAACAAACCAACCAACTTTCGATCTCTTGTAGATCTGTTCTCTAAACGAACTTTAAAATCTGTGTGGCTGTCACTCGGCTGCATGCTTAGTGCACTCACGCAGTATAATTAATAACTAATTACTGTCGTTGACAGGACACGAGTAACTCGTCTATCTTCTGCAGGCTGCTTACGGTTTCGTCCGTGTTGCAGCCGATCATCAGCACATCTAGGTTTCGTCCGGGTGTGACCGAAAGGTAAGATGGAGAGCCTTGTCCCTGGTTTCAACGAGAAAACACACGTCCAACTCAGTTTGCCTGTTTTACAGGTTCGCGACGTGCTCGTACGTGGCTTTGGAGACTCCGTGGAGGAGGTCTTATCAGAGGCACGTCAACA…
>MT019530.1_|Severe_acute_respiratory_syndrome_coronavirus_2_isolate_BetaCoV/Wuhan/IPBCAMSWH02/2019_complete_genome
ATTAAAGGTTTATACCTTCCCAGGTAACAAACCAACCAACTTTCGATCTCTTGTAGATCTGTTCTCTAAACGAACTTTAAAATCTGTGTGGCTGTCACTCGGCAGCATGCCGAGTGCAGCCACACAGTATAATTAATAACTAATTACTGTCGTTGACAGGACACGAGTAACTCGTCTATCTTCTGCAGGCTGCTTACGGTTTCGTCCGTGTTGCAGCCGATCATCAGCACATCTAGGTTTCGTCCGGGTGTGACCGAAAGGTAAGATGGAGAGCCTTGTCCCTGGTTTCAACGAGAAAACACACGTCCAACTCAGTTTGCCTGTTTTACAGGTTCGCGACGTGCTCGTACGTGGCTTTGGAGACTCCGTGGAGGAGGTCTTATCAGAGGCACGTCAACA…
>MT019531.1_|Severe_acute_respiratory_syndrome_coronavirus_2_isolate_BetaCoV/Wuhan/IPBCAMSWH03/2019_complete_genome
ATTAAAGGTTTATACCTTCCCAGGTAACAAACCAACCAACTTTCGATCTCTTGTAGATCTGTTCTCTAAACGAACTTTAAAATCTGTGTGGCTGTCACTCGGCTGCATGCTTAGTGCACTCACGCAGTATAATTAATAACTAATTACTGTCGTTGACAGGACACGAGTAACTCGTCTATCTTCTGCAGGCTGCTTACGGTTTCGTCCGTGTTGCAGCCGATCATCAGCACATCTAGGTTTCGTCCGGGTGTGACCGAAAGGTAAGATGGAGAGCCTTGTCCCTGGTTTCAACGAGAAAACACACGTCCAACTCAGTTTGCCTGTTTTACAGGTTCGCGACGTGCTCGTACGTGGCTTTGGAGACTCCGTGGAGGAGGTCTTATCAGAGGCACGTCAACA…
>MT019532.1_|Severe_acute_respiratory_syndrome_coronavirus_2_isolate_BetaCoV/Wuhan/IPBCAMSWH04/2019_complete_genome
ATTAAAGGTTTATACCTTCCCAGGTAACAAACCAACCAACTTTCGATCTCTTGTAGATCTGTTCTCTAAACGAACTTTAAAATCTGTGTGGCTGTCACTCGGCTGCATGCTTAGTGCACTCACGCAGTATAATTAATAACTAATTACTGTCGTTGACAGGACACGAGTAACTCGTCTATCTTCTGCAGGCTGCTTACGGTTTCGTCCGTGTTGCAGCCGATCATCAGCACATCTAGGTTTCGTCCGGGTGTGACCGAAAGGTAAGATGGAGAGCCTTGTCCCTGGTTTCAACGAGAAAACACACGTCCAACTCAGTTTGCCTGTTTTACAGGTTCGCGACGTGCTCGTACGTGGCTTTGGAGACTCCGTGGAGGAGGTCTTATCAGAGGCACGTCAACA…
>MT019533.1_|Severe_acute_respiratory_syndrome_coronavirus_2_isolate_BetaCoV/Wuhan/IPBCAMSWH05/2020_complete_genome
ATTAAAGGTTTATACCTTCCCAGGTAACAAACCAACCAACTTTCGATCTCTTGTAGATCTGTTCTCTAAACGAACTTTAAAATCTGTGTGGCTGTCACTCGGCTGCATGCTTAGTGCACTCACGCAGTATAATTAATAACTAATTACTGTCGTTGACAGGACACGAGTAACTCGTCTATCTTCTGCAGGCTGCTTACGGTTTCGTCCGTGTTGCAGCCGATCATCAGCACATCTAGGTTTCGTCCGGGTGTGACCGAAAGGTAAGATGGAGAGCCTTGTCCCTGGTTTCAACGAGAAAACACACGTCCAACTCAGTTTGCCTGTTTTACAGGTTCGCGACGTGCTCGTACGTGGCTTTGGAGACTCCGTGGAGGAGGTCTTATCAGAGGCACGTCAACA…
>MT039890.1_|Severe_acute_respiratory_syndrome_coronavirus_2_isolate_SNU01_complete_genome
ATTAAAGGTTTATACCTTCCCAGGTAACAAACCAACCAACTTTCGATCTCTTGTAGATCTGTTCTCTAAACGAACTTTAAAATCTGTGTGGCTGTCACTCGGCTGCATGCTTAGTGCACTCACGCAGTATAATTAATAACTAATTACTGTCGTTGACAGGACACGAGTAACTCGTCTATCTTCTGCAGGCTGCTTACGGTTTCGTCCGTGTTGCAGCCGATCATCAGCACATCTAGGTTTCGTCCGGGTGTGACCGAAAGGTAAGATGGAGAGCCTTGTCCCTGGTTTCAACGAGAAAACACACGTCCAACTCAGTTTGCCTGTTTTACAGGTTCGCGACGTGCTCGTACGTGGCTTTGGAGACTCCGTGGAGGAGGTCTTATCAGAGGCACGTCAACA…
>MT079843.1_|Severe_acute_respiratory_syndrome_coronavirus_2_isolate_SARSCoV2/human/CHN/WHUHnCoV001/2020_complete_genome
ACTGAGTTGGACGTGTGTTTTCTCGTTGAAACCAGGTAACAAACCAACCAACTTTCGATCTCTTGTAGATCTGTTCTCTAAACGAACTTTAAAATCTGTGTGGCTGTCACTCGGCTGCATGCTTAGTGCACTCACGCAGTATAATTAATAACTAATTACTGTCGTTGACAGGACACGAGTAACTCGTCTATCTTCTGCAGGCTGCTTACGGTTTCGTCCGTGTTGCAGCCGATCATCAGCACATCTAGGTTTCGTCCGGGTGTGACCGAAAGGTAAGATGGAGAGCCTTGTCCCTGGTTTCAACGAGAAAACACACGTCCAACTCAGTTTGCCTGTTTTACAGGTTCGCGACGTGCTCGTACGTGGCTTTGGAGACTCCGTGGAGGAGGTCTTATCAGA…
>MT079844.1_|Severe_acute_respiratory_syndrome_coronavirus_2_isolate_SARSCoV2/human/CHN/WHUHnCoV002/2020_complete_genome
TCGAAAGTTGGTTGGTTTGTTACCTGGGAAGGTATAAACCAACCAACTTTCGATCTCTTGTAGATCTGTTCTCTAAACGAACTTTAAAATCTGTGTGGCTGTCACTCGGCTGCATGCTTAGTGCACTCACGCAGTATAATTAATAACTAATTACTGTCGTTGACAGGACACGAGTAACTCGTCTATCTTCTGCAGGCTGCTTACGGTTTCGTCCGTGTTGCAGCCGATCATCAGCACATCTAGGTTTCGTCCGGGTGTGACCGAAAGGTAAGATGGAGAGCCTTGTCCCTGGTTTCAACGAGAAAACACACGTCCAACTCAGTTTGCCTGTTTTACAGGTTCGCGACGTGCTCGTACGTGGCTTTGGAGACTCCGTGGAGGAGGTCTTATCAGAGGCAC…
>MT079845.1_|Severe_acute_respiratory_syndrome_coronavirus_2_isolate_SARSCoV2/human/CHN/WHUHnCoV003/2020_complete_genome
CTACAAGAGATCGAAAGTTGGTTGGTTTATACCTTCCCAGGTAACAAACCAACCAACTTTCGATCTCTTGTAGATCTGTTCTCTAAACGAACTTTAAAATCTGTGTGGCTGTCACTCGGCTGCATGCTTAGTGCACTCACGCAGTATAATTAATAACTAATTACTGTCGTTGACAGGACACGAGTAACTCGTCTATCTTCTGCAGGCTGCTTACGGTTTCGTCCGTGTTGCAGCCGATCATCAGCACATCTAGGTTTCGTCCGGGTGTGACCGAAAGGTAAGATGGAGAGCCTTGTCCCTGGTTTCAACGAGAAAACACACGTCCAACTCAGTTTGCCTGTTTTACAGGTTCGCGACGTGCTCGTACGTGGCTTTGGAGACTCCGTGGAGGAGGTCTTA…
>MT079846.1_|Severe_acute_respiratory_syndrome_coronavirus_2_isolate_SARSCoV2/human/CHN/WHUHnCoV004/2020_complete_genome
CGAAAGTTGGTTGGTTTGTTACCTGGGAAGGTATAAACCAACCAACTTTCGATCTCTTGTAGATCTGTTCTCTAAACGAACTTTAAAATCTGTGTGGCTGTCACTCGGCTGCATGCTTAGTGCACTCACGCAGTATAATTAATAACTAATTACTGTCGTTGACAGGACACGAGTAACTCGTCTATCTTCTGCAGGCTGCTTACGGTTTCGTCCGTGTTGCAGCCGATCATCAGCACATCTAGGTTTCGTCCGGGTGTGACCGAAAGGTAAGATGGAGAGCCTTGTCCCTGGTTTCAACGAGAAAACACACGTCCAACTCAGTTTGCCTGTTTTACAGGTTCGCGACGTGCTCGTACGTGGCTTTGGAGACTCCGTGGAGGAGGTCTTATCAGAGGCACG…
>MT079847.1_|Severe_acute_respiratory_syndrome_coronavirus_2_isolate_SARSCoV2/human/CHN/WHUHnCoV005/2020_complete_genome
GTTGGTTTATACCTTCCCAGGTAACAAACCAACCAACTTTCGATCTCTTGTAGATCTGTTCTCTAAACGAACTTTAAAATCTGTGTGGCTGTCACTCGGCTGCATGCTTAGTGCACTCACGCAGTATAATTAATAACTAATTACTGTCGTTGACAGGACACGAGTAACTCGTCTATCTTCTGCAGGCTGCTTACGGTTTCGTCCGTGTTGCAGCCGATCATCAGCACATCTAGGTTTCGTCCGGGTGTGACCGAAAGGTAAGATGGAGAGCCTTGTCCCTGGTTTCAACGAGAAAACACACGTCCAACTCAGTTTGCCTGTTTTACAGGTTCGCGACGTGCTCGTACGTGGCTTTGGAGACTCCGTGGAGGAGGTCTTATCAGAGGCACGTCAACATCT…
>MT079848.1_|Severe_acute_respiratory_syndrome_coronavirus_2_isolate_SARSCoV2/human/CHN/WHUHnCoV006/2020_complete_genome
TGTGTTTTCTCGTTGAAACCAGGTAACAAACCAACCAACTTTCGATCTCTTGTAGATCTGTTCTCTAAACGAACTTTAAAATCTGTGTGGCTGTCACTCGGCTGCATGCTTAGTGCACTCACGCAGTATAATTAATAACTAATTACTGTCGTTGACAGGACACGAGTAACTCGTCTATCTTCTGCAGGCTGCTTACGGTTTCGTCCGTGTTGCAGCCGATCATCAGCACATCTAGGTTTCGTCCGGGTGTGACCGAAAGGTAAGATGGAGAGCCTTGTCCCTGGTTTCAACGAGAAAACACACGTCCAACTCAGTTTGCCTGTTTTACAGGTTCGCGACGTGCTCGTACGTGGCTTTGGAGACTCCGTGGAGGAGGTCTTATCAGAGGCACGTCAACAT…
>MT079849.1_|Severe_acute_respiratory_syndrome_coronavirus_2_isolate_SARSCoV2/human/CHN/WHUHnCoV007/2020_complete_genome
GTTGGTTGGTTTGTTACCTGGGAAGGTATAAACCAACCAACTTTCGATCTCTTGTAGATCTGTTCTCTAAACGAACTTTAAAATCTGTGTGGCTGTCACTCGGCTGCATGCTTAGTGCACTCACGCAGTATAATTAATAACTAATTACTGTCGTTGACAGGACACGAGTAACTCGTCTATCTTCTGCAGGCTGCTTACGGTTTCGTCCGTGTTGCAGCCGATCATCAGCACATCTAGGTTTCGTCCGGGTGTGACCGAAAGGTAAGATGGAGAGCCTTGTCCCTGGTTTCAACGAGAAAACACACGTCCAACTCAGTTTGCCTGTTTTACAGGTTCGCGACGTGCTCGTACGTGGCTTTGGAGACTCCGTGGAGGAGGTCTTATCAGAGGCACGTCAAC…
>MT079850.1_|Severe_acute_respiratory_syndrome_coronavirus_2_isolate_SARSCoV2/human/CHN/WHUHnCoV008/2020_complete_genome
GATCGGAAAGTTGGTTGGTTTATACCTTCCCAGGTAACAAACCAACCAACTTTCGATCTCTTGTAGATCTGTTCTCTAAACGAACTTTAAAATCTGTGTGGCTGTCACTCGGCTGCATGCTTAGTGCACTCACGCAGTATAATTAATAACTAATTACTGTCGTTGACAGGACACGAGTAACTCGTCTATCTTCTGCAGGCTGCTTACGGTTTCGTCCGTGTTGCAGCCGATCATCAGCACATCTAGGTTTCGTCCGGGTGTGACCGAAAGGTAAGATGGAGAGCCTTGTCCCTGGTTTCAACGAGAAAACACACGTCCAACTCAGTTTGCCTGTTTTACAGGTTCGCGACGTGCTCGTACGTGGCTTTGGAGACTCCGTGGAGGAGGTCTTATCAGAGG…
>MT079851.1_|Severe_acute_respiratory_syndrome_coronavirus_2_isolate_SARSCoV2/human/CHN/WHUHnCoV011/2020_complete_genome
ATTAAAGGTTTATACCTTCCCAGGTAACAAACCAACCAACTTTCGATCTCTTGTAGATCTGTTCTCTAAACGAACTTTAAAATCTGTGTGGCTGTCACTCGGCTGCATGCTTAGTGCACTCACGCAGTATAATTAATAACTAATTACTGTCGTTGACAGGACACGAGTAACTCGTCTATCTTCTGCAGGCTGCTTACGGTTTCGTCCGTGTTGCAGCCGATCATCAGCACATCTAGGTTTCGTCCGGGTGTGACCGAAAGGTAAGATGGAGAGCCTTGTCCCTGGTTTCAACGAGAAAACACACGTCCAACTCAGTTTGCCTGTTTTACAGGTTCGCGACGTGCTCGTACGTGGCTTTGGAGACTCCGTGGAGGAGGTCTTATCAGAGGCACGTCAACA…
>MT079852.1_|Severe_acute_respiratory_syndrome_coronavirus_2_isolate_SARSCoV2/human/CHN/WHUHnCoV012/2020_complete_genome
AACCTGTAAAACAGGCAAACTGAGTTGGACGTGTGTTTTCTCGTTGAAACCAGGGACAAGGCTCTCCATCTTACCTTTCGATCTCTTGTAGATCTGTTCTCTAAACGAACTTTAAAATCTGTGTGGCTGTCACTCGGCTGCATGCTTAGTGCACTCACGCAGTATAATTAATAACTAATTACTGTCGTTGACAGGACACGAGTAACTCGTCTATCTTCTGCAGGCTGCTTACGGTTTCGTCCGTGTTGCAGCCGATCATCAGCACATCTAGGTTTCGTCCGGGTGTGACCGAAAGGTAAGATGGAGAGCCTTGTCCCTGGTTTCAACGAGAAAACACACGTCCAACTCAGTTTGCCTGTTTTACAGGTTCGCGACGTGCTCGTACGTGGCTTTGGAGAC…
>MT079853.1_|Severe_acute_respiratory_syndrome_coronavirus_2_isolate_SARSCoV2/human/CHN/WHUHnCoV020/2020_complete_genome
CAGCACATCTAGGTTTCGTCCGGGTGTGACCGAAAGGTAAGATGGAGAGCCTTGTCCCTGGTTTCAACGAGAAAACACACGTCCAACTCAGTTTGCCTGTTTTACAGGTTCGCGACGTGCTCGTACGTGGCTTTGGAGACTCCGTGGAGGAGGTCTTATCAGAGGCACGTCAACATCTTAAAGATGGCACTTGTGGCTTAGTAGAAGTTGAAAAAGGCGTTTTGCCTCAACTTGAACAGCCCTATGTGTTCATCAAACGTTCGGATGCTCGAACTGCACCTCATGGTCATGTTATGGTTGAGCTGGTAGCAGAACTCGAAGGCATTCAGTACGGTCGTAGTGGTGAGACACTTGGTGTCCTTGTCCCTCATGTGGGCGAAATACCAGTGGCTTACCGCA…
>MT079854.1_|Severe_acute_respiratory_syndrome_coronavirus_2_isolate_SARSCoV2/human/CHN/WHUHnCoV021/2020_complete_genome
CGAACCTGTAAAACAGGCAAACTGAGTTGGACGTGTGTTTTCTCGTTGAAACCAGGGACAAGGCTCTCCCCAACCAACTTTCGATCTCTTGTAGATCTGTTCTCTAAACGAACTTTAAAATCTGTGTGGCTGTCACTCGGCTGCATGCTTAGTGCACTCACGCAGTATAATTAATAACTAATTACTGTCGTTGACAGGACACGAGTAACTCGTCTATCTTCTGCAGGCTGCTTACGGTTTCGTCCGTGTTGCAGCCGATCATCAGCACATCTAGGTTTCGTCCGGGTGTGACCGAAAGGTAAGATGGAGAGCCTTGTCCCTGGTTTCAACGAGAAAACACACGTCCAACTCAGTTTGCCTGTTTTACAGGTTCGCGACGTGCTCGTACGTGGCTTTGGA…
>MT093631.2_|Severe_acute_respiratory_syndrome_coronavirus_2_isolate_SARSCoV2/human/CHN/WH09/2020_complete_genome
ACCTTCCCAGGTAACAAACCAACCAACTTTCGATCTCTTGTAGATCTGTTCTCTAAACGAACTTTAAAATCTGTGTGGCTGTCACTCGGCTGCATGCTTAGTGCACTCACGCAGTATAATTAATAACTAATTACTGTCGTTGACAGGACACGAGTAACTCGTCTATCTTCTGTAGGCTGCTTACGGTTTCGTCCGTGTTGCAGCCGATCATCAGCACATCTAGGTTTCGTCCGGGTGTGACCGAAAGGTAAGATGGAGAGCCTTGTCCCTGGTTTCAACGAGAAAACACACGTCCAACTCAGTTTGCCTGTTTTACAGGTTCGCGACGTGCTCGTACGTGGCTTTGGAGACTCCGTGGAGGAGGTCTTATCAGAGGCACGTCAACATCTTAAAGATGGC…
>MT259226.1_|Severe_acute_respiratory_syndrome_coronavirus_2_isolate_SARSCoV2/human/CHN/Wuhan_OS52/2020_complete_genome
CCTTCCCAGGTAACAAACCAACCAACTTTCGATCTCTTGTAGATCTGTTCTCTAAACGAACTTTAAAATCTGTGTGGCTGTCACTCGGCTGCATGCTTAGTGCACTCACGCAGTATAATTAATAACTAATTACTGTCGTTGACAGGACACGAGTAACTCGTCTATCTTCTGCAGGCTGCTTACGGTTTCGTCCGTGTTGCAGCCGATCATCAGCACATCTAGGTTTCGTCCGGGTGTGACCGAAAGGTAAGATGGAGAGCCTTGTCCCTGGTTTCAACGAGAAAACACACGTCCAACTCAGTTTGCCTGTTTTACAGGTTCGCGACGTGCTCGTACGTGGCTTTGGAGACTCCGTGGAGGAGGTCTTATCAGAGGCACGTCAACATCTTAAAGATGGCA…
>MT259227.1_|Severe_acute_respiratory_syndrome_coronavirus_2_isolate_SARSCoV2/human/CHN/Wuhan_YB012611/2020_complete_genome
CCTTCCCAGGTAACAAACCAACCAACTTTCGATCTCTTGTAGATCTGTTCTCTAAACGAACTTTAAAATCTGTGTGGCTGTCACTCGGCTGCATGCTTAGTGCACTCACGCAGTATAATTAATAACTAATTACTGTCGTTGACAGGACACGAGTAACTCGTCTATCTTCTGCAGGCTGCTTACGGTTTCGTCCGTGTTGCAGCCGATCATCAGCACATCTAGGTTTCGTCCGGGTGTGACCGAAAGGTAAGATGGAGAGCCTTGTCCCTGGTTTCAACGAGAAAACACACGTCCAACTCAGTTTGCCTGTTTTACAGGTTCGCGACGTGCTCGTACGTGGCTTTGGAGACTCCGTGGAGGAGGTCTTATCAGAGGCACGTCAACATCTTAAAGATGGCA…
>MT259228.1_|Severe_acute_respiratory_syndrome_coronavirus_2_isolate_SARSCoV2/human/CHN/Wuhan_YB012605/2020_complete_genome
CCTTCCCAGGTAACAAACCAACCAACTTTCGATCTCTTGTAGATCTGTTCTCTAAACGAACTTTAAAATCTGTGTGGCTGTCACTCGGCTGCATGCTTAGTGCACTCACGCAGTATAATTAATAACTAATTACTGTCGTTGACAGGACACGAGTAACTCGTCTATCTTCTGCAGGCTGCTTACGGTTTCGTCCGTGTTGCAGCCGATCATCAGCACATCTAGGTTTCGTCCGGGTGTGACCGAAAGGTAAGATGGAGAGCCTTGTCCCTGGTTTCAACGAGAAAACACACGTCCAACTCAGTTTGCCTGTTTTACAGGTTCGCGACGTGCTCGTACGTGGCTTTGGAGACTCCGTGGAGGAGGTCTTATCAGAGGCACGTCAACATCTTAAAGATGGCA…
>MT259229.1_|Severe_acute_respiratory_syndrome_coronavirus_2_isolate_SARSCoV2/human/CHN/Wuhan_YB012602/2020_complete_genome
CCTTCCCAGGTAACAAACCAACCAACTTTCGATCTCTTGTAGATCTGTTCTCTAAACGAACTTTAAAATCTGTGTGGCTGTCACTCGGCTGCATGCTTAGTGCACTCACGCAGTATAATTAATAACTAATTACTGTCGTTGACAGGACACGAGTAACTCGTCTATCTTCTGCAGGCTGCTTACGGTTTCGTCCGTGTTGCAGCCGATCATCAGCACATCTAGGTTTCGTCCGGGTGTGACCGAAAGGTAAGATGGAGAGCCTTGTCCCTGGTTTCAACGAGAAAACACACGTCCAACTCAGTTTGCCTGTTTTACAGGTTCGCGACGTGCTCGTACGTGGCTTTGGAGACTCCGTGGAGGAGGTCTTATCAGAGGCACGTCAACATCTTAAAGATGGCA…
>MT259230.1_|Severe_acute_respiratory_syndrome_coronavirus_2_isolate_SARSCoV2/human/CHN/Wuhan_YB012506/2020_complete_genome
CCTTCCCAGGTAACAAACCAACCAACTTTCGATCTCTTGTAGATCTGTTCTCTAAACGAACTTTAAAATCTGTGTGGCTGTCACTCGGCTGCATGCTTAGTGCACTCACGCAGTATAATTAATAACTAATTACTGTCGTTGACAGGACACGAGTAACTCGTCTATCTTCTGCAGGCTGCTTACGGTTTCGTCCGTGTTGCAGCCGATCATCAGCACATCTAGGTTTCGTCCGGGTGTGACCGAAAGGTAAGATGGAGAGCCTTGTCCCTGGTTTCAACGAGAAAACACACGTCCAACTCAGTTTGCCTGTTTTACAGGTTCGCGACGTGCTCGTACGTGGCTTTGGAGACTCCGTGGAGGAGGTCTTATCAGAGGCACGTCAACATCTTAAAGATGGCA…
>MT259231.1_|Severe_acute_respiratory_syndrome_coronavirus_2_isolate_SARSCoV2/human/CHN/Wuhan_YB012504/2020_complete_genome
CCTTCCCAGGTAACAAACCAACCAACTTTCGATCTCTTGTAGATCTGTTCTCTAAACGAACTTTAAAATCTGTGTGGCTGTCACTCGGCTGCATGCTTAGTGCACTCACGCAGTATAATTAATAACTAATTACTGTCGTTGACAGGACACGAGTAACTCGTCTATCTTCTGCAGGCTGCTTACGGTTTCGTCCGTGTTGCAGCCGATCATCAGCACATCTAGGTTTCGTCCGGGTGTGACCGAAAGGTAAGATGGAGAGCCTTGTCCCTGGTTTCAACGAGAAAACACACGTCCAACTCAGTTTGCCTGTTTTACAGGTTCGCGACGTGCTCGTACGTGGCTTTGGAGACTCCGTGGAGGAGGTCTTATCAGAGGCACGTCAACATCTTAAAGATGGCA…
>MT291826.1_|Severe_acute_respiratory_syndrome_coronavirus_2_isolate_SARSCoV2/human/CHN/Wuhan_IMEWH01/2019_complete_genome
TGGCTGTCACTCGGCTGCATGCTTAGTGCACTCACGCAGTATAATTAATAACTAATTACTGTCGTTGACAGGACACGAGTAACTCGTCTATCTTCTGCAGGCTGCTTACGGTTTCGTCCGTGTTGCAGCCGATCATCAGCACATCTAGGTTTCGTCCGGGTGTGACCGAAAGGTAAGATGGAGAGCCTTGTCCCTGGTTTCAACGAGAAAACACACGTCCAACTCAGTTTGCCTGTTTTACAGGTTCGCGACGTGCTCGTACGTGGCTTTGGAGACTCCGTGGAGGAGGTCTTATCAGAGGCACGTCAACATCTTAAAGATGGCACTTGTGGCTTAGTAGAAGTTGAAAAAGGCGTTTTGCCTCAACTTGAACAGCCCTATGTGTTCATCAAACGTTCG…
>MT291827.1_|Severe_acute_respiratory_syndrome_coronavirus_2_isolate_SARSCoV2/human/CHN/Wuhan_IMEWH02/2019_complete_genome
AACTTTCGATCTCTTGTAGATCTGTTCTCTAAACGAACTTTAAAATCTGTGTGGCTGTCACTCGGCTGCATGCTTAGTGCACTCACGCAGTATAATTAATAACTAATTACTGTCGTTGACAGGACACGAGTAACTCGTCTATCTTCTGCAGGCTGCTTACGGTTTCGTCCGTGTTGCAGCCGATCATCAGCACATCTAGGTTTCGTCCGGGTGTGACCGAAAGGTAAGATGGAGAGCCTTGTCCCTGGTTTCAACGAGAAAACACACGTCCAACTCAGTTTGCCTGTTTTACAGGTTCGCGACGTGCTCGTACGTGGCTTTGGAGACTCCGTGGAGGAGGTCTTATCAGAGGCACGTCAACATCTTAAAGATGGCACTTGTGGCTTAGTAGAAGTTGAA…
>MT291828.1_|Severe_acute_respiratory_syndrome_coronavirus_2_isolate_SARSCoV2/human/CHN/Wuhan_IMEWH03/2019_complete_genome
AACTTTCGATCTCTTGTAGATCTGTTCTCTAAACGAACTTTAAAATCTGTGTGGCTGTCACTCGGCTGCATGCTTAGTGCACTCACGCAGTATAATTAATAACTAATTACTGTCGTTGACAGGACACGAGTAACTCGTCTATCTTCTGCAGGCTGCTTACGGTTTCGTCCGTGTTGCAGCCGATCATCAGCACATCTAGGTTTCGTCCGGGTGTGACCGAAAGGTAAGATGGAGAGCCTTGTCCCTGGTTTCAACGAGAAAACACACGTCCAACTCAGTTTGCCTGTTTTACAGGTTCGCGACGTGCTCGTACGTGGCTTTGGAGACTCCGTGGAGGAGGTCTTATCAGAGGCACGTCAACATCTTAAAGATGGCACTTGTGGCTTAGTAGAAGTTGAA…
>MT291829.1_|Severe_acute_respiratory_syndrome_coronavirus_2_isolate_SARSCoV2/human/CHN/Wuhan_IMEWH04/2019_complete_genome
TGGCTGTCACTCGGCTGCATGCTTAGTGCACTCACGCAGTATAATTAATAACTAATTACTGTCGTTGACAGGACACGAGTAACTCGTCTATCTTCTGCAGGCTGCTTACGGTTTCGTCCGTGTTGCAGCCGATCATCAGCACATCTAGGTTTCGTCCGGGTGTGACCGAAAGGTAAGATGGAGAGCCTTGTCCCTGGTTTCAACGAGAAAACACACGTCCAACTCAGTTTGCCTGTTTTACAGGTTCGCGACGTGCTCGTACGTGGCTTTGGAGACTCCGTGGAGGAGGTCTTATCAGAGGCACGTCAACATCTTAAAGATGGCACTTGTGGCTTAGTAGAAGTTGAAAAAGGCGTTTTGCCTCAACTTGAACAGCCCTATGTGTTCATCAAACGTTCG…
>MT291830.1_|Severe_acute_respiratory_syndrome_coronavirus_2_isolate_SARSCoV2/human/CHN/Wuhan_IMEWH05/2019_complete_genome
TGGCTGTCACTCGGCTGCATGCTTAGTGCACTCACGCAGTATAATTAATAACTAATTACTGTCGTTGACAGGACACGAGTAACTCGTCTATCTTCTGCAGGCTGCTTACGGTTTCGTCCGTGTTGCAGCCGATCATCAGCACATCTAGGTTTCGTCCGGGTGTGACCGAAAGGTAAGATGGAGAGCCTTGTCCCTGGTTTCAACGAGAAAACACACGTCCAACTCAGTTTGCCTGTTTTACAGGTTCGCGACGTGCTCGTACGTGGCTTTGGAGACTCCGTGGAGGAGGTCTTATCAGAGGCACGTCAACATCTTAAAGATGGCACTTGTGGCTTAGTAGAAGTTGAAAAAGGCGTTTTGCCTCAACTTGAACAGCCCTATGTGTTCATCAAACGTTCG…
>NC_045512.2_|Severe_acute_respiratory_syndrome_coronavirus_2_isolate_WuhanHu1_complete_genome
ATTAAAGGTTTATACCTTCCCAGGTAACAAACCAACCAACTTTCGATCTCTTGTAGATCTGTTCTCTAAACGAACTTTAAAATCTGTGTGGCTGTCACTCGGCTGCATGCTTAGTGCACTCACGCAGTATAATTAATAACTAATTACTGTCGTTGACAGGACACGAGTAACTCGTCTATCTTCTGCAGGCTGCTTACGGTTTCGTCCGTGTTGCAGCCGATCATCAGCACATCTAGGTTTCGTCCGGGTGTGACCGAAAGGTAAGATGGAGAGCCTTGTCCCTGGTTTCAACGAGAAAACACACGTCCAACTCAGTTTGCCTGTTTTACAGGTTCGCGACGTGCTCGTACGTGGCTTTGGAGACTCCGTGGAGGAGGTCTTATCAGAGGCACGTCAACA…
>LR757995.1_|Severe_acute_respiratory_syndrome_coronavirus_2_genome_assembly_chromosome:_whole_genome
TTTCCCAGGTAACAAACCAACCAACTTTCGATCTCTTGTAGATCTGTTCTCTAAACGAACTTTAAAATCTGTGTGGCTGTCACTCGGCTGCATGCTTAGTGCACTCACGCAGTATAATTAATAACTAATTACTGTCGTTGACAGGACACGAGTAACTCGTCTATCTTCTGCAGGCTGCTTACGGTTTCGTCCGTGTTGCAGCCGATCATCAGCACATCTAGGTTTCGTCCGGGTGTGACCGAAAGGTAAGATGGAGAGCCTTGTCCCTGGTTTCAACGAGAAAACACACGTCCAACTCAGTTTGCCTGTTTTACAGGTTCGCGACGTGCTCGTACGTGGCTTTGGAGACTCCGTGGAGGAGGTCTTATCAGAGGCACGTCAACATCTTAAAGATGGCAC…
>LR757996.1_|Severe_acute_respiratory_syndrome_coronavirus_2_genome_assembly_chromosome:_whole_genome
CAGGTAACAAACCAACCAACTTTCGATCTCTTGTAGATCTGTTCTCTAAACGAACTTTAAAATCTGTGTGGCTGTCACTCGGCTGCATGCTTAGTGCACTCACGCAGTATAATTAATAACTAATTACTGTCGTTGACAGGACACGAGTAACTCGTCTATCTTCTGCAGGCTGCTTACGGTTTCGTCCGTGTTGCAGCCGATCATCAGCACATCTAGGTTTCGTCCGGGTGTGACCGAAAGGTAAGATGGAGAGCCTTGTCCCTGGTTTCAACGAGAAAACACACGTCCAACTCAGTTTGCCTGTTTTACAGGTTCGCGACGTGCTCGTACGTGGCTTTGGAGACTCCGTGGAGGAGGTCTTATCAGAGGCACGTCAACATCTTAAAGATGGCACTTGTG…
>LR757998.1_|Severe_acute_respiratory_syndrome_coronavirus_2_genome_assembly_chromosome:_whole_genome
AACAAACCAACCAACTTTCGATCTCTTGTAGATCTGTTCTCTAAACGAACTTTAAAATCTGTGTGGCTGTCACTCGGCTGCATGCTTAGTGCACTCACGCAGTATAATTAATAACTAATTACTGTCGTTGACAGGACACGAGTAACTCGTCTATCTTCTGCAGGCTGCTTACGGTTTCGTCCGTGTTGCAGCCGATCATCAGCACATCTAGGTTTCGTCCGGGTGTGACCGAAAGGTAAGATGGAGAGCCTTGTCCCTGGTTTCAACGAGAAAACACACGTCCAACTCAGTTTGCCTGTTTTACAGGTTCGCGACGTGCTCGTACGTGGCTTTGGAGACTCCGTGGAGGAGGTCTTATCAGAGGCACGTCAACATCTTAAAGATGGCACTTGTGGCTTA…
>MT114412.1_|Severe_acute_respiratory_syndrome_coronavirus_2_isolate_SARSCoV2/human/HKG/HKU902a/2020_complete_genome
TAAAGGTTTATACCTTCCCAGGTAACAAACCAACCAACTTTCGATCTCTTGTAGATCTGTTCTCTAAACGAACTTTAAAATCTGTGTGGCTGTCACTCGGCTGCATGCTTAGTGCACTCACGCAGTATAATTAATAACTAATTACTGTCGTTGACAGGACACGAGTAACTCGTCTATCTTCTGCAGGCTGCTTACGGTTTCGTCCGTGTTGCAGCCGATCATCAGCACATCTAGGTTTCGTCCGGGTGTGACCGAAAGGTAAGATGGAGAGCCTTGTCCCTGGTTTCAACGAGAAAACACACGTCCAACTCAGTTTGCCTGTTTTACAGGTTCGCGACGTGCTCGTACGTGGCTTTGGAGACTCCGTGGAGGAGGTCTTATCAGAGGCACGTCAACATC…
>MT114413.1_|Severe_acute_respiratory_syndrome_coronavirus_2_isolate_SARSCoV2/human/HKG/HKU902b/2020_complete_genome
ATTAAAGGTTTATACCTTCCCAGGTAACAAACCAACCAACTTTCGATCTCTTGTAGATCTGTTCTCTAAACGAACTTTAAAATCTGTGTGGCTGTCACTCGGCTGCATGCTTAGTGCACTCACGCAGTATAATTAATAACTAATTACTGTCGTTGACAGGACACGAGTAACTCGTCTATCTTCTGCAGGCTGCTTACGGTTTCGTCCGTGTTGCAGCCGATCATCAGCACATCTAGGTTTCGTCCGGGTGTGACCGAAAGGTAAGATGGAGAGCCTTGTCCCTGGTTTCAACGAGAAAACACACGTCCAACTCAGTTTGCCTGTTTTACAGGTTCGCGACGTGCTCGTACGTGGCTTTGGAGACTCCGTGGAGGAGGTCTTATCAGAGGCACGTCAACA…
>MT114414.1_|Severe_acute_respiratory_syndrome_coronavirus_2_isolate_SARSCoV2/human/HKG/HKU903a/2020_complete_genome
ATTAAAGGTTTATACCTTCCCAGGTAACAAACCAACCAACTTTCGATCTCTTGTAGATCTGTTCTCTAAACGAACTTTAAAATCTGTGTGGCTGTCACTCGGCTGCATGCTTAGTGCACTCACGCAGTATAATTAATAACTAATTACTGTCGTTGACAGGACACGAGTAACTCGTCTATCTTCTGCAGGCTGCTTACGGTTTCGTCCGTGTTGCAGCCGATCATCAGCACATCTAGGTTTCGTCCGGGTGTGACCGAAAGGTAAGATGGAGAGCCTTGTCCCTGGTTTCAACGAGAAAACACACGTCCAACTCAGTTTGCCTGTTTTACAGGTTCGCGACGTGCTCGTACGTGGCTTTGGAGACTCCGTGGAGGAGGTCTTATCAGAGGCACGTCAACA…
>MT114415.1_|Severe_acute_respiratory_syndrome_coronavirus_2_isolate_SARSCoV2/human/HKG/HKU903b/2020_complete_genome
ATTAAAGGTTTATACCTTCCCAGGTAACAAACCAACCAACTTTCGATCTCTTGTAGATCTGTTCTCTAAACGAACTTTAAAATCTGTGTGGCTGTCACTCGGCTGCATGCTTAGTGCACTCACGCAGTATAATTAATAACTAATTACTGTCGTTGACAGGACACGAGTAACTCGTCTATCTTCTGCAGGCTGCTTACGGTTTCGTCCGTGTTGCAGCCGATCATCAGCACATCTAGGTTTCGTCCGGGTGTGACCGAAAGGTAAGATGGAGAGCCTTGTCCCTGGTTTCAACGAGAAAACACACGTCCAACTCAGTTTGCCTGTTTTACAGGTTCGCGACGTGCTCGTACGTGGCTTTGGAGACTCCGTGGAGGAGGTCTTATCAGAGGCACGTCAACA…
>MT114416.1_|Severe_acute_respiratory_syndrome_coronavirus_2_isolate_SARSCoV2/human/HKG/HKU907a/2020_complete_genome
TAACAAACCAACCAACTTTCGATCTCTTGTAGATCTGTTCTCTAAACGAACTTTAAAATCTGTGTGGCTGTCACTCGGCTGCATGCTTAGTGCACTCACGCAGTATAATTAATAACTAATTACTGTCGTTGACAGGACACGAGTAACTCGTCTATCTTCTGCAGGCTGCTTACGGTTTCGTCCGTGTTGCAGCCGATCATCAGCACATCTAGGTTTCGTCCGGGTGTGACCGAAAGGTAAGATGGAGAGCCTTGTCCCTGGTTTCAACGAGAAAACACACGTCCAACTCAGTTTGCCTGTTTTACAGGTTCGCGACGTGCTCGTACGTGGCTTTGGAGACTCCGTGGAGGAGGTCTTATCAGAGGCACGTCAACATCTTAAAGATGGCACTTGTGGCTT…
>MT114417.1_|Severe_acute_respiratory_syndrome_coronavirus_2_isolate_SARSCoV2/human/HKG/HKU907b/2020_complete_genome
ATTAAAGGTTTATACCTTCCCAGGTAACAAACCAACCAACTTTCGATCTCTTGTAGATCTGTTCTCTAAACGAACTTTAAAATCTGTGTGGCTGTCACTCGGCTGCATGCTTAGTGCACTCACGCAGTATAATTAATAACTAATTACTGTCGTTGACAGGACACGAGTAACTCGTCTATCTTCTGCAGGCTGCTTACGGTTTCGTCCGTGTTGCAGCCGATCATCAGCACATCTAGGTTTCGTCCGGGTGTGACCGAAAGGTAAGATGGAGAGCCTTGTCCCTGGTTTCAACGAGAAAACACACGTCCAACTCAGTTTGCCTGTTTTACAGGTTCGCGACGTGCTCGTACGTGGCTTTGGAGACTCCGTGGAGGAGGTCTTATCAGAGGCACGTCAACA…
>MT114418.1_|Severe_acute_respiratory_syndrome_coronavirus_2_isolate_SARSCoV2/human/HKG/HKU908a/2020_complete_genome
ATTAAAGGTTTATACCTTCCCAGGTAACAAACCAACCAACTTTCGATCTCTTGTAGATCTGTTCTCTAAACGAACTTTAAAATCTGTGTGGCTGTCACTCGGCTGCATGCTTAGTGCACTCACGCAGTATAATTAATAACTAATTACTGTCGTTGACAGGACACGAGTAACTCGTCTATCTTCTGCAGGCTGCTTACGGTTTCGTCCGTGTTGCAGCCGATCATCAGCACATCTAGGTTTCGTCCGGGTGTGACCGAAAGGTAAGATGGAGAGCCTTGTCCCTGGTTTCAACGAGAAAACACACGTCCAACTCAGTTTGCCTGTTTTACAGGTTCGCGACGTGCTCGTACGTGGCTTTGGAGACTCCGTGGAGGAGGTCTTATCAGAGGCACGTCAACA…
>MT114419.1_|Severe_acute_respiratory_syndrome_coronavirus_2_isolate_SARSCoV2/human/HKG/HKU908b/2020_complete_genome
TAACAAACCAACCAACTTTCGATCTCTTGTAGATCTGTTCTCTAAACGAACTTTAAAATCTGTGTGGCTGTCACTCGGCTGCATGCTTAGTGCACTCACGCAGTATAATTAATAACTAATTACTGTCGTTGACAGGACACGAGTAACTCGTCTATCTTCTGCAGGCTGCTTACGGTTTCGTCCGTGTTGCAGCCGATCATCAGCACATCTAGGTTTCGTCCGGGTGTGACCGAAAGGTAAGATGGAGAGCCTTGTCCCTGGTTTCAACGAGAAAACACACGTCCAACTCAGTTTGCCTGTTTTACAGGTTCGCGACGTGCTCGTACGTGGCTTTGGAGACTCCGTGGAGGAGGTCTTATCAGAGGCACGTCAACATCTTAAAGATGGCACTTGTGGCTT…
>MT186683.1_|Severe_acute_respiratory_syndrome_coronavirus_2_isolate_SARSCoV2/human/HKG/HK20/2020_complete_genome
ATTAAAGGTTTATACCTTCCCAGGTAACAAACCAACCAACTTTCGATCTCTTGTAGATCTGTTCTCTAAACGAACTTTAAAATCTGTGTGGCTGTCACTCGGCTGCATGCTTAGTGCACTCACGCAGTATAATTAATAACTAATTACTGTCGTTGACAGGACACGAGTAACTCGTCTATCTTCTGCAGGCTGCTTACGGTTTCGTCCGTGTTGCAGCCGATCATCAGCACATCTAGGTTTCGTCCGGGTGTGACCGAAAGGTAAGATGGAGAGCCTTGTCCCTGGTTTCAACGAGAAAACACACGTCCAACTCAGTTTGCCTGTTTTACAGGTTCGCGACGTGCTCGTACGTGGCTTTGGAGACTCCGTGGAGGAGGTCTTATCAGAGGCACGTCAACA…
>MT215194.1_|Severe_acute_respiratory_syndrome_coronavirus_2_isolate_SARSCoV2/human/HKG.85_VM20002868/2020_complete_genome
CTTTCGATCTCTTGTAGATCTGTTCTCTAAACGAACTTTAAAATCTGTGTGGCTGTCACTCGGCTGCATGCTTAGTGCACTCACGCAGTATAATTAATAACTAATTACTGTCGTTGACAGGACACGAGTAACTCGTCTATCTTCTGCAGGCTGCTTACGGTTTCGTCCGTGTTGCAGCCGATCATCAGCACATCTAGGTTTCGTCCGGGTGTGACCGAAAGGTAAGATGGAGAGCCTTGTCCCTGGTTTCAACGAGAAAACACACGTCCAACTCAGTTTGCCTGTTTTACAGGTTCGCGACGTGCTCGTACGTGGCTTTGGAGACTCCGTGGAGGAGGTCTTATCAGAGGCACGTCAACATCTTAAAGATGGCACTTGTGGCTTAGTAGAAGTTGAAAA…
>MT215195.1_|Severe_acute_respiratory_syndrome_coronavirus_2_isolate_SARSCoV2/human/HKG/90_VM20002907/2020_complete_genome
CTTTCGATCTCTTGTAGATCTGTTCTCTAAACGAACTTTAAAATCTGTGTGGCTGTCACTCGGCTGCATGCTTAGTGCACTCACGCAGTATAATTAATAACTAATTACTGTCGTTGACAGGACACGAGTAACTCGTCTATCTTCTGCAGGCTGCTTACGGTTTCGTCCGTGTTGCAGCCGATCATCAGCACATCTAGGTTTCGTCCGGGTGTGACCGAAAGGTAAGATGGAGAGCCTTGTCCCTGGTTTCAACGAGAAAACACACGTCCAACTCAGTTTGCCTGTTTTACAGGTTCGCGACGTGCTCGTACGTGGCTTTGGAGACTCCGTGGAGGAGGTCTTATCAGAGGCACGTCAACATCTTAAAGATGGCACTTGTGGCTTAGTAGAAGTTGAAAA…
>MT230904.1_|Severe_acute_respiratory_syndrome_coronavirus_2_isolate_SARSCoV2/human/HKG/HKU001a/2020_complete_genome
ATTAAAGGTTTATACCTTCCCAGGTAACAAACCAACCAACTTTCGATCTCTTGTAGATCTGTTCTCTAAACGAACTTTAAAATCTGTGTGGCTGTCACTCGGCTGCATGCTTAGTGCACTCACGCAGTATAATTAATAACTAATTACTGTCGTTGACAGGACACGAGTAACTCGTCTATCTTCTGCAGGCTGCTTACGGTTTCGTCCGTGTTGCAGCCGATCATCAGCACATCTAGGTTTCGTCCGGGTGTGACCGAAAGGTAAGATGGAGAGCCTTGTCCCTGGTTTCAACGAGAAAACACACGTCCAACTCAGTTTGCCTGTTTTACAGGTTCGCGACGTGCTCGTACGTGGCTTTGGAGACTCCGTGGAGGAGGTCTTATCAGAGGCACGTCAACA…
>MT270814.1_|Severe_acute_respiratory_syndrome_coronavirus_2_isolate_SARSCoV2/canine/HKG/2003695/2020_complete_genome
CTTTCGATCTCTTGTAGATCTGTTCTCTAAACGAACTTTAAAATCTGTGTGGCTGTCACTCGGCTGCATGCTTAGTGCACTCACGCAGTATAATTAATAACTAATTACTGTCGTTGACAGGACACGAGTAACTCGTCTATCTTCTGCAGGCTGCTTACGGTTTCGTCCGTGTTGCAGCCGATCATCAGCACATCTAGGTTTTGTCCGGGTGTGACCGAAAGGTAAGATGGAGAGCCTTGTCCCTGGTTTCAACGAGAAAACACACGTCCAACTCAGTTTGCCTGTTTTACAGGTTCGCGACGTGCTCGTACGTGGCTTTGGAGACTCCGTGGAGGAGGTCTTATCAGAGGCACGTCAACATCTTAAAGATGGCACTTGTGGCTTAGTAGAAGTTGAAAA…
>MT270815.1_|Severe_acute_respiratory_syndrome_coronavirus_2_isolate_SARSCoV2/human/HKG/case163_VM20009579/2020_complete_genome
CTTTCGATCTCTTGTAGATCTGTTCTCTAAACGAACTTTAAAATCTGTGTGGCTGTCACTCGGCTGCATGCTTAGTGCACTCACGCAGTATAATTAATAACTAATTACTGTCGTTGACAGGACACGAGTAACTCGTCTATCTTCTGCAGGCTGCTTACGGTTTCGTCCGTGTTGCAGCCGATCATCAGCACATCTAGGTTTTGTCCGGGTGTGACCGAAAGGTAAGATGGAGAGCCTTGTCCCTGGTTTCAACGAGAAAACACACGTCCAACTCAGTTTGCCTGTTTTACAGGTTCGCGACGTGCTCGTACGTGGCTTTGGAGACTCCGTGGAGGAGGTCTTATCAGAGGCACGTCAACATCTTAAAGATGGCACTTGTGGCTTAGTAGAAGTTGAAAA…
>MT276600.1_|Severe_acute_respiratory_syndrome_coronavirus_2_isolate_SARSCoV2/human/HKG/case113_VM2003179/2020_complete_genome
CTTTCGATCTCTTGTAGATCTGTTCTCTAAACGAACTTTAAAATCTGTGTGGCTGTCACTCGGCTGCATGCTTAGTGCACTCACGCAGTATAATTAATAACTAATTACTGTCGTTGACAGGACACGAGTAACTCGTCTATCTTCTGCAGGCTGCTTACGGTTTCGTCCGTGTTGCAGCCGATCATCAGCACATCTAGGTTTCGTCCGGGTGTGACCGAAAGGTAAGATGGAGAGCCTTGTCCCTGGTTTCAACGAGAAAACACACGTCCAACTCAGTTTGCCTGTTTTACAGGTTCGCGACGTGCTCGTACGTGGCTTTGGAGACTCCGTGGAGGAGGTCTTATCAGAGGCACGTCAACATCTTAAAGATGGCACTTGTGGCTTAGTAGAAGTTGAAAA…
>MT365028.1_|Severe_acute_respiratory_syndrome_coronavirus_2_isolate_SARSCoV2/human/HKG/HKU905a/2020_complete_genome
ATTAAAGGTTTATACCTTCCCAGGTAACAAACCAACCAACTTTCGATCTCTTGTAGATCTGTTCTCTAAACGAACTTTAAAATCTGTGTGGCTGTCACTCGGCTGCATGCTTAGTGCACTCACGCAGTATAATTAATAACTAATTACTGTCGTTGACAGGACACGAGTAACTCGTCTATCTTCTGCAGGCTGCTTACGGTTTCGTCCGTGTTGCAGCCGATCATCAGCACATCTAGGTTTCGTCCGGGTGTGACCGAAAGGTAAGATGGAGAGCCTTGTCCCTGGTTTCAACGAGAAAACACACGTCCAACTCAGTTTGCCTGTTTTACAGGTTCGCGACGTGCTCGTACGTGGCTTTGGAGACTCCGTGGAGGAGGTCTTATCAGAGGCACGTCAACA…
>MT365029.1_|Severe_acute_respiratory_syndrome_coronavirus_2_isolate_SARSCoV2/human/HKG/HKU911a/2020_complete_genome
ATTAAAGGTTTATACCTTCCCAGGTAACAAACCAACCAACTTTCGATCTCTTGTAGATCTGTTCTCTAAACGAACTTTAAAATCTGTGTGGCTGTCACTCGGCTGCATGCTTAGTGCACTCACGCAGTATAATTAATAACTAATTACTGTCGTTGACAGGACACGAGTAACTCGTCTATCTTCTGCAGGCTGCTTACGGTTTCGTCCGTGTTGCAGCCGATCATCAGCACATCTAGGTTTCGTCCGGGTGTGACCGAAAGGTAAGATGGAGAGCCTTGTCCCTGGTTTCAACGAGAAAACACACGTCCAACTCAGTTTGCCTGTTTTACAGGTTCGCGACGTGCTCGTACGTGGCTTTGGAGACTCCGTGGAGGAGGTCTTATCAGAGGCACGTCAACA…
>MT365030.1_|Severe_acute_respiratory_syndrome_coronavirus_2_isolate_SARSCoV2/human/HKG/HKU913a/2020_complete_genome
ATTAAAGGTTTATACCTTCCCAGGTAACAAACCAACCAACTTTCGATCTCTTGTAGATCTGTTCTCTAAACGAACTTTAAAATCTGTGTGGCTGTCACTCGGCTGCATGCTTAGTGCACTCACGCAGTATAATTAATAACTAATTACTGTCGTTGACAGGACACGAGTAACTCGTCTATCTTCTGCAGGCTGCTTACGGTTTCGTCCGTGTTGCAGCCGATCATCAGCACATCTAGGTTTCGTCCGGGTGTGACCGAAAGGTAAGATGGAGAGCCTTGTCCCTGGTTTCAACGAGAAAACACACGTCCAACTCAGTTTGCCTGTTTTACAGGTTCGCGACGTGCTCGTACGTGGCTTTGGAGACTCCGTGGAGGAGGTCTTATCAGAGGCACGTCAACA…
>MT365031.1_|Severe_acute_respiratory_syndrome_coronavirus_2_isolate_SARSCoV2/human/HKG/HKU915a/2020_complete_genome
ATTAAAGGTTTATACCTTCCCAGGTAACAAACCAACCAACTTTCGATCTCTTGTAGATCTGTTCTCTAAACGAACTTTAAAATCTGTGTGGCTGTCACTCGGCTGCATGCTTAGTGCACTCACGCAGTATAATTAATAACTAATTACTGTCGTTGACAGGACACGAGTAACTCGTCTATCTTCTGCAGGCTGCTTACGGTTTCGTCCGTGTTGCAGCCGATCATCAGCACATCTAGGTTTCGTCCGGGTGTGACCGAAAGGTAAGATGGAGAGCCTTGTCCCTGGTTTCAACGAGAAAACACACGTCCAACTCAGTTTGCCTGTTTTACAGGTTCGCGACGTGCTCGTACGTGGCTTTGGAGACTCCGTGGAGGAGGTCTTATCAGAGGCACGTCAACA…
>MT365032.1_|Severe_acute_respiratory_syndrome_coronavirus_2_isolate_SARSCoV2/human/HKG/HKU904a/2020_complete_genome
AAGGTTTATACCTTCCCAGGTAACAAACCAACCAACTTTCGATCTCTTGTAGATCTGTTCTCTAAACGAACTTTAAAATCTGTGTGGCTGTCACTCGGCTGCATGCTTAGTGCACTCACGCAGTATAATTAATAACTAATTACTGTCGTTGACAGGACACGAGTAACTCGTCTATCTTCTGCAGGCTGCTTACGGTTTCGTCCGTGTTGCAGCCGATCATCAGCACATCTAGGTTTCGTCCGGGTGTGACCGAAAGGTAAGATGGAGAGCCTTGTCCCTGGTTTCAACGAGAAAACACACGTCCAACTCAGTTTGCCTGTTTTACAGGTTCGCGACGTGCTCGTACGTGGCTTTGGAGACTCCGTGGAGGAGGTCTTATCAGAGGCACGTCAACATCTT…
>MT547814.1_|Severe_acute_respiratory_syndrome_coronavirus_2_isolate_SARSCoV2/human/HKG/VM20001061/2020_complete_genome
CCTTCCCAGGTAACAAACCAACCAACTTTCGATCTCTTGTAGATCTGTTCTCTAAACGAACTTTAAAATCTGTGTGGCTGTCACTCGGCTGCATGCTTAGTGCACTCACGCAGTATAATTAATAACTAATTACTGTCGTTGACAGGACACGAGTAACTCGTCTATCTTCTGCAGGCTGCTTACGGTTTCGTCCGTGTTGCAGCCGATCATCAGCACATCTAGGTTTCGTCCGGGTGTGACCGAAAGGTAAGATGGAGAGCCTTGTCCCTGGTTTCAACGAGAAAACACACGTCCAACTCAGTTTGCCTGTTTTACAGGTTCGCGACGTGCTCGTACGTGGCTTTGGAGACTCCGTGGAGGAGGTCTTATCAGAGGCACGTCAACATCTTAAAGATGGCA…
>MT621560.1_|Severe_acute_respiratory_syndrome_coronavirus_2_isolate_SARSCoV2/human/HKG/HKU_HK/2020_complete_genome
ATTAAAGGTTTATACCTTCCCAGGTAACAAACCAACCAACTTTCGATCTCTTGTAGATCTGTTCTCTAAACGAACTTTAAAATCTGTGTGGCTGTCACTCGGCTGCATGCTTAGTGCACTCACGCAGTATAATTAATAACTAATTACTGTCGTTGACAGGACACGAGTAACTCGTCTATCTTCTGCAGGCTGCTTACGGTTTCGTCCGTGTTGCAGCCGATCATCAGCACATCTAGGTTTCGTCCGGGTGTGACCGAAAGGTAAGATGGAGAGCCTTGTCCCTGGTTTCAACGAGAAAACACACGTCCAACTCAGTTTGCCTGTTTTACAGGTTCGCGACGTGCTCGTACGTGGCTTTGGAGACTCCGTGGAGGAGGTCTTATCAGAGGCACGTCAACA…
>MT644268.1_|Severe_acute_respiratory_syndrome_coronavirus_2_isolate_SARSCoV2/human/HKG/VM20001061/2020_complete_genome
AAGGTTTATACCTTCCCAGGTAACAAACCAACCAACTTTCGATCTCTTGTAGATCTGTTCTCTAAACGAACTTTAAAATCTGTGTGGCTGTCACTCGGCTGCATGCTTAGTGCACTCACGCAGTATAATTAATAACTAATTACTGTCGTTGACAGGACACGAGTAACTCGTCTATCTTCTGCAGGCTGCTTACGGTTTCGTCCGTGTTGCAGCCGATCATCAGCACATCTAGGTTTCGTCCGGGTGTGACCGAAAGGTAAGATGGAGAGCCTTGTCCCTGGTTTCAACGAGAAAACACACGTCCAACTCAGTTTGCCTGTTTTACAGGTTCGCGACGTGCTCGTACGTGGCTTTGGAGACTCCGTGGAGGAGGTCTTATCAGAGGCACGTCAACATCTT…
>MT835139.1_|Severe_acute_respiratory_syndrome_coronavirus_2_isolate_SARSCoV2/Mesocricetus_auratus/HKG/8_P2/2020_complete_genome
AGATCTGTTCTCTAAACGAACTTTAAAATCTGTGTGGCTGTCACTCGGCTGCATGCTTAGTGCACTCACGCAGTATAATTAATAACTAATTACTGTCGTTGACAGGACACGAGTAACTCGTCTATCTTCTGCAGGCTGCTTACGGTTTCGTCCGTGTTGCAGCCGATCATCAGCACATCTAGGTTTCGTCCGGGTGTGACCGAAAGGTAAGATGGAGAGCCTTGTCCCTGGTTTCAACGAGAAAACACACGTCCAACTCAGTTTGCCTGTTTTACAGGTTCGCGACGTGCTCGTACGTGGCTTTGGAGACTCCGTGGAGGAGGTCTTATCAGAGGCACGTCAACATCTTAAAGATGGCACTTGTGGCTTAGTAGAAGTTGAAAAAGGCGTTTTGCCTCA…
>MT835140.1_|Severe_acute_respiratory_syndrome_coronavirus_2_isolate_SARSCoV2/Mesocricetus_auratus/HKG/13_P2/2020_complete_genome
AGATCTGTTCTCTAAACGAACTTTAAAATCTGTGTGGCTGTCACTCGGCTGCATGCTTAGTGCACTCACGCAGTATAATTAATAACTAATTACTGTCGTTGACAGGACACGAGTAACTCGTCTATCTTCTGCAGGCTGCTTACGGTTTCGTCCGTGTTGCAGCCGATCATCAGCACATCTAGGTTTCGTCCGGGTGTGACCGAAAGGTAAGATGGAGAGCCTTGTCCCTGGTTTCAACGAGAAAACACACGTCCAACTCAGTTTGCCTGTTTTACAGGTTCGCGACGTGCTCGTACGTGGCTTTGGAGACTCCGTGGAGGAGGTCTTATCAGAGGCACGTCAACATCTTAAAGATGGCACTTGTGGCTTAGTAGAAGTTGAAAAAGGCGTTTTGCCTCA…
>MT835141.1_|Severe_acute_respiratory_syndrome_coronavirus_2_isolate_SARSCoV2/Mesocricetus_auratus/HKG/15_P2/2020_complete_genome
AGATCTGTTCTCTAAACGAACTTTAAAATCTGTGTGGCTGTCACTCGGCTGCATGCTTAGTGCACTCACGCAGTATAATTAATAACTAATTACTGTCGTTGACAGGACACGAGTAACTCGTCTATCTTCTGCAGGCTGCTTACGGTTTCGTCCGTGTTGCAGCCGATCATCAGCACATCTAGGTTTCGTCCGGGTGTGACCGAAAGGTAAGATGGAGAGCCTTGTCCCTGGTTTCAACGAGAAAACACACGTCCAACTCAGTTTGCCTGTTTTACAGGTTCGCGACGTGCTCGTACGTGGCTTTGGAGACTCCGTGGAGGAGGTCTTATCAGAGGCACGTCAACATCTTAAAGATGGCACTTGTGGCTTAGTAGAAGTTGAAAAAGGCGTTTTGCCTCA…
>MT835142.1_|Severe_acute_respiratory_syndrome_coronavirus_2_isolate_SARSCoV2/Mesocricetus_auratus/HKG/92_P2/2020_complete_genome
AGATCTGTTCTCTAAACGAACTTTAAAATCTGTGTGGCTGTCACTCGGCTGCATGCTTAGTGCACTCACGCAGTATAATTAATAACTAATTACTGTCGTTGACAGGACACGAGTAACTCGTCTATCTTCTGCAGGCTGCTTACGGTTTCGTCCGTGTTGCAGCCGATCATCAGCACATCTAGGTTTCGTCCGGGTGTGACCGAAAGGTAAGATGGAGAGCCTTGTCCCTGGTTTCAACGAGAAAACACACGTCCAACTCAGTTTGCCTGTTTTACAGGTTCGCGACGTGCTCGTACGTGGCTTTGGAGACTCCGTGGAGGAGGTCTTATCAGAGGCACGTCAACATCTTAAAGATGGCACTTGTGGCTTAGTAGAAGTTGAAAAAGGCGTTTTGCCTCA…
>MT835143.1_|Severe_acute_respiratory_syndrome_coronavirus_2_isolate_SARSCoV2/Mesocricetus_auratus/HKG/95_P2/2020_complete_genome
AGATCTGTTCTCTAAACGAACTTTAAAATCTGTGTGGCTGTCACTCGGCTGCATGCTTAGTGCACTCACGCAGTATAATTAATAACTAATTACTGTCGTTGACAGGACACGAGTAACTCGTCTATCTTCTGCAGGCTGCTTACGGTTTCGTCCGTGTTGCAGCCGATCATCAGCACATCTAGGTTTTGTCCGGGTGTGACCGAAAGGTAAGATGGAGAGCCTTGTCCCTGGTTTCAACGAGAAAACACACGTCCAACTCAGTTTGCCTGTTTTACAGGTTCGCGACGTGCTCGTACGTGGCTTTGGAGACTCCGTGGAGGAGGTCTTATCAGAGGCACGTCAACATCTTAAAGATGGCACTTGTGGCTTAGTAGAAGTTGAAAAAGGCGTTTTGCCTCA…
>MW181704.1_|Severe_acute_respiratory_syndrome_coronavirus_2_isolate_SARSCoV2/Homosapiens/HKG/Case0158/2020_complete_genome
AGATCTGTTCTCTAAACGAACTTTAAAATCTGTGTGGCTGTCACTCGGCTGCATGCTTAGTGCACTCACGCAGTATAATTAATAACTAATTACTGTCGTTGACAGGACACGAGTAACTCGTCTATCTTCTGCAGGCTGCTTACGGTTTCGTCCGTGTTGCAGCCGATCATCAGCACATCTAGGTTTCGTCCGGGTGTGACCGAAAGGTAAGATGGAGAGCCTTGTCCCTGGTTTCAACGAGAAAACACACGTCCAACTCAGTTTGCCTGTTTTACAGGTTCGCGACGTGCTCGTACGTGGCTTTGGAGACTCCGTGGAGGAGGTCTTATCAGAGGCACGTCAACATCTTAAAGATGGCACTTGTGGCTTAGTAGAAGTTGAAAAAGGCGTTTTGCCTCA…
>MW181705.1_|Severe_acute_respiratory_syndrome_coronavirus_2_isolate_SARSCoV2/Homosapiens/HKG/Case0176/2020_complete_genome
AGATCTGTTCTCTAAACGAACTTTAAAATCTGTGTGGCTGTCACTCGGCTGCATGCTTAGTGCACTCACGCAGTATAATTAATAACTAATTACTGTCGTTGACAGGACACGAGTAACTCGTCTATCTTCTGCAGGCTGCTTACGGTTTCGTCCGTGTTGCAGCCGATCATCAGCACATCTAGGTTTCGTCCGGGTGTGACCGAAAGGTAAGATGGAGAGCCTTGTCCCTGGTTTCAACGAGAAAACACACGTCCAACTCAGTTTGCCTGTTTTACAGGTTCGCGACGTGCTCGTACGTGGCTTTGGAGACTCCGTGGAGGAGGTCTTATCAGAGGCACGTCAACATCTTAAAGATGGCACTTGTGGCTTAGTAGAAGTTGAAAAAGGCGTTTTGCCTCA…
>MW181706.1_|Severe_acute_respiratory_syndrome_coronavirus_2_isolate_SARSCoV2/Homosapiens/HKG/Case0291/2020_complete_genome
AGATCTGTTCTCTAAACGAACTTTAAAATCTGTGTGGCTGTCACTCGGCTGCATGCTTAGTGCACTCACGCAGTATAATTAATAACTAATTACTGTCGTTGACAGGACACGAGTAACTCGTCTATCTTCTGCAGGCTGCTTACGGTTTCGTCCGTGTTGCAGCCGATCATCAGTACATCTAGGTTTCGTCCGGGTGTGACCGAAAGGTAAGATGGAGAGCCTTGTCCCTGGTTTCAACGAGAAAACACACGTCCAACTCAGTTTGCCTGTTTTACAGGTTCGCGACGTGCTCGTACGTGGCTTTGGAGACTCCGTGGAGGAGGTCTTATCAGAGGCACGTCAACATCTTAAAGATGGCACTTGTGGCTTAGTAGAAGTTGAAAAAGGCGTTTTGCCTCA…
>MW181707.1_|Severe_acute_respiratory_syndrome_coronavirus_2_isolate_SARSCoV2/Homosapiens/HKG/Case0481/2020_complete_genome
AGATCTGTTCTCTAAACGAACTTTAAAATCTGTGTGGCTGTCACTCGGCTGCATGCTTAGTGCACTCACGCAGTATAATTAATAACTAATTACTGTCGTTGACAGGACACGAGTAACTCGTCTATCTTCTGCAGGCTGCTTACGGTTTCGTCCGTGTTGCAGCCGATCATCAGCACATCTAGGTTTCGTCCGGGTGTGACCGAAAGGTAAGATGGAGAGCCTTGTCCCTGGTTTCAACGAGAAAACACACGTCCAACTCAGTTTGCCTGTTTTACAGGTTCGCGACGTGCTCGTACGTGGCTTTGGAGACTCCGTGGAGGAGGTCTTATCAGAGGCACGTCAACATCTTAAAGATGGCACTTGTGGCTTAGTAGAAGTTGAAAAAGGCGTTTTGCCTCA…
>MW181708.1_|Severe_acute_respiratory_syndrome_coronavirus_2_isolate_SARSCoV2/Homosapiens/HKG/Case0501/2020_complete_genome
AGATCTGTTCTCTAAACGAACTTTAAAATCTGTGTGGCTGTCACTCGGCTGCATGCTTAGTGCACTCACGCAGTATAATTAATAACTAATTACTGTCGTTGACAGGACACGAGTAACTCGTCTATCTTCTGCAGGCTGCTTACGGTTTCGTCCGTGTTGCAGCCGATCATCAGCACATCTAGGTTTCGTCCGGGTGTGACCGAAAGGTAAGATGGAGAGCCTTGTCCCTGGTTTCAACGAGAAAACACACGTCCAACTCAGTTTGCCTGTTTTACAGGTTCGCGACGTGCTCGTACGTGGCTTTGGAGACTCCGTGGAGGAGGTCTTATCAGAGGCACGTCAACATCTTAAAGATGGCACTTGTGGCTTAGTAGAAGTTGAAAAAGGCGTTTTGCCTCA…
>MW181709.1_|Severe_acute_respiratory_syndrome_coronavirus_2_isolate_SARSCoV2/Homosapiens/HKG/Case0477/2020_complete_genome
AGATCTGTTCTCTAAACGAACTTTAAAATCTGTGTGGCTGTCACTCGGCTGCATGCTTAGTGCACTCACGCAGTATAATTAATAACTAATTACTGTCGTTGACAGGACACGAGTAACTCGTCTATCTTCTGCAGGCTGCTTACGGTTTCGTCCGTGTTGCAGCCGATCATCAGCACATCTAGGTTTCGTCCGGGTGTGACCGAAAGGTAAGATGGAGAGCCTTGTCCCTGGTTTCAACGAGAAAACACACGTCCAACTCAGTTTGCCTGTTTTACAGGTTCGCGACGTGCTCGTACGTGGCTTTGGAGACTCCGTGGAGGAGGTCTTATCAGAGGCACGTCAACATCTTAAAGATGGCACTTGTGGCTTAGTAGAAGTTGAAAAAGGCGTTTTGCCTCA…
>MW181710.1_|Severe_acute_respiratory_syndrome_coronavirus_2_isolate_SARSCoV2/Homosapiens/HKG/Case0440/2020_complete_genome
AGATCTGTTCTCTAAACGAACTTTAAAATCTGTGTGGCTGTCACTCGGCTGCATGCTTAGTGCACTCACGCAGTATAATTAATAACTAATTACTGTCGTTGACAGGACACGAGTAACTCGTCTATCTTCTGCAGGCTGCTTACGGTTTCGTCCGTGTTGCAGCCGATCATCAGCACATCTAGGTTTCGTCCGGGTGTGACCGAAAGGTAAGATGGAGAGCCTTGTCCCTGGTTTCAACGAGAAAACACACGTCCAACTCAGTTTGCCTGTTTTACAGGTTCGCGACGTGCTCGTACGTGGCTTTGGAGACTCCGTGGAGGAGGTCTTATCAGAGGCACGTCAACATCTTAAAGATGGCACTTGTGGCTTAGTAGAAGTTGAAAAAGGCGTTTTGCCTCA…
>MW181711.1_|Severe_acute_respiratory_syndrome_coronavirus_2_isolate_SARSCoV2/Homosapiens/HKG/Case0248/2020_complete_genome
AGATCTGTTCTCTAAACGAACTTTAAAATCTGTGTGGCTGTCACTCGGCTGCATGCTTAGTGCACTCACGCAGTATAATTAATAACTAATTACTGTCGTTGACAGGACACGAGTAACTCGTCTATCTTCTGCAGGCTGCTTACGGTTTCGTCCGTGTTGCAGCCGATCATCAGCACATCTAGGTTTCGTCCGGGTGTGACCGAAAGGTAAGATGGAGAGCCTTGTCCCTGGTTTCAACGAGAAAACACACGTCCAACTCAGTTTGCCTGTTTTACAGGTTCGCGACGTGCTCGTACGTGGCTTTGGAGACTCCGTGGAGGAGGTCTTATCAGAGGCACGTCAACATCTTAAAGATGGCACTTGTGGCTTAGTAGAAGTTGAAAAAGGCGTTTTGCCTCA…
>MW181712.1_|Severe_acute_respiratory_syndrome_coronavirus_2_isolate_SARSCoV2/Homosapiens/HKG/Case0422/2020_complete_genome
AGATCTGTTCTCTAAACGAACTTTAAAATCTGTGTGGCTGTCACTCGGCTGCATGCTTAGTGCACTCACGCAGTATAATTAATAACTAATTACTGTCGTTGACAGGACACGAGTAACTCGTCTATCTTCTGCAGGCTGCTTACGGTTTCGTCCGTGTTGCAGCCGATCATCAGCACATCTAGGTTTCGTCCGGGTGTGACCGAAAGGTAAGATGGAGAGCCTTGTCCCTGGTTTCAACGAGAAAACACACGTCCAACTCAGTTTGCCTGTTTTACAGGTTCGCGACGTGCTCGTACGTGGCTTTGGAGACTCCGTGGAGGAGGTCTTATCAGAGGCACGTCAACATCTTAAAGATGGCACTTGTGGCTTAGTAGAAGTTGAAAAAGGCGTTTTGCCTCA…
>MW181713.1_|Severe_acute_respiratory_syndrome_coronavirus_2_isolate_SARSCoV2/Homosapiens/HKG/Case0615/2020_complete_genome
AGATCTGTTCTCTAAACGAACTTTAAAATCTGTGTGGCTGTCACTCGGCTGCATGCTTAGTGCACTCACGCAGTATAATTAATAACTAATTACTGTCGTTGACAGGACACGAGTAACTCGTCTATCTTCTGCAGGCTGCTTACGGTTTCGTCCGTGTTGCAGCCGATCATCAGCACATCTAGGTTTCGTCCGGGTGTGACCGAAAGGTAAGATGGAGAGCCTTGTCCCTGGTTTCAACGAGAAAACACACGTCCAACTCAGTTTGCCTGTTTTACAGGTTCGCGACGTGCTCGTACGTGGCTTTGGAGACTCCGTGGAGGAGGTCTTATCAGAGGCACGTCAACATCTTAAAGATGGCACTTGTGGCTTAGTAGAAGTTGAAAAAGGCGTTTTGCCTCA…
>MW181714.1_|Severe_acute_respiratory_syndrome_coronavirus_2_isolate_SARSCoV2/Homosapiens/HKG/Case0442/2020_complete_genome
AGATCTGTTCTCTAAACGAACTTTAAAATCTGTGTGGCTGTCACTCGGCTGCATGCTTAGTGCACTCACGCAGTATAATTAATAACTAATTACTGTCGTTGACAGGACACGAGTAACTCGTCTATCTTCTGCAGGCTGCTTACGGTTTCGTCCGTGTTGCAGCCGATCATCAGCACATCTAGGTTTCGTCCGGGTGTGACCGAAAGGTAAGATGGAGAGCCTTGTCCCTGGTTTCAACGAGAAAACACACGTCCAACTCAGTTTGCCTGTTTTACAGGTTCGCGACGTGCTCGTACGTGGCTTTGGAGACTCCGTGGAGGAGGTCTTATCAGAGGCACGTCAACATCTTAAAGATGGCACTTGTGGCTTAGTAGAAGTTGAAAAAGGCGTTTTGCCTCA…
>MW181716.1_|Severe_acute_respiratory_syndrome_coronavirus_2_isolate_SARSCoV2/Homosapiens/HKG/Case0613/2020_complete_genome
AGATCTGTTCTCTAAACGAACTTTAAAATCTGTGTGGCTGTCACTCGGCTGCATGCTTAGTGCACTCACGCAGTATAATTAATAACTAATTACTGTCGTTGACAGGACACGAGTAACTCGTCTATCTTCTGCAGGCTGCTTACGGTTTCGTCCGTGTTGCAGCCGATCATCAGCACATCTAGGTTTCGTCCGGGTGTGACCGAAAGGTAAGATGGAGAGCCTTGTCCCTGGTTTCAACGAGAAAACACACGTCCAACTCAGTTTGCCTGTTTTACAGGTTCGCGACGTGCTCGTACGTGGCTTTGGAGACTCCGTGGAGGAGGTCTTATCAGAGGCACGTCAACATCTTAAAGATGGCACTTGTGGCTTAGTAGAAGTTGAAAAAGGCGTTTTGCCTCA…
>MW181718.1_|Severe_acute_respiratory_syndrome_coronavirus_2_isolate_SARSCoV2/Homosapiens/HKG/Case1362/2020_complete_genome
AGATCTGTTCTCTAAACGAACTTTAAAATCTGTGTGGCTGTCACTCGGCTGCATGCTTAGTGCACTCACGCAGTATAATTAATAACTAATTACTGTCGTTGACAGGACACGAGTAACTCGTCTATCTTCTGCAGGCTGCTTACGGTTTCGTCCGTGTTGCAGCCGATCATCAGCACATCTAGGTTTTGTCCGGGTGTGACCGAAAGGTAAGATGGAGAGCCTTGTCCCTGGTTTCAACGAGAAAACACACGTCCAACTCAGTTTGCCTGTTTTACAGGTTCGCGACGTGCTCGTACGTGGCTTTGGAGACTCCGTGGAGGAGGTCTTATCAGAGGCACGTCAACATCTTAAAGATGGCACTTGTGGCTTAGTAGAAGTTGAAAAAGGCGTTTTGCCTCA…
>MW181719.1_|Severe_acute_respiratory_syndrome_coronavirus_2_isolate_SARSCoV2/Homosapiens/HKG/Case1326/2020_complete_genome
AGATCTGTTCTCTAAACGAACTTTAAAATCTGTGTGGCTGTCACTCGGCTGCATGCTTAGTGCACTCACGCAGTATAATTAATAACTAATTACTGTCGTTGACAGGACACGAGTAACTCGTCTATCTTCTGCAGGCTGCTTACGGTTTCGTCCGTGTTGCAGCCGATCATCAGCACATCTAGGTTTTGTCCGGGTGTGACCGAAAGGTAAGATGGAGAGCCTTGTCCCTGGTTTCAACGAGAAAACACACGTCCAACTCAGTTTGCCTGTTTTACAGGTTCGCGACGTGCTCGTACGTGGCTTTGGAGACTCCGTGGAGGAGGTCTTATCAGAGGCACGTCAACATCTTAAAGATGGCACTTGTGGCTTAGTAGAAGTTGAAAAAGGCGTTTTGCCTCA…
>MW181720.1_|Severe_acute_respiratory_syndrome_coronavirus_2_isolate_SARSCoV2/Homosapiens/HKG/Case1319/2020_complete_genome
AGATCTGTTCTCTAAACGAACTTTAAAATCTGTGTGGCTGTCACTCGGCTGCATGCTTAGTGCACTCACGCAGTATAATTAATAACTAATTACTGTCGTTGACAGGACACGAGTAACTCGTCTATCTTCTGCAGGCTGCTTACGGTTTCGTCCGTGTTGCAGCCGATCATCAGCACATCTAGGTTTTGTCCGGGTGTGACCGAAAGGTAAGATGGAGAGCCTTGTCCCTGGTTTCAACGAGAAAACACACGTCCAACTCAGTTTGCCTGTTTTACAGGTTCGCGACGTGCTCGTACGTGGCTTTGGAGACTCCGTGGAGGAGGTCTTATCAGAGGCACGTCAACATCTTAAAGATGGCACTTGTGGCTTAGTAGAAGTTGAAAAAGGCGTTTTGCCTCA…
>MW181721.1_|Severe_acute_respiratory_syndrome_coronavirus_2_isolate_SARSCoV2/Homosapiens/HKG/Case1448/2020_complete_genome
AGATCTGTTCTCTAAACGAACTTTAAAATCTGTGTGGCTGTCACTCGGCTGCATGCTTAGTGCACTCACGCAGTATAATTAATAACTAATTACTGTCGTTGACAGGACACGAGTAACTCGTCTATCTTCTGCAGGCTGCTTACGGTTTCGTCCGTGTTGCAGCCGATCATCAGCACATCTAGGTTTTGTCCGGGTGTGACCGAAAGGTAAGATGGAGAGCCTTGTCCCTGGTTTCAACGAGAAAACACACGTCCAACTCAGTTTGCCTGTTTTACAGGTTCGCGACGTGCTCGTACGTGGCTTTGGAGACTCCGTGGAGGAGGTCTTATCAGAGGCACGTCAACATCTTAAAGATGGCACTTGTGGCTTAGTAGAAGTTGAAAAAGGCGTTTTGCCTCA…
>MW181722.1_|Severe_acute_respiratory_syndrome_coronavirus_2_isolate_SARSCoV2/Homosapiens/HKG/Case1470/2020_complete_genome
AGATCTGTTCTCTAAACGAACTTTAAAATCTGTGTGGCTGTCACTCGGCTGCATGCTTAGTGCACTCACGCAGTATAATTAATAACTAATTACTGTCGTTGACAGGACACGAGTAACTCGTCTATCTTCTGCAGGCTGCTTACGGTTTCGTCCGTGTTGCAGCCGATCATCAGCACATCTAGGTTTTGTCCGGGTGTGACCGAAAGGTAAGATGGAGAGCCTTGTCCCTGGTTTCAACGAGAAAACACACGTCCAACTCAGTTTGCCTGTTTTACAGGTTCGCGACGTGCTCGTACGTGGCTTTGGAGACTCCGTGGAGGAGGTCTTATCAGAGGCACGTCAACATCTTAAAGATGGCACTTGTGGCTTAGTAGAAGTTGAAAAAGGCGTTTTGCCTCA…
>MW181723.1_|Severe_acute_respiratory_syndrome_coronavirus_2_isolate_SARSCoV2/Homosapiens/HKG/Case1570/2020_complete_genome
AGATCTGTTCTCTAAACGAACTTTAAAATCTGTGTGGCTGTCACTCGGCTGCATGCTTAGTGCACTCACGCAGTATAATTAATAACTAATTACTGTCGTTGACAGGACACGAGTAACTCGTCTATCTTCTGCAGGCTGCTTACGGTTTCGTCCGTGTTGCAGCCGATCATCAGCACATCTAGGTTTTGTCCGGGTGTGACCGAAAGGTAAGATGGAGAGCCTTGTCCCTGGTTTCAACGAGAAAACACACGTCCAACTCAGTTTGCCTGTTTTACAGGTTCGCGACGTGCTCGTACGTGGCTTTGGAGACTCCGTGGAGGAGGTCTTATCAGAGGCACGTCAACATCTTAAAGATGGCACTTGTGGCTTAGTAGAAGTTGAAAAAGGCGTTTTGCCTCA…
>MW181724.1_|Severe_acute_respiratory_syndrome_coronavirus_2_isolate_SARSCoV2/Homosapiens/HKG/Case1296/2020_complete_genome
AGATCTGTTCTCTAAACGAACTTTAAAATCTGTGTGGCTGTCACTCGGCTGCATGCTTAGTGCACTCACGCAGTATAATTAATAACTAATTACTGTCGTTGACAGGACACGAGTAACTCGTCTATCTTCTGCAGGCTGCTTACGGTTTCGTCCGTGTTGCAGCCGATCATCAGCACATCTAGGTTTTGTCCGGGTGTGACCGAAAGGTAAGATGGAGAGCCTTGTCCCTGGTTTCAACGAGAAAACACACGTCCAACTCAGTTTGCCTGTTTTACAGGTTCGCGACGTGCTCGTACGTGGCTTTGGAGACTCCGTGGAGGAGGTCTTATCAGAGGCACGTCAACATCTTAAAGATGGCACTTGTGGCTTAGTAGAAGTTGAAAAAGGCGTTTTGCCTCA…
>MW181725.1_|Severe_acute_respiratory_syndrome_coronavirus_2_isolate_SARSCoV2/Homosapiens/HKG/Case1366/2020_complete_genome
AGATCTGTTCTCTAAACGAACTTTAAAATCTGTGTGGCTGTCACTCGGCTGCATGCTTAGTGCACTCACGCAGTATAATTAATAACTAATTACTGTCGTTGACAGGACACGAGTAACTCGTCTATCTTCTGCAGGCTGCTTACGGTTTCGTCCGTGTTGCAGCCGATCATCAGCACATCTAGGTTTTGTCCGGGTGTGACCGAAAGGTAAGATGGAGAGCCTTGTCCCTGGTTTCAACGAGAAAACACACGTCCAACTCAGTTTGCCTGTTTTACAGGTTCGCGACGTGCTCGTACGTGGCTTTGGAGACTCCGTGGAGGAGGTCTTATCAGAGGCACGTCAACATCTTAAAGATGGCACTTGTGGCTTAGTAGAAGTTGAAAAAGGCGTTTTGCCTCA…
>MW181726.1_|Severe_acute_respiratory_syndrome_coronavirus_2_isolate_SARSCoV2/Homosapiens/HKG/Case1402/2020_complete_genome
AGATCTGTTCTCTAAACGAACTTTAAAATCTGTGTGGCTGTCACTCGGCTGCATGCTTAGTGCACTCACGCAGTATAATTAATAACTAATTACTGTCGTTGACAGGACACGAGTAACTCGTCTATCTTCTGCAGGCTGCTTACGGTTTCGTCCGTGTTGCAGCCGATCATCAGCACATCTAGGTTTTGTCCGGGTGTGACCGAAAGGTAAGATGGAGAGCCTTGTCCCTGGTTTCAACGAGAAAACACACGTCCAACTCAGTTTGCCTGTTTTACAGGTTCGCGACGTGCTCGTACGTGGCTTTGGAGACTCCGTGGAGGAGGTCTTATCAGAGGCACGTCAACATCTTAAAGATGGCACTTGTGGCTTAGTAGAAGTTGAAAAAGGCGTTTTGCCTCA…
>MW181727.1_|Severe_acute_respiratory_syndrome_coronavirus_2_isolate_SARSCoV2/Homosapiens/HKG/Case1428/2020_complete_genome
AGATCTGTTCTCTAAACGAACTTTAAAATCTGTGTGGCTGTCACTCGGCTGCATGCTTAGTGCACTCACGCAGTATAATTAATAACTAATTACTGTCGTTGACAGGACACGAGTAACTCGTCTATCTTCTGCAGGCTGCTTACGGTTTCGTCCGTGTTGCAGCCGATCATCAGCACATCTAGGTTTTGTCCGGGTGTGACCGAAAGGTAAGATGGAGAGCCTTGTCCCTGGTTTCAACGAGAAAACACACGTCCAACTCAGTTTGCCTGTTTTACAGGTTCGCGACGTGCTCGTACGTGGCTTTGGAGACTCCGTGGAGGAGGTCTTATCAGAGGCACGTCAACATCTTAAAGATGGCACTTGTGGCTTAGTAGAAGTTGAAAAAGGCGTTTTGCCTCA…
>MW181728.1_|Severe_acute_respiratory_syndrome_coronavirus_2_isolate_SARSCoV2/Homosapiens/HKG/Case1437/2020_complete_genome
AGATCTGTTCTCTAAACGAACTTTAAAATCTGTGTGGCTGTCACTCGGCTGCATGCTTAGTGCACTCACGCAGTATAATTAATAACTAATTACTGTCGTTGACAGGACACGAGTAACTCGTCTATCTTCTGCAGGCTGCTTACGGTTTCGTCCGTGTTGCAGCCGATCATCAGCACATCTAGGTTTTGTCCGGGTGTGACCGAAAGGTAAGATGGAGAGCCTTGTCCCTGGTTTCAACGAGAAAACACACGTCCAACTCAGTTTGCCTGTTTTACAGGTTCGCGACGTGCTCGTACGTGGCTTTGGAGACTCCGTGGAGGAGGTCTTATCAGAGGCACGTCAACATCTTAAAGATGGCACTTGTGGCTTAGTAGAAGTTGAAAAAGGCGTTTTGCCTCA…
>MW181729.1_|Severe_acute_respiratory_syndrome_coronavirus_2_isolate_SARSCoV2/Homosapiens/HKG/Case1540/2020_complete_genome
AGATCTGTTCTCTAAACGAACTTTAAAATCTGTGTGGCTGTCACTCGGCTGCATGCTTAGTGCACTCACGCAGTATAATTAATAACTAATTACTGTCGTTGACAGGACACGAGTAACTCGTCTATCTTCTGCAGGCTGCTTACGGTTTCGTCCGTGTTGCAGCCGATCATCAGCACATCTAGGTTTTGTCCGGGTGTGACCGAAAGGTAAGATGGAGAGCCTTGTCCCTGGTTTCAACGAGAAAACACACGTCCAACTCAGTTTGCCTGTTTTACAGGTTCGCGACGTGCTCGTACGTGGCTTTGGAGACTCCGTGGAGGAGGTCTTATCAGAGGCACGTCAACATCTTAAAGATGGCACTTGTGGCTTAGTAGAAGTTGAAAAAGGCGTTTTGCCTCA…
>MW181730.1_|Severe_acute_respiratory_syndrome_coronavirus_2_isolate_SARSCoV2/Homosapiens/HKG/Case1465/2020_complete_genome
AGATCTGTTCTCTAAACGAACTTTAAAATCTGTGTGGCTGTCACTCGGCTGCATGCTTAGTGCACTCACGCAGTATAATTAATAACTAATTACTGTCGTTGACAGGACACGAGTAACTCGTCTATCTTCTGCAGGCTGCTTACGGTTTCGTCCGTGTTGCAGCCGATCATCAGCACATCTAGGTTTTGTCCGGGTGTGACCGAAAGGTAAGATGGAGAGCCTTGTCCCTGGTTTCAACGAGAAAACACACGTCCAACTCAGTTTGCCTGTTTTACAGGTTCGCGACGTGCTCGTACGTGGCTTTGGAGACTCCGTGGAGGAGGTCTTATCAGAGGCACGTCAACATCTTAAAGATGGCACTTGTGGCTTAGTAGAAGTTGAAAAAGGCGTTTTGCCTCA…
>MW181731.1_|Severe_acute_respiratory_syndrome_coronavirus_2_isolate_SARSCoV2/Homosapiens/HKG/Case1433/2020_complete_genome
AGATCTGTTCTCTAAACGAACTTTAAAATCTGTGTGGCTGTCACTCGGCTGCATGCTTAGTGCACTCACGCAGTATAATTAATAACTAATTACTGTCGTTGACAGGACACGAGTAACTCGTCTATCTTCTGCAGGCTGCTTACGGTTTCGTCCGTGTTGCAGCCGATCATCAGCACATCTAGGTTTTGTCCGGGTGTGACCGAAAGGTAAGATGGAGAGCCTTGTCCCTGGTTTCAACGAGAAAACACACGTCCAACTCAGTTTGCCTGTTTTACAGGTTCGCGACGTGCTCGTACGTGGCTTTGGAGACTCCGTGGAGGAGGTCTTATCAGAGGCACGTCAACATCTTAAAGATGGCACTTGTGGCTTAGTAGAAGTTGAAAAAGGCGTTTTGCCTCA…
>MW181733.1_|Severe_acute_respiratory_syndrome_coronavirus_2_isolate_SARSCoV2/Homosapiens/HKG/Case5052/2020_complete_genome
AGATCTGTTCTCTAAACGAACTTTAAAATCTGTGTGGCTGTCACTCGGCTGCATGCTTAGTGCACTCACGCAGTATAATTAATAACTAATTACTGTCGTTGACAGGACACGAGTAACTCGTCTATCTTCTGCAGGCTGCTTACGGTTTCGTCCGTGTTGCAGCCGATCATCAGCACATCTAGGTTTTGTCCGGGTGTGACCGAAAGGTAAGATGGAGAGCCTTGTCCCTGGTTTCAACGAGAAAACACACGTCCAACTCAGTTTGCCTGTTTTACAGGTTCGCGACGTGCTCGTACGTGGCTTTGGAGACTCCGTGGAGGAGGTCTTATCAGAGGCACGTCAACATCTTAAAGATGGCACTTGTGGCTTAGTAGAAGTTGAAAAAGGCGTTTTGCCTCA…
>MW181737.1_|Severe_acute_respiratory_syndrome_coronavirus_2_isolate_SARSCoV2/Homosapiens/HKG/Case5073/2020_complete_genome
AGATCTGTTCTCTAAACGAACTTTAAAATCTGTGTGGCTGTCACTCGGCTGCATGCTTAGTGCACTCACGCAGTATAATTAATAACTAATTACTGTCGTTGACAGGACACGAGTAACTCGTCTATCTTCTGCAGGCTGCTTACGGTTTCGTCCGTGTTGCAGCCGATCATCAGCACATCTAGGTTTTGTCCGGGTGTGACCGAAAGGTAAGATGGAGAGCCTTGTCCCTGGTTTCAACGAGAAAACACACGTCCAACTCAGTTTGCCTGTTTTACAGGTTCGCGACGTGCTCGTACGTGGCTTTGGAGACTCCGTGGAGGAGGTCTTATCAGAGGCACGTCAACATCTTAAAGATGGCACTTGTGGCTTAGTAGAAGTTGAAAAAGGCGTTTTGCCTCA…
>MW181740.1_|Severe_acute_respiratory_syndrome_coronavirus_2_isolate_SARSCoV2/Homosapiens/HKG/Case5135/2020_complete_genome
AGATCTGTTCTCTAAACGAACTTTAAAATCTGTGTGGCTGTCACTCGGCTGCATGCTTAGTGCACTCACGCAGTATAATTAATAACTAATTACTGTCGTTGACAGGACACGAGTAACTCGTCTATCTTCTGCAGGCTGCTTACGGTTTCGTCCGTGTTGCAGCCGATCATCAGCACATCTAGGTTTTGTCCGGGTGTGACCGAAAGGTAAGATGGAGAGCCTTGTCCCTGGTTTCAACGAGAAAACACACGTCCAACTCAGTTTGCCTGTTTTACAGGTTCGCGACGTGCTCGTACGTGGCTTTGGAGACTCCGTGGAGGAGGTCTTATCAGAGGCACGTCAACATCTTAAAGATGGCACTTGTGGCTTAGTAGAAGTTGAAAAAGGCGTTTTGCCTCA…
>MW181741.1_|Severe_acute_respiratory_syndrome_coronavirus_2_isolate_SARSCoV2/Homosapiens/HKG/Case5138/2020_complete_genome
AGATCTGTTCTCTAAACGAACTTTAAAATCTGTGTGGCTGTCACTCGGCTGCATGCTTAGTGCACTCACGCAGTATAATTAATAACTAATTACTGTCGTTGACAGGACACGAGTAACTCGTCTATCTTCTGCAGGCTGCTTACGGTTTCGTCCGTGTTGCAGCCGATCATCAGCACATCTAGGTTTTGTCCGGGTGTGACCGAAAGGTAAGATGGAGAGCCTTGTCCCTGGTTTCAACGAGAAAACACACGTCCAACTCAGTTTGCCTGTTTTACAGGTTCGCGACGTGCTCGTACGTGGCTTTGGAGACTCCGTGGAGGAGGTCTTATCAGAGGCACGTCAACATCTTAAAGATGGCACTTGTGGCTTAGTAGAAGTTGAAAAAGGCGTTTTGCCTCA…
>MW181742.1_|Severe_acute_respiratory_syndrome_coronavirus_2_isolate_SARSCoV2/Homosapiens/HKG/Case5136/2020_complete_genome
AGATCTGTTCTCTAAACGAACTTTAAAATCTGTGTGGCTGTCACTCGGCTGCATGCTTAGTGCACTCACGCAGTATAATTAATAACTAATTACTGTCGTTGACAGGACACGAGTAACTCGTCTATCTTCTGCAGGCTGCTTACGGTTTCGTCCGTGTTGCAGCCGATCATCAGCACATCTAGGTTTTGTCCGGGTGTGACCGAAAGGTAAGATGGAGAGCCTTGTCCCTGGTTTCAACGAGAAAACACACGTCCAACTCAGTTTGCCTGTTTTACAGGTTCGCGACGTGCTCGTACGTGGCTTTGGAGACTCCGTGGAGGAGGTCTTATCAGAGGCACGTCAACATCTTAAAGATGGCACTTGTGGCTTAGTAGAAGTTGAAAAAGGCGTTTTGCCTCA…
>MW181743.1_|Severe_acute_respiratory_syndrome_coronavirus_2_isolate_SARSCoV2/Homosapiens/HKG/Case5111/2020_complete_genome
AGATCTGTTCTCTAAACGAACTTTAAAATCTGTGTGGCTGTCACTCGGCTGCATGCTTAGTGCACTCACGCAGTATAATTAATAACTAATTACTGTCGTTGACAGGACACGAGTAACTCGTCTATCTTCTGCAGGCTGCTTACGGTTTCGTCCGTGTTGCAGCCGATCATCAGCACATCTAGGTTTTGTCCGGGTGTGACCGAAAGGTAAGATGGAGAGCCTTGTCCCTGGTTTCAACGAGAAAACACACGTCCAACTCAGTTTGCCTGTTTTACAGGTTCGCGACGTGCTCGTACGTGGCTTTGGAGACTCCGTGGAGGAGGTCTTATCAGAGGCACGTCAACATCTTAAAGATGGCACTTGTGGCTTAGTAGAAGTTGAAAAAGGCGTTTTGCCTCA…
>MW181744.1_|Severe_acute_respiratory_syndrome_coronavirus_2_isolate_SARSCoV2/Homosapiens/HKG/Case4789/2020_complete_genome
AGATCTGTTCTCTAAACGAACTTTAAAATCTGTGTGGCTGTCACTCGGCTGCATGCTTAGTGCACTCACGCAGTATAATTAATAACTAATTACTGTCGTTGACAGGACACGAGTAACTCGTCTATCTTCTGCAGGCTGCTTACGGTTTCGTCCGTGTTGCAGCCGATCATCAGCACATCTAGGTTTTGTCCGGGTGTGACCGAAAGGTAAGATGGAGAGCCTTGTCCCTGGTTTCAACGAGAAAACACACGTCCAACTCAGTTTGCCTGTTTTACAGGTTCGCGACGTGCTCGTACGTGGCTTTGGAGACTCCGTGGAGGAGGTCTTATCAGAGGCACGTCAACATCTTAAAGATGGCACTTGTGGCTTAGTAGAAGTTGAAAAAGGCGTTTTGCCTCA…
>MW181745.1_|Severe_acute_respiratory_syndrome_coronavirus_2_isolate_SARSCoV2/Homosapiens/HKG/Case4278/2020_complete_genome
AGATCTGTTCTCTAAACGAACTTTAAAATCTGTGTGGCTGTCACTCGGCTGCATGCTTAGTGCACTCACGCAGTATAATTAATAACTAATTACTGTCGTTGACAGGACACGAGTAACTCGTCTATCTTCTGCAGGCTGCTTACGGTTTCGTCCGTGTTGCAGCCGATCATCAGCACATCTAGGTTTTGTCCGGGTGTGACCGAAAGGTAAGATGGAGAGCCTTGTCCCTGGTTTCAACGAGAAAACACACGTCCAACTCAGTTTGCCTGTTTTACAGGTTCGCGACGTGCTCGTACGTGGCTTTGGAGACTCCGTGGAGGAGGTCTTATCAGAGGCACGTCAACATCTTAAAGATGGCACTTGTGGCTTAGTAGAAGTTGAAAAAGGCGTTTTGCCTCA…
>MW181746.1_|Severe_acute_respiratory_syndrome_coronavirus_2_isolate_SARSCoV2/Homosapiens/HKG/Case4328/2020_complete_genome
AGATCTGTTCTCTAAACGAACTTTAAAATCTGTGTGGCTGTCACTCGGCTGCATGCTTAGTGCACTCACGCAGTATAATTAATAACTAATTACTGTCGTTGACAGGACACGAGTAACTCGTCTATCTTCTGCAGGCTGCTTACGGTTTCGTCCGTGTTGCAGCCGATCATCAGCACATCTAGGTTTTGTCCGGGTGTGACCGAAAGGTAAGATGGAGAGCCTTGTCCCTGGTTTCAACGAGAAAACACACGTCCAACTCAGTTTGCCTGTTTTACAGGTTCGCGACGTGCTCGTACGTGGCTTTGGAGACTCCGTGGAGGAGGTCTTATCAGAGGCACGTCAACATCTTAAAGATGGCACTTGTGGCTTAGTAGAAGTTGAAAAAGGCGTTTTGCCTCA…
>MW181747.1_|Severe_acute_respiratory_syndrome_coronavirus_2_isolate_SARSCoV2/Homosapiens/HKG/Case3138/2020_complete_genome
AGATCTGTTCTCTAAACGAACTTTAAAATCTGTGTGGCTGTCACTCGGCTGCATGCTTAGTGCACTCACGCAGTATAATTAATAACTAATTACTGTCGTTGACAGGACACGAGTAACTCGTCTATCTTCTGCAGGCTGCTTACGGTTTCGTCCGTGTTGCAGCCGATCATCAGCACATCTAGGTTTTGTCCGGGTGTGACCGAAAGGTAAGATGGAGAGCCTTGTCCCTGGTTTCAACGAGAAAACACACGTCCAACTCAGTTTGCCTGTTTTACAGGTTCGCGACGTGCTCGTACGTGGCTTTGGAGACTCCGTGGAGGAGGTCTTATCAGAGGCACGTCAACATCTTAAAGATGGCACTTGTGGCTTAGTAGAAGTTGAAAAAGGCGTTTTGCCTCA…
>MW181748.1_|Severe_acute_respiratory_syndrome_coronavirus_2_isolate_SARSCoV2/Homosapiens/HKG/Case2514/2020_complete_genome
AGATCTGTTCTCTAAACGAACTTTAAAATCTGTGTGGCTGTCACTCGGCTGCATGCTTAGTGCACTCACGCAGTATAATTAATAACTAATTACTGTCGTTGACAGGACACGAGTAACTCGTCTATCTTCTGCAGGCTGCTTACGGTTTCGTCCGTGTTGCAGCCGATCATCAGCACATCTAGGTTTTGTCCGGGTGTGACCGAAAGGTAAGATGGAGAGCCTTGTCCCTGGTTTCAACGAGAAAACACACGTCCAACTCAGTTTGCCTGTTTTACAGGTTCGCGACGTGCTCGTACGTGGCTTTGGAGACTCCGTGGAGGAGGTCTTATCAGAGGCACGTCAACATCTTAAAGATGGCACTTGTGGCTTAGTAGAAGTTGAAAAAGGCGTTTTGCCTCA…
>MW181749.1_|Severe_acute_respiratory_syndrome_coronavirus_2_isolate_SARSCoV2/Homosapiens/HKG/Case1142/2020_complete_genome
AGATCTGTTCTCTAAACGAACTTTAAAATCTGTGTGGCTGTCACTCGGCTGCATGCTTAGTGCACTCACGCAGTATAATTAATAACTAATTACTGTCGTTGACAGGACACGAGTAACTCGTCTATCTTCTGCAGGCTGCTTACGGTTTCGTCCGTGTTGCAGCCGATCATCAGCACATCTAGGTTTTGTCCGGGTGTGACCGAAAGGTAAGATGGAGAGCCTTGTCCCTGGTTTCAACGAGAAAACACACGTCCAACTCAGTTTGCCTGTTTTACAGGTTCGCGACGTGCTCGTACGTGGCTTTGGAGACTCCGTGGAGGAGGTCTTATCAGAGGCACGTCAACATCTTAAAGATGGCACTTGTGGCTTAGTAGAAGTTGAAAAAGGCGTTTTGCCTCA…
>MW181751.1_|Severe_acute_respiratory_syndrome_coronavirus_2_isolate_SARSCoV2/Homosapiens/HKG/Case3034/2020_complete_genome
AGATCTGTTCTCTAAACGAACTTTAAAATCTGTGTGGCTGTCACTCGGCTGCATGCTTAGTGCACTCACGCAGTATAATTAATAACTAATTACTGTCGTTGACAGGACACGAGTAACTCGTCTATCTTCTGCAGGCTGCTTACGGTTTCGTCCGTGTTGCAGCCGATCATCAGCACATCTAGGTTTTGTCCGGGTGTGACCGAAAGGTAAGATGGAGAGCCTTGTCCCTGGTTTCAACGAGAAAACACACGTCCAACTCAGTTTGCCTGTTTTACAGGTTCGCGACGTGCTCGTACGTGGCTTTGGAGACTCCGTGGAGGAGGTCTTATCAGAGGCACGTCAACATCTTAAAGATGGCACTTGTGGCTTAGTAGAAGTTGAAAAAGGCGTTTTGCCTCA…
>MW181752.1_|Severe_acute_respiratory_syndrome_coronavirus_2_isolate_SARSCoV2/Homosapiens/HKG/Case4424/2020_complete_genome
AGATCTGTTCTCTAAACGAACTTTAAAATCTGTGTGGCTGTCACTCGGCTGCATGCTTAGTGCACTCACGCAGTATAATTAATAACTAATTACTGTCGTTGACAGGACACGAGTAACTCGTCTATCTTCTGCAGGCTGCTTACGGTTTCGTCCGTGTTGCAGCCGATCATCAGCACATCTAGGTTTTGTCCGGGTGTGACCGAAAGGTAAGATGGAGAGCCTTGTCCCTGGTTTCAACGAGAAAACACACGTCCAACTCAGTTTGCCTGTTTTACAGGTTCGCGACGTGCTCGTACGTGGCTTTGGAGACTCCGTGGAGGAGGTCTTATCAGAGGCACGTCAACATCTTAAAGATGGCACTTGTGGCTTAGTAGAAGTTGAAAAAGGCGTTTTGCCTCA…
>MW181753.1_|Severe_acute_respiratory_syndrome_coronavirus_2_isolate_SARSCoV2/Homosapiens/HKG/Case5126/2020_complete_genome
AGATCTGTTCTCTAAACGAACTTTAAAATCTGTGTGGCTGTCACTCGGCTGCATGCTTAGTGCACTCACGCAGTATAATTAATAACTAATTACTGTCGTTGACAGGACACGAGTAACTCGTCTATCTTCTGCAGGCTGCTTACGGTTTCGTCCGTGTTGCAGCCGATCATCAGCACATCTAGGTTTTGTCCGGGTGTGACCGAAAGGTAAGATGGAGAGCCTTGTCCCTGGTTTCAACGAGAAAACACACGTCCAACTCAGTTTGCCTGTTTTACAGGTTCGCGACGTGCTCGTACGTGGCTTTGGAGACTCCGTGGAGGAGGTCTTATCAGAGGCACGTCAACATCTTAAAGATGGCACTTGTGGCTTAGTAGAAGTTGAAAAAGGCGTTTTGCCTCA…
>MW181754.1_|Severe_acute_respiratory_syndrome_coronavirus_2_isolate_SARSCoV2/Homosapiens/HKG/Case5102/2020_complete_genome
AGATCTGTTCTCTAAACGAACTTTAAAATCTGTGTGGCTGTCACTCGGCTGCATGCTTAGTGCACTCACGCAGTATAATTAATAACTAATTACTGTCGTTGACAGGACACGAGTAACTCGTCTATCTTCTGCAGGCTGCTTACGGTTTCGTCCGTGTTGCAGCCGATCATCAGCACATCTAGGTTTTGTCCGGGTGTGACCGAAAGGTAAGATGGAGAGCCTTGTCCCTGGTTTCAACGAGAAAACACACGTCCAACTCAGTTTGCCTGTTTTACAGGTTCGCGACGTGCTCGTACGTGGCTTTGGAGACTCCGTGGAGGAGGTCTTATCAGAGGCACGTCAACATCTTAAAGATGGCACTTGTGGCTTAGTAGAAGTTGAAAAAGGCGTTTTGCCTCA…
>MW181758.1_|Severe_acute_respiratory_syndrome_coronavirus_2_isolate_SARSCoV2/Homosapiens/HKG/Case4973/2020_complete_genome
AGATCTGTTCTCTAAACGAACTTTAAAATCTGTGTGGCTGTCACTCGGCTGCATGCTTAGTGCACTCACGCAGTATAATTAATAACTAATTACTGTCGTTGACAGGACACGAGTAACTCGTCTATCTTCTGCAGGCTGCTTACGGTTTCGTCCGTGTTGCAGCCGATCATCAGCACATCTAGGTTTTGTCCGGGTGTGACCGAAAGGTAAGATGGAGAGCCTTGTCCCTGGTTTCAACGAGAAAACACACGTCCAACTTAGTTTGCCTGTTTTACAGGTTCGCGACGTGCTCGTACGTGGCTTTGGAGACTCCGTGGAGGAGGTCTTATCAGAGGCACGTCAACATCTTAAAGATGGCACTTGTGGCTTAGTAGAAGTTGAAAAAGGCGTTTTGCCTCA…
>MW181759.1_|Severe_acute_respiratory_syndrome_coronavirus_2_isolate_SARSCoV2/Homosapiens/HKG/Case4999/2020_complete_genome
AGATCTGTTCTCTAAACGAACTTTAAAATCTGTGTGGCTGTCACTCGGCTGCATGCTTAGTGCACTCACGCAGTATAATTAATAACTAATTACTGTCGTTGACAGGACACGAGTAACTCGTCTATCTTCTGCAGGCTGCTTACGGTTTCGTCCGTGTTGCAGCCGATCATCAGCACATCTAGGTTTTGTCCGGGTGTGACCGAAAGGTAAGATGGAGAGCCTTGTCCCTGGTTTCAACGAGAAAACACACGTCCAACTCAGTTTGCCTGTTTTACAGGTTCGCGACGTGCTCGTACGTGGCTTTGGAGACTCCGTGGAGGAGGTCTTATCAGAGGCACGTCAACATCTTAAAGATGGCACTTGTGGCTTAGTAGAAGTTGAAAAAGGCGTTTTGCCTCA…
>MW181761.1_|Severe_acute_respiratory_syndrome_coronavirus_2_isolate_SARSCoV2/Homosapiens/HKG/Case5132/2020_complete_genome
AGATCTGTTCTCTAAACGAACTTTAAAATCTGTGTGGCTGTCACTCGGCTGCATGCTTAGTGCACTCACGCAGTATAATTAATAACTAATTACTGTCGTTGACAGGACACGAGTAACTCGTCTATCTTCTGCAGGCTGCTTACGGTTTCGTCCGTGTTGCAGCCGATCATCAGCACATCTAGGTTTTGTCCGGGTGTGACCGAAAGGTAAGATGGAGAGCCTTGTCCCTGGTTTCAACGAGAAAACACACGTCCAACTCAGTTTGCCTGTTTTACAGGTTCGCGACGTGCTCGTACGTGGCTTTGGAGACTCCGTGGAGGAGGTCTTATCAGAGGCACGTCAACATCTTAAAGATGGCACTTGTGGCTTAGTAGAAGTTGAAAAAGGCGTTTTGCCTCA…
>MW181764.1_|Severe_acute_respiratory_syndrome_coronavirus_2_isolate_SARSCoV2/Homosapiens/HKG/Case5178/2020_complete_genome
AGATCTGTTCTCTAAACGAACTTTAAAATCTGTGTGGCTGTCACTCGGCTGCATGCTTAGTGCACTCACGCAGTATAATTAATAACTAATTACTGTCGTTGACAGGACACGAGTAACTCGTCTATCTTCTGCAGGCTGCTTACGGTTTCGTCCGTGTTGCAGCCGATCATCAGCACATCTAGGTTTTGTCCGGGTGTGACCGAAAGGTAAGATGGAGAGCCTTGTCCCTGGTTTCAACGAGAAAACACACGTCCAACTCAGTTTGCCTGTTTTACAGGTTCGCGACGTGCTCGTACGTGGCTTTGGAGACTCCGTGGAGGAGGTCTTATCAGAGGCACGTCAACATCTTAAAGATGGCACTTGTGGCTTAGTAGAAGTTGAAAAAGGCGTTTTGCCTCA…
>LC529905.1_|Severe_acute_respiratory_syndrome_coronavirus_2_TKYE6182_2020_RNA_complete_genome
ATTAAAGGTTTATACCTTCCCAGGTAACAAACCAACCAACTTTCGATCTCTTGTAGATCTGTTCTCTAAACGAACTTTAAAATCTGTGTGGCTGTCACTCGGCTGCATGCTTAGTGCACTCACGCAGTATAATTAATAACTAATTACTGTCGTTGACAGGACACGAGTAACTCGTCTATCTTCTGCAGGCTGCTTACGGTTTCGTCCGTGTTGCAGCCGATCATCAGCACATCTAGGTTTCGTCCGGGTGTGACCGAAAGGTAAGATGGAGAGCCTTGTCCCTGGTTTCAACGAGAAAACACACGTCCAACTCAGTTTGCCTGTTTTACAGGTTCGCGACGTGCTCGTACGTGGCTTTGGAGACTCCGTGGAGGAGGTCTTATCAGAGGCACGTCAACA…
>LC534418.1_|Severe_acute_respiratory_syndrome_coronavirus_2_SARSCoV2/Hu/DP/Kng/19031_RNA_complete_genome
AAGGTTTATACCTTCCCAGGTAACAAACCAACCAACTTTCGATCTCTTGTAGATCTGTTCTCTAAACGAACTTTAAAATCTGTGTGGCTGTCACTCGGCTGCATGCTTAGTGCACTCACGCAGTATAATTAATAACTAATTACTGTCGTTGACAGGACACGAGTAACTCGTCTATCTTCTGCAGGCTGCTTACGGTTTCGTCCGTGTTGCAGCCGATCATCAGCACATCTAGGTTTCGTCCGGGTGTGACCGAAAGGTAAGATGGAGAGCCTTGTCCCTGGTTTCAACGAGAAAACACACGTCCAACTCAGTTTGCCTGTTTTACAGGTTCGCGACGTGCTCGTACGTGGCTTTGGAGACTCCGTGGAGGAGGTCTTATCAGAGGCACGTCAACATCTT…
>LC534419.1_|Severe_acute_respiratory_syndrome_coronavirus_2_SARSCoV2/Hu/Kng/19437_RNA_complete_genome
CACCTTCCCAGGTAACAAACCAACCAACTTTCGATCTCTTGTAGATCTGTTCTCTAAACGAACTTTAAAATCTGTGTGGCTGTCACTCGGCTGCATGCTTAGTGCACTCACGCAGTATAATTAATAACTAATTACTGTCGTTGACAGGACACGAGTAACTCGTCTATCTTCTGCAGGCTGCTTACGGTTTCGTCCGTGTTGCAGCCGATCATCAGCACATCTAGGTTTCGTCCGGGTGTGACCGAAAGGTAAGATGGAGAGCCTTGTCCCTGGTTTCAACGAGAAAACACACGTCCAACTCAGTTTGCCTGTTTTACAGGTTCGCGACGTGCTCGTACGTGGCTTTGGAGACTCCGTGGAGGAGGTCTTATCAGAGGCACGTCAACATCTTAAAGATGG…
>LC542809.1_|Severe_acute_respiratory_syndrome_coronavirus_2_TKYE6947_2020_RNA_complete_genome
ATTAAAGGTTTATACCTTCCCAGGTAACAAACCAACCAACTTTCGATCTCTTGTAGATCTGTTCTCTAAACGAACTTTAAAATCTGTGTGGCTGTCACTCGGCTGCATGCTTAGTGCACTCACGCAGTATAATTAATAACTAATTACTGTCGTTGACAGGACACGAGTAACTCGTCTATCTTCTGCAGGCTGCTTACGGTTTCGTCCGTGTTGCAGCCGATCATCAGCACATCTAGGTTTCGTCCGGGTGTGACCGAAAGGTAAGATGGAGAGCCTTGTCCCTGGTTTCAACGAGAAAACACACGTCCAACTCAGTTTGCCTGTTTTACAGGTTCGCGACGTGCTCGTACGTGGCTTTGGAGACTCCGTGGAGGAGGTCTTATCAGAGGCACGTCAACA…
>LC542976.1_|Severe_acute_respiratory_syndrome_coronavirus_2_TKYE6968_2020_RNA_complete_genome
ATTAAAGGTTTATACCTTCCCAGGTAACAAACCAACCAACTTTCGATCTCTTGTAGATCTGTTCTCTAAACGAACTTTAAAATCTGTGTGGCTGTCACTCGGCTGCATGCTTAGTGCACTCACGCAGTATAATTAATAACTAATTACTGTCGTTGACAGGACACGAGTAACTCGTCTATCTTCTGCAGGCTGCTTACGGTTTCGTCCGTGTTGCAGCCGATCATCAGCACATCTAGGTTTCGTCCGGGTGTGACCGAAAGGTAAGATGGAGAGCCTTGTCCCTGGTTTCAACGAGAAAACACACGTCCAACTCAGTTTGCCTGTTTTACAGGTTCGCGACGTGCTCGTACGTGGCTTTGGAGACTCCGTGGAGGAGGTCTTATCAGAGGCACGTCAACA…
>LC546038.1_|Severe_acute_respiratory_syndrome_coronavirus_2_SARSCoV2/Hu/Kng/19865_RNA_complete_genome
TATACCTTCCCAGGTAACAAACCAACCAACTTTCGATCTCTTGTAGATCTGTTCTCTAAACGAACTTTAAAATCTGTGTGGCTGTCACTCGGCTGCATGCTTAGTGCACTCACGCAGTATAATTAATAACTAATTACTGTCGTTGACAGGACACGAGTAACTCGTCTATCTTCTGCAGGCTGCTTACGGTTTCGTCCGTGTTGCAGCCGATCATCAGCACATCTAGGTTTTGTCCGGGTGTGACCGAAAGGTAAGATGGAGAGCCTTGTCCCTGGTTTCAACGAGAAAACACACGTCCAACTCAGTTTGCCTGTTTTACAGGTTCGCGACGTGCTCGTACGTGGCTTTGGAGACTCCGTGGAGGAGGTCTTATCAGAGGCACGTCAACATCTTAAAGAT…
>LC547518.1_|Severe_acute_respiratory_syndrome_coronavirus_2_hCoV19/Japan/P1/2020_RNA_complete_genome
AGATCTGTTCTCTAAACGAACTTTAAAATCTGTGTGGCTGTCACTCGGCTGCATGCTTAGTGCACTCACGCAGTATAATTAATAACTAATTACTGTCGTTGACAGGACACGAGTAACTCGTCTATCTTCTGCAGGCTGCTTACGGTTTCGTCCGTGTTGCAGCCGATCATCAGCACATCTAGGTTTTGTCCGGGTGTGACCGAAAGGTAAGATGGAGAGCCTTGTCCCTGGTTTCAACGAGAAAACACACGTCCAACTCAGTTTGCCTGTTTTACAGGTTCGCGACGTGCTCGTACGTGGCTTTGGAGACTCCGTGGAGGAGGTCTTATCAGAGGCACGTCAACATCTTAAAGATGGCACTTGTGGCTTAGTAGAAGTTGAAAAAGGCGTTTTGCCTCA…
>LC547519.1_|Severe_acute_respiratory_syndrome_coronavirus_2_hCoV19/Japan/P21/2020_RNA_complete_genome
TTAAAATCTGTGTGGCTGTCACTCGGCTGCATGCTTAGTGCACTCACGCAGTATAATTAATAACTAATTACTGTCGTTGACAGGACACGAGTAACTCGTCTATCTTCTGCAGGCTGCTTACGGTTTCGTCCGTGTTGCAGCCGATCATCAGCACATCTAGGTTTTGTCCGGGTGTGACCGAAAGGTAAGATGGAGAGCCTTGTCCCTGGTTTCAACGAGAAAACACACGTCCAACTCAGTTTGCCTGTTTTACAGGTTCGCGACGTGCTCGTACGTGGCTTTGGAGACTCCGTGGAGGAGGTCTTATCAGAGGCACGTCAACATCTTAAAGATGGCACTTGTGGCTTAGTAGAAGTTGAAAAAGGCGTTTTGCCTCAACTTGAACAGCCCTATGTGTTC…
>LC547520.1_|Severe_acute_respiratory_syndrome_coronavirus_2_hCoV19/Japan/P22/2020_RNA_complete_genome
AGATCTGTTCTCTAAACGAACTTTAAAATCTGTGTGGCTGTCACTCGGCTGCATGCTTAGTGCACTCACGCAGTATAATTAATAACTAATTACTGTCGTTGACAGGACACGAGTAACTCGTCTATCTTCTGCAGGCTGCTTACGGTTTCGTCCGTGTTGCAGCCGATCATCAGCACATCTAGGTTTTGTCCGGGTGTGACCGAAAGGTAAGATGGAGAGCCTTGTCCCTGGTTTCAACGAGAAAACACACGTCCAACTCAGTTTGCCTGTTTTACAGGTTCGCGACGTGCTCGTACGTGGCTTTGGAGACTCCGTGGAGGAGGTCTTATCAGAGGCACGTCAACATCTTAAAGATGGCACTTGTGGCTTAGTAGAAGTTGAAAAAGGCGTTTTGCCTCA…
>LC547521.1_|Severe_acute_respiratory_syndrome_coronavirus_2_hCoV19/Japan/P31/2020_RNA_complete_genome
TAAAATCTGTGTGGCTGTCACTCGGCTGCATGCTTAGTGCACTCACGCAGTATAATTAATAACTAATTACTGTCGTTGACAGGACACGAGTAACTCGTCTATCTTCTGCAGGCTGCTTACGGTTTCGTCCGTGTTGCAGCCGATCATCAGCACATCTAGGTTTTGTCCGGGTGTGACCGAAAGGTAAGATGGAGAGCCTTGTCCCTGGTTTCAACGAGAAAACACACGTCCAACTCAGTTTGCCTGTTTTACAGGTTCGCGACGTGCTCGTACGTGGCTTTGGAGACTCCGTGGAGGAGGTCTTATCAGAGGCACGTCAACATCTTAAAGATGGCACTTGTGGCTTAGTAGAAGTTGAAAAAGGCGTTTTGCCTCAACTTGAACAGCCCTATGTGTTCA…
>LC547522.1_|Severe_acute_respiratory_syndrome_coronavirus_2_hCoV19/Japan/P32/2020_RNA_complete_genome
TAAAATCTGTGTGGCTGTCACTCGGCTGCATGCTTAGTGCACTCACGCAGTATAATTAATAACTAATTACTGTCGTTGACAGGACACGAGTAACTCGTCTATCTTCTGCAGGCTGCTTACGGTTTCGTCCGTGTTGCAGCCGATCATCAGCACATCTAGGTTTTGTCCGGGTGTGACCGAAAGGTAAGATGGAGAGCCTTGTCCCTGGTTTCAACGAGAAAACACACGTCCAACTCAGTTTGCCTGTTTTACAGGTTCGCGACGTGCTCGTACGTGGCTTTGGAGACTCCGTGGAGGAGGTCTTATCAGAGGCACGTCAACATCTTAAAGATGGCACTTGTGGCTTAGTAGAAGTTGAAAAAGGCGTTTTGCCTCAACTTGAACAGCCCTATGTGTTCA…
>LC547523.1_|Severe_acute_respiratory_syndrome_coronavirus_2_hCoV19/Japan/P41/2020_RNA_complete_genome
CCAACTTTCGATCTCTTGTAGATCTGTTCTCTAAACGAACTTTAAAATCTGTGTGGCTGTCACTCGGCTGCATGCTTAGTGCACTCACGCAGTATAATTAATAACTAATTACTGTCGTTGACAGGACACGAGTAACTCGTCTATCTTCTGCAGGCTGCTTACGGTTTCGTCCGTGTTGCAGCCGATCATCAGCACATCTAGGTTTTGTCCGGGTGTGACCGAAAGGTAAGATGGAGAGCCTTGTCCCTGGTTTCAACGAGAAAACACACGTCCAACTCAGTTTGCCTGTTTTACAGGTTCGCGACGTGCTCGTACGTGGCTTTGGAGACTCCGTGGAGGAGGTCTTATCAGAGGCACGTCAACATCTTAAAGATGGCACTTGTGGCTTAGTAGAAGTTG…
>LC547524.1_|Severe_acute_respiratory_syndrome_coronavirus_2_hCoV19/Japan/P42/2020_RNA_complete_genome
TAAAATCTGTGTGGCTGTCACTCGGCTGCATGCTTAGTGCACTCACGCAGTATAATTAATAACTAATTACTGTCGTTGACAGGACACGAGTAACTCGTCTATCTTCTGCAGGCTGCTTACGGTTTCGTCCGTGTTGCAGCCGATCATCAGCACATCTAGGTTTTGTCCGGGTGTGACCGAAAGGTAAGATGGAGAGCCTTGTCCCTGGTTTCAACGAGAAAACACACGTCCAACTCAGTTTGCCTGTTTTACAGGTTCGCGACGTGCTCGTACGTGGCTTTGGAGACTCCGTGGAGGAGGTCTTATCAGAGGCACGTCAACATCTTAAAGATGGCACTTGTGGCTTAGTAGAAGTTGAAAAAGGCGTTTTGCCTCAACTTGAACAGCCCTATGTGTTCA…
>LC547525.1_|Severe_acute_respiratory_syndrome_coronavirus_2_hCoV19/Japan/P43/2020_RNA_complete_genome
CCAACTTTCGATCTCTTGTAGATCTGTTCTCTAAACGAACTTTAAAATCTGTGTGGCTGTCACTCGGCTGCATGCTTAGTGCACTCACGCAGTATAATTAATAACTAATTACTGTCGTTGACAGGACACGAGTAACTCGTCTATCTTCTGCAGGCTGCTTACGGTTTCGTCCGTGTTGCAGCCGATCATCAGCACATCTAGGTTTTGTCCGGGTGTGACCGAAAGGTAAGATGGAGAGCCTTGTCCCTGGTTTCAACGAGAAAACACACGTCCAACTCAGTTTGCCTGTTTTACAGGTTCGCGACGTGCTCGTACGTGGCTTTGGAGACTCCGTGGAGGAGGTCTTATCAGAGGCACGTCAACATCTTAAAGATGGCACTTGTGGCTTAGTAGAAGTTG…
>LC547526.1_|Severe_acute_respiratory_syndrome_coronavirus_2_hCoV19/Japan/P44/2020_RNA_complete_genome
ACCAACTTTCGATCTCTTGTAGATCTGTTCTCTAAACGAACTTTAAAATCTGTGTGGCTGTCACTCGGCTGCATGCTTAGTGCACTCACGCAGTATAATTAATAACTAATTACTGTCGTTGACAGGACACGAGTAACTCGTCTATCTTCTGCAGGCTGCTTACGGTTTCGTCCGTGTTGCAGCCGATCATCAGCACATCTAGGTTTTGTCCGGGTGTGACCGAAAGGTAAGATGGAGAGCCTTGTCCCTGGTTTCAACGAGAAAACACACGTCCAACTCAGTTTGCCTGTTTTACAGGTTCGCGACGTGCTCGTACGTGGCTTTGGAGACTCCGTGGAGGAGGTCTTATCAGAGGCACGTCAACATCTTAAAGATGGCACTTGTGGCTTAGTAGAAGTT…
>LC547527.1_|Severe_acute_respiratory_syndrome_coronavirus_2_hCoV19/Japan/P45/2020_RNA_complete_genome
TAAAATCTGTGTGGCTGTCACTCGGCTGCATGCTTAGTGCACTCACGCAGTATAATTAATAACTAATTACTGTCGTTGACAGGACACGAGTAACTCGTCTATCTTCTGCAGGCTGCTTACGGTTTCGTCCGTGTTGCAGCCGATCATCAGCACATCTAGGTTTTGTCCGGGTGTGACCGAAAGGTAAGATGGAGAGCCTTGTCCCTGGTTTCAACGAGAAAACACACGTCCAACTCAGTTTGCCTGTTTTACAGGTTCGCGACGTGCTCGTACGTGGCTTTGGAGACTCCGTGGAGGAGGTCTTATCAGAGGCACGTCAACATCTTAAAGATGGCACTTGTGGCTTAGTAGAAGTTGAAAAAGGCGTTTTGCCTCAACTTGAACAGCCCTATGTGTTCA…
>LC547528.1_|Severe_acute_respiratory_syndrome_coronavirus_2_hCoV19/Japan/P46/2020_RNA_complete_genome
TAAAATCTGTGTGGCTGTCACTCGGCTGCATGCTTAGTGCACTCACGCAGTATAATTAATAACTAATTACTGTCGTTGACAGGACACGAGTAACTCGTCTATCTTCTGCAGGCTGCTTACGGTTTCGTCCGTGTTGCAGCCGATCATCAGCACATCTAGGTTTTGTCCGGGTGTGACCGAAAGGTAAGATGGAGAGCCTTGTCCCTGGTTTCAACGAGAAAACACACGTCCAACTCAGTTTGCCTGTTTTACAGGTTCGCGACGTGCTCGTACGTGGCTTTGGAGACTCCGTGGAGGAGGTCTTATCAGAGGCACGTCAACATCTTAAAGATGGCACTTGTGGCTTAGTAGAAGTTGAAAAAGGCGTTTTGCCTCAACTTGAACAGCCCTATGTGTTCA…
>LC547529.1_|Severe_acute_respiratory_syndrome_coronavirus_2_hCoV19/Japan/P47/2020_RNA_complete_genome
ACCAACTTTCGATCTCTTGTAGATCTGTTCTCTAAACGAACTTTAAAATCTGTGTGGCTGTCACTCGGCTGCATGCTTAGTGCACTCACGCAGTATAATTAATAACTAATTACTGTCGTTGACAGGACACGAGTAACTCGTCTATCTTCTGCAGGCTGCTTACGGTTTCGTCCGTGTTGCAGCCGATCATCAGCACATCTAGGTTTTGTCCGGGTGTGACCGAAAGGTAAGATGGAGAGCCTTGTCCCTGGTTTCAACGAGAAAACACACGTCCAACTCAGTTTGCCTGTTTTACAGGTTCGCGACGTGCTCGTACGTGGCTTTGGAGACTCCGTGGAGGAGGTCTTATCAGAGGCACGTCAACATCTTAAAGATGGCACTTGTGGCTTAGTAGAAGTT…
>LC547530.1_|Severe_acute_respiratory_syndrome_coronavirus_2_hCoV19/Japan/P48/2020_RNA_complete_genome
TAAAATCTGTGTGGCTGTCACTCGGCTGCATGCTTAGTGCACTCACGCAGTATAATTAATAACTAATTACTGTCGTTGACAGGACACGAGTAACTCGTCTATCTTCTGCAGGCTGCTTACGGTTTCGTCCGTGTTGCAGCCGATCATCAGCACATCTAGGTTTTGTCCGGGTGTGACCGAAAGGTAAGATGGAGAGCCTTGTCCCTGGTTTCAACGAGAAAACACACGTCCAACTCAGTTTGCCTGTTTTACAGGTTCGCGACGTGCTCGTACGTGGCTTTGGAGACTCCGTGGAGGAGGTCTTATCAGAGGCACGTCAACATCTTAAAGATGGCACTTGTGGCTTAGTAGAAGTTGAAAAAGGCGTTTTGCCTCAACTTGAACAGCCCTATGTGTTCA…
>LC547531.1_|Severe_acute_respiratory_syndrome_coronavirus_2_hCoV19/Japan/P51/2020_RNA_complete_genome
TAAAATCTGTGTGGCTGTCACTCGGCTGCATGCTTAGTGCACTCACGCAGTATAATTAATAACTAATTACTGTCGTTGACAGGACACGAGTAACTCGTCTATCTTCTGCAGGCTGCTTACGGTTTCGTCCGTGTTGCAGCCGATCATCAGCACATCTAGGTTTTGTCCGGGTGTGACCGAAAGGTAAGATGGAGAGCCTTGTCCCTGGTTTCAACGAGAAAACACACGTCCAACTCAGTTTGCCTGTTTTACAGGTTCGCGACGTGCTCGTACGTGGCTTTGGAGACTCCGTGGAGGAGGTCTTATCAGAGGCACGTCAACATCTTAAAGATGGCACTTGTGGCTTAGTAGAAGTTGAAAAAGGCGTTTTGCCTCAACTTGAACAGCCCTATGTGTTCA…
>LC547532.1_|Severe_acute_respiratory_syndrome_coronavirus_2_hCoV19/Japan/P52/2020_RNA_complete_genome
TAAAATCTGTGTGGCTGTCACTCGGCTGCATGCTTAGTGCACTCACGCAGTATAATTAATAACTAATTACTGTCGTTGACAGGACACGAGTAACTCGTCTATCTTCTGCAGGCTGCTTACGGTTTCGTCCGTGTTGCAGCCGATCATCAGCACATCTAGGTTTTGTCCGGGTGTGACCGAAAGGTAAGATGGAGAGCCTTGTCCCTGGTTTCAACGAGAAAACACACGTCCAACTCAGTTTGCCTGTTTTACAGGTTCGCGACGTGCTCGTACGTGGCTTTGGAGACTCCGTGGAGGAGGTCTTATCAGAGGCACGTCAACATCTTAAAGATGGCACTTGTGGCTTAGTAGAAGTTGAAAAAGGCGTTTTGCCTCAACTTGAACAGCCCTATGTGTTCA…
>LC547533.1_|Severe_acute_respiratory_syndrome_coronavirus_2_hCoV19/Japan/P53/2020_RNA_complete_genome
CAACCAACTTTCGATCTCTTGTAGATCTGTTCTCTAAACGAACTTTAAAATCTGTGTGGCTGTCACTCGGCTGCATGCTTAGTGCACTCACGCAGTATAATTAATAACTAATTACTGTCGTTGACAGGACACGAGTAACTCGTCTATCTTCTGCAGGCTGCTTACGGTTTCGTCCGTGTTGCAGCCGATCATCAGCACATCTAGGTTTTGTCCGGGTGTGACCGAAAGGTAAGATGGAGAGCCTTGTCCCTGGTTTCAACGAGAAAACACACGTCCAACTCAGTTTGCCTGTTTTACAGGTTCGCGACGTGCTCGTACGTGGCTTTGGAGACTCCGTGGAGGAGGTCTTATCAGAGGCACGTCAACATCTTAAAGATGGCACTTGTGGCTTAGTAGAAG…
>LC549340.1_|Severe_acute_respiratory_syndrome_coronavirus_2_TKY3583_2020_RNA_complete_genome
ATTAAAGGTTTATACCTTCCCAGGTAACAAACCAACCAACTTTCGATCTCTTGTAGATCTGTTCTCTAAACGAACTTTAAAATCTGTGTGGCTGTCACTCGGCTGCATGCTTAGTGCACTCACGCAGTATAATTAATAACTAATTACTGTCGTTGACAGGACACGAGTAACTCGTCTATCTTCTGCAGGCTGCTTACGGTTTCGTCCGTGTTGCAGCCGATCATCAGCACATCTAGGTTTTGTCCGGGTGTGACCGAAAGGTAAGATGGAGAGCCTTGTCCCTGGTTTCAACGAGAAAACACACGTCCAACTCAGTTTGCCTGTTTTACAGGTTCGCGACGTGCTCGTACGTGGCTTTGGAGACTCCGTGGAGGAGGTCTTATCAGAGGCACGTCAACA…
>LC553257.1_|Severe_acute_respiratory_syndrome_coronavirus_2_TKY9588_2020_RNA_nearly_complete_genome
CCCAGGTAACAAACCAACCAACTTTCGATCTCTTGTAGATCTGTTCTCTAAACGAACTTTAAAATCTGTGTGGCTGTCACTCGGCTGCATGCTTAGTGCACTCACGCAGTATAATTAATAACTAATTACTGTCGTTGACAGGACACGAGTAACTCGTCTATCTTCTGCAGGCTGCTTACGGTTTCGTCCGTGTTGCAGCCGATCATCAGCACATCTAGGTTTTGTCCGGGTGTGACCGAAAGGTAAGATGGAGAGCCTTGTCCCTGGTTTCAACGAGAAAACACACGTCCAACTTAGTTTGCCTGTTTTACAGGTTCGCGACGTGCTCGTACGTGGCTTTGGAGACTCCGTGGAGGAGGTCTTATCAGAGGCACGTCAACATCTTAAAGATGGCACTTG…
>LC553258.1_|Severe_acute_respiratory_syndrome_coronavirus_2_TKY9810_2020_RNA_nearly_complete_genome
CTTCCCAGGTAACAAACCAACCAACTTTCGATCTCTTGTAGATCTGTTCTCTAAACGAACTTTAAAATCTGTGTGGCTGTCACTCGGCTGCATGCTTAGTGCACTCACGCAGTATAATTAATAACTAATTACTGTCGTTGACAGGACACGAGTAACTCGTCTATCTTCTGCAGGCTGCTTACGGTTTCGTCCGTGTTGCAGCCGATCATCAGCACATCTAGGTTTTGTCCGGGTGTGACCGAAAGGTAAGATGGAGAGCCTTGTCCCTGGTTTCAACGAGAAAACACACGTCCAACTTAGTTTGCCTGTTTTACAGGTTCGCGACGTGCTCGTACGTGGCTTTGGAGACTCCGTGGAGGAGGTCTTATCAGAGGCACGTCAACATCTTAAAGATGGCAC…
>LC553259.2_|Severe_acute_respiratory_syndrome_coronavirus_2_TKY10256_2020_RNA_nearly_complete_genome
TAACAAACCAACCAACTTTCGATCTCTTGTAGATCTGTTCTCTAAACGAACTTTAAAATCTGTGTGGCTGTCACTCGGCTGCATGCTTAGTGCACTCACGCAGTATAATTAATAACTAATTACTGTCGTTGACAGGACACGAGTAACTCGTCTATCTTCTGCAGGCTGCTTACGGTTTCGTCCGTGTTGCAGCCGATCATCAGCACATCTAGGTTTTGTCCGGGTGTGACCGAAAGGTAAGATGGAGAGCCTTGTCCCTGGTTTCAACGAGAAAACACACGTCCAACTTAGTTTGCCTGTTTTACAGGTTCGCGACGTGCTCGTACGTGGCTTTGGAGACTCCGTGGAGGAGGTCTTATCAGAGGCACGTCAACATCTTAAAGATGGCACTTGTGGCTT…
>LC553260.1_|Severe_acute_respiratory_syndrome_coronavirus_2_TKY10459_2020_RNA_nearly_complete_genome
TCCCAGGTAACAAACCAACCAACTTTCGATCTCTTGTAGATCTGTTCTCTAAACGAACTTTAAAATCTGTGTGGCTGTCACTCGGCTGCATGCTTAGTGCACTCACGCAGTATAATTAATAACTAATTACTGTCGTTGACAGGACACGAGTAACTCGTCTATCTTCTGCAGGCTGCTTACGGTTTCGTCCGTGTTGCAGCCGATCATCAGCACATCTAGGTTTTGTCCGGGTGTGACCGAAAGGTAAGATGGAGAGCCTTGTCCCTGGTTTCAACGAGAAAACACACGTCCAACTTAGTTTGCCTGTTTTACAGGTTCGCGACGTGCTCGTACGTGGCTTTGGAGACTCCGTGGAGGAGGTCTTATCAGAGGCACGTCAACATCTTAAAGATGGCACTT…
>LC553261.1_|Severe_acute_respiratory_syndrome_coronavirus_2_TKY10461_2020_RNA_nearly_complete_genome
CCCAGGTAACAAACCAACCAACTTTCGATCTCTTGTAGATCTGTTCTCTAAACGAACTTTAAAATCTGTGTGGCTGTCACTCGGCTGCATGCTTAGTGCACTCACGCAGTATAATTAATAACTAATTACTGTCGTTGACAGGACACGAGTAACTCGTCTATCTTCTGCAGGCTGCTTACGGTTTCGTCCGTGTTGCAGCCGATCATCAGCACATCTAGGTTTTGTCCGGGTGTGACCGAAAGGTAAGATGGAGAGCCTTGTCCCTGGTTTCAACGAGAAAACACACGTCCAACTTAGTTTGCCTGTTTTACAGGTTCGCGACGTGCTCGTACGTGGCTTTGGAGACTCCGTGGAGGAGGTCTTATCAGAGGCACGTCAACATCTTAAAGATGGCACTTG…
>LC553262.1_|Severe_acute_respiratory_syndrome_coronavirus_2_TKY10466_2020_RNA_nearly_complete_genome
CAGGTAACAAACCAACCAACTTTCGATCTCTTGTAGATCTGTTCTCTAAACGAACTTTAAAATCTGTGTGGCTGTCACTCGGCTGCATGCTTAGTGCACTCACGCAGTATAATTAATAACTAATTACTGTCGTTGACAGGACACGAGTAACTCGTCTATCTTCTGCAGGCTGCTTACGGTTTCGTCCGTGTTGCAGCCGATCATCAGCACATCTAGGTTTTGTCCGGGTGTGACCGAAAGGTAAGATGGAGAGCCTTGTCCCTGGTTTCAACGAGAAAACACACGTCCAACTTAGTTTGCCTGTTTTACAGGTTCGCGACGTGCTCGTACGTGGCTTTGGAGACTCCGTGGAGGAGGTCTTATCAGAGGCACGTCAACATCTTAAAGATGGCACTTGTG…
>LC553263.1_|Severe_acute_respiratory_syndrome_coronavirus_2_TKY10468_2020_RNA_nearly_complete_genome
CCCAGGTAACAAACCAACCAACTTTCGATCTCTTGTAGATCTGTTCTCTAAACGAACTTTAAAATCTGTGTGGCTGTCACTCGGCTGCATGCTTAGTGCACTCACGCAGTATAATTAATAACTAATTACTGTCGTTGACAGGACACGAGTAACTCGTCTATCTTCTGCAGGCTGCTTACGGTTTCGTCCGTGTTGCAGCCGATCATCAGCACATCTAGGTTTTGTCCGGGTGTGACCGAAAGGTAAGATGGAGAGCCTTGTCCCTGGTTTCAACGAGAAAACACACGTCCAACTTAGTTTGCCTGTTTTACAGGTTCGCGACGTGCTCGTACGTGGCTTTGGAGACTCCGTGGAGGAGGTCTTATCAGAGGCACGTCAACATCTTAAAGATGGCACTTG…
>LC553269.1_|Severe_acute_respiratory_syndrome_coronavirus_2_TKYE6938_2020_RNA_complete_genome
CCTTCCCAGGTAACAAACCAACCAACTTTCGATCTCTTGTAGATCTGTTCTCTAAACGAACTTTAAAATCTGTGTGGCTGTCACTCGGCTGCATGCTTAGTGCACTCACGCAGTATAATTAATAACTAATTACTGTCGTTGACAGGACACGAGTAACTCGTCTATCTTCTGCAGGCTGCTTACGGTTTCGTCCGTGTTGCAGCCGATCATCAGCACATCTAGGTTTCGTCCGGGTGTGACCGAAAGGTAAGATGGAGAGCCTTGTCCCTGGTTTCAACGAGAAAACACACGTCCAACTCAGTTTGCCTGTTTTACAGGTTCGCGACGTGCTCGTACGTGGCTTTGGAGACTCCGTGGAGGAGGTCTTATCAGAGGCACGTCAACATCTTAAAGATGGCA…
>LC553270.1_|Severe_acute_respiratory_syndrome_coronavirus_2_TKYE63442_2020_RNA_complete_genome
CCTTCCCAGGTAACAAACCAACCAACTTTCGATCTCTTGTAGATCTGTTCTCTAAACGAACTTTAAAATCTGTGTGGCTGTCACTCGGCTGCATGCTTAGTGCACTCACGCAGTATAATTAATAACTAATTACTGTCGTTGACAGGACACGAGTAACTCGTCTATCTTCTGCAGGCTGCTTACGGTTTCGTCCGTGTTGCAGCCGATCATCAGCACATCTAGGTTTTGTCCGGGTGTGACCGAAAGGTAAGATGGAGAGCCTTGTCCCTGGTTTCAACGAGAAAACACACGTCCAACTCAGTTTGCCTGTTTTACAGGTTCGCGACGTGCTCGTACGTGGCTTTGGAGACTCCGTGGAGGAGGTCTTATCAGAGGCACGTCAACATCTTAAAGATGGCA…
>LC556315.1_|Severe_acute_respiratory_syndrome_coronavirus_2_TKYE65734_2020_genomic_RNA_nearly_complete_genome
ACCTTCCCAGGTAACAAACCAACCAACTTTCGATCTCTTGTAGATCTGTTCTCTAAACGAACTTTAAAATCTGTGTGGCTGTCACTCGGCTGCATGCTTAGTGCACTCACGCAGTATAATTAATAACTAATTACTGTCGTTGACAGGACACGAGTAACTCGTCTATCTTCTGCAGGCTGCTTACGGTTTCGTCCGTGTTGCAGCCGATCATCAGCACATCTAGGTTTTGTCCGGGTGTGACCGAAAGGTAAGATGGAGAGCCTTGTCCCTGGTTTCAACGAGAAAACACACGTCCAACTTAGTTTGCCTGTTTTACAGGTTCGCGACGTGCTCGTACGTGGCTTTGGAGACTCCGTGGAGGAGGTCTTATCAGAGGCACGTCAACATCTTAAAGATGGC…
>LC556316.1_|Severe_acute_respiratory_syndrome_coronavirus_2_TKYE610419_2020_genomic_RNA_complete_genome
ATTAAAGGTTTATACCTTCCCAGGTAACAAACCAACCAACTTTCGATCTCTTGTAGATCTGTTCTCTAAACGAACTTTAAAATCTGTGTGGCTGTCACTCGGCTGCATGCTTAGTGCACTCACGCAGTATAATTAATAACTAATTACTGTCGTTGACAGGACACGAGTAACTCGTCTATCTTCTGCAGGCTGCTTACGGTTTCGTCCGTGTTGCAGCCGATCATCAGCACATCTAGGTTTTGTCCGGGTGTGACCGAAAGGTAAGATGGAGAGCCTTGTCCCTGGTTTCAACGAGAAAACACACGTCCAACTTAGTTTGCCTGTTTTACAGGTTCGCGACGTGCTCGTACGTGGCTTTGGAGACTCCGTGGAGGAGGTCTTATCAGAGGCACGTCAACA…
>LC556317.1_|Severe_acute_respiratory_syndrome_coronavirus_2_TKYE610497_2020_genomic_RNA_nearly_complete_genome
AAGGTTTATACCTTCCCAGGTAACAAACCAACCAACTTTCGATCTCTTGTAGATCTGTTCTCTAAACGAACTTTAAAATCTGTGTGGCTGTCACTCGGCTGCATGCTTAGTGCACTCACGCAGTATAATTAATAACTAATTACTGTCGTTGACAGGACACGAGTAACTCGTCTATCTTCTGCAGGCTGCTTACGGTTTCGTCCGTGTTGCAGCCGATCATCAGCACATCTAGGTTTTGTCCGGGTGTGACCGAAAGGTAAGATGGAGAGCCTTGTCCCTGGTTTCAACGAGAAAACACACGTCCAACTTAGTTTGCCTGTTTTACAGGTTCGCGACGTGCTCGTACGTGGCTTTGGAGACTCCGTGGAGGAGGTCTTATCAGAGGCACGTCAACATCTT…
>LC556318.1_|Severe_acute_respiratory_syndrome_coronavirus_2_TKYE610504_2020_genomic_RNA_nearly_complete_genome
TACCTTCCCAGGTAACAAACCAACCAACTTTCGATCTCTTGTAGATCTGTTCTCTAAACGAACTTTAAAATCTGTGTGGCTGTCACTCGGCTGCATGCTTAGTGCACTCACGCAGTATAATTAATAACTAATTACTGTCGTTGACAGGACACGAGTAACTCGTCTATCTTCTGCAGGCTGCTTACGGTTTCGTCCGTGTTGCAGCCGATCATCAGCACATCTAGGTTTTGTCCGGGTGTGACCGAAAGGTAAGATGGAGAGCCTTGTCCCTGGTTTCAACGAGAAAACACACGTCCAACTTAGTTTGCCTGTTTTACAGGTTCGCGACGTGCTCGTACGTGGCTTTGGAGACTCCGTGGAGGAGGTCTTATCAGAGGCACGTCAACATCTTAAAGATGG…
>LC556319.1_|Severe_acute_respiratory_syndrome_coronavirus_2_TKYE610510_2020_genomic_RNA_nearly_complete_genome
TATACCTTCCCAGGTAACAAACCAACCAACTTTCGATCTCTTGTAGATCTGTTCTCTAAACGAACTTTAAAATCTGTGTGGCTGTCACTCGGCTGCATGCTTAGTGCACTCACGCAGTATAATTAATAACTAATTACTGTCGTTGACAGGACACGAGTAACTCGTCTATCTTCTGCAGGCTGCTTACGGTTTCGTCCGTGTTGCAGCCGATCATCAGCACATCTAGGTTTTGTCCGGGTGTGACCGAAAGGTAAGATGGAGAGCCTTGTCCCTGGTTTCAACGAGAAAACACACGTCCAACTTAGTTTGCCTGTTTTACAGGTTCGCGACGTGCTCGTACGTGGCTTTGGAGACTCCGTGGAGGAGGTCTTATCAGAGGCACGTCAACATCTTAAAGAT…
>LC556320.1_|Severe_acute_respiratory_syndrome_coronavirus_2_TKYE610670_2020_genomic_RNA_complete_genome
ATTAAAGGTTTATACCTTCCCAGGTAACAAACCAACCAACTTTCGATCTCTTGTAGATCTGTTCTCTAAACGAACTTTAAAATCTGTGTGGCTGTCACTCGGCTGCATGCTTAGTGCACTCACGCAGTATAATTAATAACTAATTACTGTCGTTGACAGGACACGAGTAACTCGTCTATCTTCTGCAGGCTGCTTACGGTTTCGTCCGTGTTGCAGCCGATCATCAGCACATCTAGGTTTTGTCCGGGTGTGACCGAAAGGTAAGATGGAGAGCCTTGTCCCTGGTTTCAACGAGAAAACACACGTCCAACTTAGTTTGCCTGTTTTACAGGTTCGCGACGTGCTCGTACGTGGCTTTGGAGACTCCGTGGAGGAGGTCTTATCAGAGGCACGTCAACA…
>LC556321.1_|Severe_acute_respiratory_syndrome_coronavirus_2_TKYE610850_2020_genomic_RNA_nearly_complete_genome
GTTTATACCTTCCCAGGTAACAAACCAACCAACTTTCGATCTCTTGTAGATCTGTTCTCTAAACGAACTTTAAAATCTGTGTGGCTGTCACTCGGCTGCATGCTTAGTGCACTCACGCAGTATAATTAATAACTAATTACTGTCGTTGACAGGACACGAGTAACTCGTCTATCTTCTGCAGGCTGCTTACGGTTTCGTCCGTGTTGCAGCCGATCATCAGCACATCTAGGTTTTGTCCGGGTGTGACCGAAAGGTAAGATGGAGAGCCTTGTCCCTGGTTTCAACGAGAAAACACACGTCCAACTTAGTTTGCCTGTTTTACAGGTTCGCGACGTGCTCGTACGTGGCTTTGGAGACTCCGTGGAGGAGGTCTTATCAGAGGCACGTCAACATCTTAAA…
>LC556322.1_|Severe_acute_respiratory_syndrome_coronavirus_2_TKYVE11964_2020_genomic_RNA_nearly_complete_genome
ACCTTCCCAGGTAACAAACCAACCAACTTTCGATCTCTTGTAGATCTGTTCTCTAAACGAACTTTAAAATCTGTGTGGCTGTCACTCGGCTGCATGCTTAGTGCACTCACGCAGTATAATTAATAACTAATTACTGTCGTTGACAGGACACGAGTAACTCGTCTATCTTCTGCAGGCTGCTTACGGTTTCGTCCGTGTTGCAGCCGATCATCAGCACATCTAGGTTTTGTCCGGGTGTGACCGAAAGGTAAGATGGAGAGCCTTGTCCCTGGTTTCAACGAGAAAACACACGTCCAACTTAGTTTGCCTGTTTTACAGGTTCGCGACGTGCTCGTACGTGGCTTTGGAGACTCCGTGGAGGAGGTCTTATCAGAGGCACGTCAACATCTTAAAGATGGC…
>LC556323.1_|Severe_acute_respiratory_syndrome_coronavirus_2_TKYVE12492_2020_genomic_RNA_nearly_complete_genome
CTTCCCAGGTAACAAACCAACCAACTTTCGATCTCTTGTAGATCTGTTCTCTAAACGAACTTTAAAATCTGTGTGGCTGTCACTCGGCTGCATGCTTAGTGCACTCACGCAGTATAATTAATAACTAATTACTGTCGTTGACAGGACACGAGTAACTCGTCTATCTTCTGCAGGCTGCTTACGGTTTCGTCCGTGTTGCAGCCGATCATCAGCACATCTAGGTTTTGTCCGGGTGTGACCGAAAGGTAAGATGGAGAGCCTTGTCCCTGGTTTCAACGAGAAAACACACGTCCAACTTAGTTTGCCTGTTTTACAGGTTCGCGACGTGCTCGTACGTGGCTTTGGAGACTCCGTGGAGGAGGTCTTATCAGAGGCACGTCAACATCTTAAAGATGGCAC…
>LC556324.1_|Severe_acute_respiratory_syndrome_coronavirus_2_TKYE613173_2020_genomic_RNA_nearly_complete_genome
TACCTTCCCAGGTAACAAACCAACCAACTTTCGATCTCTTGTAGATCTGTTCTCTAAACGAACTTTAAAATCTGTGTGGCTGTCACTCGGCTGCATGCTTAGTGCACTCACGCAGTATAATTAATAACTAATTACTGTCGTTGACAGGACACGAGTAACTCGTCTATCTTCTGCAGGCTGCTTACGGTTTCGTCCGTGTTGCAGCCGATCATCAGCACATCTAGGTTTTGTCCGGGTGTGACCGAAAGGTAAGATGGAGAGCCTTGTCCCTGGTTTCAACGAGAAAACACACGTCCAACTTAGTTTGCCTGTTTTACAGGTTCGCGACGTGCTCGTACGTGGCTTTGGAGACTCCGTGGAGGAGGTCTTATCAGAGGCACGTCAACATCTTAAAGATGG…
>LC565407.1_|Severe_acute_respiratory_syndrome_coronavirus_2_TKYE611820_2020_genomic_RNA_nearly_complete_genome
ATACCTTCCCAGGTAACAAACCAACCAACTTTCGATCTCTTGTAGATCTGTTCTCTAAACGAACTTTAAAATCTGTGTGGCTGTCACTCGGCTGCATGCTTAGTGCACTCACGCAGTATAATTAATAACTAATTACTGTCGTTGACAGGACACGAGTAACTCGTCTATCTTCTGCAGGCTGCTTACGGTTTCGTCCGTGTTGCAGCCGATCATCAGCACATCTAGGTTTTGTCCGGGTGTGACCGAAAGGTAAGATGGAGAGCCTTGTCCCTGGTTTCAACGAGAAAACACACGTCCAACTTAGTTTGCCTGTTTTACAGGTTCGCGACGTGCTCGTACGTGGCTTTGGAGACTCCGTGGAGGAGGTCTTATCAGAGGCACGTCAACATCTTAAAGATG…
>LC565408.1_|Severe_acute_respiratory_syndrome_coronavirus_2_TKYE611821_2020_genomic_RNA_nearly_complete_genome
TACCTTCCCAGGTAACAAACCAACCAACTTTCGATCTCTTGTAGATCTGTTCTCTAAACGAACTTTAAAATCTGTGTGGCTGTCACTCGGCTGCATGCTTAGTGCACTCACGCAGTATAATTAATAACTAATTACTGTCGTTGACAGGACACGAGTAACTCGTCTATCTTCTGCAGGCTGCTTACGGTTTCGTCCGTGTTGCAGCCGATCATCAGCACATCTAGGTTTTGTCCGGGTGTGACCGAAAGGTAAGATGGAGAGCCTTGTCCCTGGTTTCAACGAGAAAACACACGTCCAACTTAGTTTGCCTGTTTTACAGGTTCGCGACGTGCTCGTACGTGGCTTTGGAGACTCCGTGGAGGAGGTCTTATCAGAGGCACGTCAACATCTTAAAGATGG…
>LC565409.1_|Severe_acute_respiratory_syndrome_coronavirus_2_TKYV12527_2020_genomic_RNA_nearly_complete_genome
TACCTTCCCAGGTAACAAACCAACCAACTTTCGATCTCTTGTAGATCTGTTCTCTAAACGAACTTTAAAATCTGTGTGGCTGTCACTCGGCTGCATGCTTAGTGCACTCACGCAGTATAATTAATAACTAATTACTGTCGTTGACAGGACACGAGTAACTCGTCTATCTTCTGCAGGCTGCTTACGGTTTCGTCCGTGTTGCAGCCGATCATCAGCACATCTAGGTTTTGTCCGGGTGTGACCGAAAGGTAAGATGGAGAGCCTTGTCCCTGGTTTCAACGAGAAAACACACGTCCAACTTAGTTTGCCTGTTTTACAGGTTCGCGACGTGCTCGTACGTGGCTTTGGAGACTCCGTGGAGGAGGTCTTATCAGAGGCACGTCAACATCTTAAAGATGG…
>LC565410.1_|Severe_acute_respiratory_syndrome_coronavirus_2_TKYE612251_2020_genomic_RNA_nearly_complete_genome
TTTATACCTTCCCAGGTAACAAACCAACCAACTTTCGATCTCTTGTAGATCTGTTCTCTAAACGAACTTTAAAATCTGTGTGGCTGTCACTCGGCTGCATGCTTAGTGCACTCACGCAGTATAATTAATAACTAATTACTGTCGTTGACAGGACACGAGTAACTCGTCTATCTTCTGCAGGCTGCTTACGGTTTCGTCCGTGTTGCAGCCGATCATCAGCACATCTAGGTTTTGTCCGGGTGTGACCGAAAGGTAAGATGGAGAGCCTTGTCCCTGGTTTCAACGAGAAAACACACGTCCAACTTAGTTTGCCTGTTTTACAGGTTCGCGACGTGCTCGTACGTGGCTTTGGAGACTCCGTGGAGGAGGTCTTATCAGAGGCACGTCAACATCTTAAAG…
>LC565411.1_|Severe_acute_respiratory_syndrome_coronavirus_2_TKYV12689_2020_genomic_RNA_nearly_complete_genome
TACCTTCCCAGGTAACAAACCAACCAACTTTCGATCTCTTGTAGATCTGTTCTCTAAACGAACTTTAAAATCTGTGTGGCTGTCACTCGGCTGCATGCTTAGTGCACTCACGCAGTATAATTAATAACTAATTACTGTCGTTGACAGGACACGAGTAACTCGTCTATCTTCTGCAGGCTGCTTACGGTTTCGTCCGTGTTGCAGCCGATCATCAGCACATCTAGGTTTTGTCCGGGTGTGACCGAAAGGTAAGATGGAGAGCCTTGTCCCTGGTTTCAACGAGAAAACACACGTCCAACTTAGTTTGCCTGTTTTACAGGTTCGCGACGTGCTCGTACGTGGCTTTGGAGACTCCGTGGAGGAGGTCTTATCAGAGGCACGTCAACATCTTAAAGATGG…
>LC565412.1_|Severe_acute_respiratory_syndrome_coronavirus_2_TKYE613035_2020_genomic_RNA_nearly_complete_genome
CTTCCCAGGTAACAAACCAACCAACTTTCGATCTCTTGTAGATCTGTTCTCTAAACGAACTTTAAAATCTGTGTGGCTGTCACTCGGCTGCATGCTTAGTGCACTCACGCAGTATAATTAATAACTAATTACTGTCGTTGACAGGACACGAGTAACTCGTCTATCTTCTGCAGGCTGCTTACGGTTTCGTCCGTGTTGCAGCCGATCATCAGCACATCTAGGTTTTGTCCGGGTGTGACCGAAAGGTAAGATGGAGAGCCTTGTCCCTGGTTTCAACGAGAAAACACACGTCCAACTTAGTTTGCCTGTTTTACAGGTTCGCGACGTGCTCGTACGTGGCTTTGGAGACTCCGTGGAGGAGGTCTTATCAGAGGCACGTCAACATCTTAAAGATGGCAC…
>LC565413.1_|Severe_acute_respiratory_syndrome_coronavirus_2_TKYE613173_2020_genomic_RNA_nearly_complete_genome
TACCTTCCCAGGTAACAAACCAACCAACTTTCGATCTCTTGTAGATCTGTTCTCTAAACGAACTTTAAAATCTGTGTGGCTGTCACTCGGCTGCATGCTTAGTGCACTCACGCAGTATAATTAATAACTAATTACTGTCGTTGACAGGACACGAGTAACTCGTCTATCTTCTGCAGGCTGCTTACGGTTTCGTCCGTGTTGCAGCCGATCATCAGCACATCTAGGTTTTGTCCGGGTGTGACCGAAAGGTAAGATGGAGAGCCTTGTCCCTGGTTTCAACGAGAAAACACACGTCCAACTTAGTTTGCCTGTTTTACAGGTTCGCGACGTGCTCGTACGTGGCTTTGGAGACTCCGTGGAGGAGGTCTTATCAGAGGCACGTCAACATCTTAAAGATGG…
>LC565414.1_|Severe_acute_respiratory_syndrome_coronavirus_2_TKYE613175_2020_genomic_RNA_nearly_complete_genome
ATACCTTCCCAGGTAACAAACCAACCAACTTTCGATCTCTTGTAGATCTGTTCTCTAAACGAACTTTAAAATCTGTGTGGCTGTCACTCGGCTGCATGCTTAGTGCACTCACGCAGTATAATTAATAACTAATTACTGTCGTTGACAGGACACGAGTAACTCGTCTATCTTCTGCAGGCTGCTTACGGTTTCGTCCGTGTTGCAGCCGATCATCAGCACATCTAGGTTTTGTCCGGGTGTGACCGAAAGGTAAGATGGAGAGCCTTGTCCCTGGTTTCAACGAGAAAACACACGTCCAACTTAGTTTGCCTGTTTTACAGGTTCGCGACGTGCTCGTACGTGGCTTTGGAGACTCCGTGGAGGAGGTCTTATCAGAGGCACGTCAACATCTTAAAGATG…
>LC567845.1_|Severe_acute_respiratory_syndrome_coronavirus_2_TKYE615419_2020_genomic_RNA_nearly_complete_genome
TACCTTCCCAGGTAACAAACCAACCAACTTTCGATCTCTTGTAGATCTGTTCTCTAAACGAACTTTAAAATCTGTGTGGCTGTCACTCGGCTGCATGCTTAGTGCACTCACGCAGTATAATTAATAACTAATTACTGTCGTTGACAGGACACGAGTAACTCGTCTATCTTCTGCAGGCTGCTTACGGTTTCGTCCGTGTTGCAGCCGATCATCAGCACATCTAGGTTTTGTCCGGGTGTGACCGAAAGGTAAGATGGAGAGCCTTGTCCCTGGTTTCAACGAGAAAACACACGTCCAACTTAGTTTGCCTGTTTTACAGGTTCGCGACGTGCTCGTACGTGGCTTTGGAGACTCCGTGGAGGAGGTCTTATCAGAGGCACGTCAACATCTTAAAGATGG…
>LC567846.1_|Severe_acute_respiratory_syndrome_coronavirus_2_TKYE615484_2020_genomic_RNA_nearly_complete_genome
AAGGTTTATACCTTCCCAGGTAACAAACCAACCAACTTTCGATCTCTTGTAGATCTGTTCTCTAAACGAACTTTAAAATCTGTGTGGCTGTCACTCGGCTGCATGCTTAGTGCACTCACGCAGTATAATTAATAACTAATTACTGTCGTTGACAGGACACGAGTAACTCGTCTATCTTCTGCAGGCTGCTTACGGTTTCGTCCGTGTTGCAGCCGATCATCAGCACATCTAGGTTTTGTCCGGGTGTGACCGAAAGGTAAGATGGAGAGCCTTGTCCCTGGTTTCAACGAGAAAACACACGTCCAACTCAGTTTGCCTGTTTTACAGGTTCGCGACGTGCTCGTACGTGGCTTTGGAGACTCCGTGGAGGAGGTCTTATCAGAGGCACGTCAACATCTT…
>LC567847.1_|Severe_acute_respiratory_syndrome_coronavirus_2_TKYE615664_2020_genomic_RNA_nearly_complete_genome
ATACCTTCCCAGGTAACAAACCAACCAACTTTCGATCTCTTGTAGATCTGTTCTCTAAACGAACTTTAAAATCTGTGTGGCTGTCACTCGGCTGCATGCTTAGTGCACTCACGCAGTATAATTAATAACTAATTACTGTCGTTGACAGGACACGAGTAACTCGTCTATCTTCTGCAGGCTGCTTACGGTTTCGTCCGTGTTGCAGCCGATCATCAGCACATCTAGGTTTTGTCCGGGTGTGACCGAAAGGTAAGATGGAGAGCCTTGTCCCTGGTTTCAACGAGAAAACACACGTCCAACTTAGTTTGCCTGTTTTACAGGTTCGCGACGTGCTCGTACGTGGCTTTGGAGACTCCGTGGAGGAGGTCTTATCAGAGGCACGTCAACATCTTAAAGATG…
>LC567848.1_|Severe_acute_respiratory_syndrome_coronavirus_2_TKYE615667_2020_genomic_RNA_nearly_complete_genome
ATACCTTCCCAGGTAACAAACCAACCAACTTTCGATCTCTTGTAGATCTGTTCTCTAAACGAACTTTAAAATCTGTGTGGCTGTCACTCGGCTGCATGCTTAGTGCACTCACGCAGTATAATTAATAACTAATTACTGTCGTTGACAGGACACGAGTAACTCGTCTATCTTCTGCAGGCTGCTTACGGTTTCGTCCGTGTTGCAGCCGATCATCAGCACATCTAGGTTTTGTCCGGGTGTGACCGAAAGGTAAGATGGAGAGCCTTGTCCCTGGTTTCAACGAGAAAACACACGTCCAACTTAGTTTGCCTGTTTTACAGGTTCGCGACGTGCTCGTACGTGGCTTTGGAGACTCCGTGGAGGAGGTCTTATCAGAGGCACGTCAACATCTTAAAGATG…
>LC567849.1_|Severe_acute_respiratory_syndrome_coronavirus_2_TKYE614866_2020_genomic_RNA_nearly_complete_genome
ATACCTTCCCAGGTAACAAACCAACCAACTTTCGATCTCTTGTAGATCTGTTCTCTAAACGAACTTTAAAATCTGTGTGGCTGTCACTCGGCTGCATGCTTAGTGCACTCACGCAGTATAATTAATAACTAATTACTGTCGTTGACAGGACACGAGTAACTCGTCTATCTTCTGCAGGCTGCTTACGGTTTCGTCCGTGTTGCAGCCGATCATCAGCACATCTAGGTTTTGTCCGGGTGTGACCGAAAGGTAAGATGGAGAGCCTTGTCCCTGGTTTCAACGAGAAAACACACGTCCAACTTAGTTTGCCTGTTTTACAGGTTCGCGACGTGCTCGTACGTGGCTTTGGAGACTCCGTGGAGGAGGTCTTATCAGAGGCACGTCAACATCTTAAAGATG…
>LC567850.1_|Severe_acute_respiratory_syndrome_coronavirus_2_TKYE615178_2020_genomic_RNA_nearly_complete_genome
TACCTTCCCAGGTAACAAACCAACCAACTTTCGATCTCTTGTAGATCTGTTCTCTAAACGAACTTTAAAATCTGTGTGGCTGTCACTCGGCTGCATGCTTAGTGCACTCACGCAGTATAATTAATAACTAATTACTGTCGTTGACAGGACACGAGTAACTCGTCTATCTTCTGCAGGCTGCTTACGGTTTCGTCCGTGTTGCAGCCGATCATCAGCACATCTAGGTTTTGTCCGGGTGTGACCGAAAGGTAAGATGGAGAGCCTTGTCCCTGGTTTCAACGAGAAAACACACGTCCAACTCAGTTTGCCTGTTTTACAGGTTCGCGACGTGCTCGTACGTGGCTTTGGAGACTCCGTGGAGGAGGTCTTATCAGAGGCACGTCAACATCTTAAAGATGG…
>LC567851.1_|Severe_acute_respiratory_syndrome_coronavirus_2_TKYE614327_2020_genomic_RNA_nearly_complete_genome
AAGGTTTATACCTTCCCAGGTAACAAACCAACCAACTTTCGATCTCTTGTAGATCTGTTCTCTAAACGAACTTTAAAATCTGTGTGGCTGTCACTCGGCTGCATGCTTAGTGCACTCACGCAGTATAATTAATAACTAATTACTGTCGTTGACAGGACACGAGTAACTCGTCTATCTTCTGCAGGCTGCTTACGGTTTCGTCCGTGTTGCAGCCGATCATCAGCACATCTAGGTTTTGTCCGGGTGTGACCGAAAGGTAAGATGGAGAGCCTTGTCCCTGGTTTCAACGAGAAAACACACGTCCAACTTAGTTTGCCTGTTTTACAGGTTCGCGACGTGCTCGTACGTGGCTTTGGAGACTCCGTGGAGGAGGTCTTATCAGAGGCACGTCAACATCTT…
>LC567852.1_|Severe_acute_respiratory_syndrome_coronavirus_2_TKYE614862_2020_genomic_RNA_nearly_complete_genome
TACCTTCCCAGGTAACAAACCAACCAACTTTCGATCTCTTGTAGATCTGTTCTCTAAACGAACTTTAAAATCTGTGTGGCTGTCACTCGGCTGCATGCTTAGTGCACTCACGCAGTATAATTAATAACTAATTACTGTCGTTGACAGGACACGAGTAACTCGTCTATCTTCTGCAGGCTGCTTACGGTTTCGTCCGTGTTGCAGCCGATCATCAGCACATCTAGGTTTTGTCCGGGTGTGACCGAAAGGTAAGATGGAGAGCCTTGTCCCTGGTTTCAACGAGAAAACACACGTCCAACTTAGTTTGCCTGTTTTACAGGTTCGCGACGTGCTCGTACGTGGCTTTGGAGACTCCGTGGAGGAGGTCTTATCAGAGGCACGTCAACATCTTAAAGATGG…
>LC567853.1_|Severe_acute_respiratory_syndrome_coronavirus_2_TKYE615220_2020_genomic_RNA_nearly_complete_genome
TACCTTCCCAGGTAACAAACCAACCAACTTTCGATCTCTTGTAGATCTGTTCTCTAAACGAACTTTAAAATCTGTGTGGCTGTCACTCGGCTGCATGCTTAGTGCACTCACGCAGTATAATTAATAACTAATTACTGTCGTTGACAGGACACGAGTAACTCGTCTATCTTCTGCAGGCTGCTTACGGTTTCGTCCGTGTTGCAGCCGATCATCAGCACATCTAGGTTTTGTCCGGGTGTGACCGAAAGGTAAGATGGAGAGCCTTGTCCCTGGTTTCAACGAGAAAACACACGTCCAACTTAGTTTGCCTGTTTTACAGGTTCGCGACGTGCTCGTACGTGGCTTTGGAGACTCCGTGGAGGAGGTCTTATCAGAGGCACGTCAACATCTTAAAGATGG…
>LC567854.1_|Severe_acute_respiratory_syndrome_coronavirus_2_TKYE615221_2020_genomic_RNA_nearly_complete_genome
TACCTTCCCAGGTAACAAACCAACCAACTTTCGATCTCTTGTAGATCTGTTCTCTAAACGAACTTTAAAATCTGTGTGGCTGTCACTCGGCTGCATGCTTAGTGCACTCACGCAGTATAATTAATAACTAATTACTGTCGTTGACAGGACACGAGTAACTCGTCTATCTTCTGCAGGCTGCTTACGGTTTCGTCCGTGTTGCAGCCGATCATCAGCACATCTAGGTTTTGTCCGGGTGTGACCGAAAGGTAAGATGGAGAGCCTTGTCCCTGGTTTCAACGAGAAAACACACGTCCAACTTAGTTTGCCTGTTTTACAGGTTCGCGACGTGCTCGTACGTGGCTTTGGAGACTCCGTGGAGGAGGTCTTATCAGAGGCACGTCAACATCTTAAAGATGG…
>LC567855.1_|Severe_acute_respiratory_syndrome_coronavirus_2_TKYE614903_2020_genomic_RNA_nearly_complete_genome
AAGGTTTATACCTTCCCAGGTAACAAACCAACCAACTTTCGATCTCTTGTAGATCTGTTCTCTAAACGAACTTTAAAATCTGTGTGGCTGTCACTCGGCTGCATGCTTAGTGCACTCACGCAGTATAATTAATAACTAATTACTGTCGTTGACAGGACACGAGTAACTCGTCTATCTTCTGCAGGCTGCTTACGGTTTCGTCCGTGTTGCAGCCGATCATCAGCACATCTAGGTTTTGTCCGGGTGTGACCGAAAGGTAAGATGGAGAGCCTTGTCCCTGGTTTCAACGAGAAAACACACGTCCAACTCAGTTTGCCTGTTTTACAGGTTCGCGACGTGCTCGTACGTGGCTTTGGAGACTCCGTGGAGGAGGTCTTATCAGAGGCACGTCAACATCTT…
>LC567856.1_|Severe_acute_respiratory_syndrome_coronavirus_2_TKYE615406_2020_genomic_RNA_nearly_complete_genome
TATACCTTCCCAGGTAACAAACCAACCAACTTTCGATCTCTTGTAGATCTGTTCTCTAAACGAACTTTAAAATCTGTGTGGCTGTCACTCGGCTGCATGCTTAGTGCACTCACGCAGTATAATTAATAACTAATTACTGTCGTTGACAGGACACGAGTAACTCGTCTATCTTCTGCAGGCTGCTTACGGTTTCGTCCGTGTTGCAGCCGATCATCAGCACATCTAGGTTTTGTCCGGGTGTGACCGAAAGGTAAGATGGAGAGCCTTGTCCCTGGTTTCAACGAGAAAACACACGTCCAACTTAGTTTGCCTGTTTTACAGGTTCGCGACGTGCTCGTACGTGGCTTTGGAGACTCCGTGGAGGAGGTCTTATCAGAGGCACGTCAACATCTTAAAGAT…
>LC567857.1_|Severe_acute_respiratory_syndrome_coronavirus_2_TKY17873_2020_genomic_RNA_nearly_complete_genome
TTCCCAGGTAACAAACCAACCAACTTTCGATCTCTTGTAGATCTGTTCTCTAAACGAACTTTAAAATCTGTGTGGCTGTCACTCGGCTGCATGCTTAGTGCACTCACGCAGTATAATTAATAACTAATTACTGTCGTTGACAGGACACGAGTAACTCGTCTATCTTCTGCAGGCTGCTTACGGTTTCGTCCGTGTTGCAGCCGATCATCAGCACATCTAGGTTTTGTCCGGGTGTGACCGAAAGGTAAGATGGAGAGCCTTGTCCCTGGTTTCAACGAGAAAACACACGTCCAACTTAGTTTGCCTGTTTTACAGGTTCGCGACGTGCTCGTACGTGGCTTTGGAGACTCCGTGGAGGAGGTCTTATCAGAGGCACGTCAACATCTTAAAGATGGCACT…
>LC567858.1_|Severe_acute_respiratory_syndrome_coronavirus_2_TKY17904_2020_genomic_RNA_nearly_complete_genome
CTTCCCAGGTAACAAACCAACCAACTTTCGATCTCTTGTAGATCTGTTCTCTAAACGAACTTTAAAATCTGTGTGGCTGTCACTCGGCTGCATGCTTAGTGCACTCACGCAGTATAATTAATAACTAATTACTGTCGTTGACAGGACACGAGTAACTCGTCTATCTTCTGCAGGCTGCTTACGGTTTCGTCCGTGTTGCAGCCGATCATCAGCACATCTAGGTTTTGTCCGGGTGTGACCGAAAGGTAAGATGGAGAGCCTTGTCCCTGGTTTCAACGAGAAAACACACGTCCAACTTAGTTTGCCTGTTTTACAGGTTCGCGACGTGCTCGTACGTGGCTTTGGAGACTCCGTGGAGGAGGTCTTATCAGAGGCACGTCAACATCTTAAAGATGGCAC…
>LC567859.1_|Severe_acute_respiratory_syndrome_coronavirus_2_TKY17926_2020_genomic_RNA_nearly_complete_genome
CCCAGGTAACAAACCAACCAACTTTCGATCTCTTGTAGATCTGTTCTCTAAACGAACTTTAAAATCTGTGTGGCTGTCACTCGGCTGCATGCTTAGTGCACTCACGCAGTATAATTAATAACTAATTACTGTCGTTGACAGGACACGAGTAACTCGTCTATCTTCTGCAGGCTGCTTACGGTTTCGTCCGTGTTGCAGCCGATCATCAGCACATCTAGGTTTTGTCCGGGTGTGACCGAAAGGTAAGATGGAGAGCCTTGTCCCTGGTTTCAACGAGAAAACACACGTCCAACTTAGTTTGCCTGTTTTACAGGTTCGCGACGTGCTCGTACGTGGCTTTGGAGACTCCGTGGAGGAGGTCTTATCAGAGGCACGTCAACATCTTAAAGATGGCACTTG…
>LC572067.1_|Severe_acute_respiratory_syndrome_coronavirus_2_TKYE610513_2020_RNA_complete_genome
AAGGTTTATACCTTCCCAGGTAACAAACCAACCAACTTTCGATCTCTTGTAGATCTGTTCTCTAAACGAACTTTAAAATCTGTGTGGCTGTCACTCGGCTGCATGCTTAGTGCACTCACGCAGTATAATTAATAACTAATTACTGTCGTTGACAGGACACGAGTAACTCGTCTATCTTCTGCAGGCTGCTTACGGTTTCGTCCGTGTTGCAGCCGATCATCAGCACATCTAGGTTTTGTCCGGGTGTGACCGAAAGGTAAGATGGAGAGCCTTGTCCCTGGTTTCAACGAGAAAACACACGTCCAACTTAGTTTGCCTGTTTTACAGGTTCGCGACGTGCTCGTACGTGGCTTTGGAGACTCCGTGGAGGAGGTCTTATCAGAGGCACGTCAACATCTT…
>LC572068.1_|Severe_acute_respiratory_syndrome_coronavirus_2_TKYE614865_2020_RNA_complete_genome
AAGGTTTATACCTTCCCAGGTAACAAACCAACCAACTTTCGATCTCTTGTAGATCTGTTCTCTAAACGAACTTTAAAATCTGTGTGGCTGTCACTCGGCTGCATGCTTAGTGCACTCACGCAGTATAATTAATAACTAATTACTGTCGTTGACAGGACACGAGTAACTCGTCTATCTTCTGCAGGCTGCTTACGGTTTCGTCCGTGTTGCAGCCGATCATCAGCACATCTAGGTTTTGTCCGGGTGTGACCGAAAGGTAAGATGGAGAGCCTTGTCCCTGGTTTCAACGAGAAAACACACGTCCAACTTAGTTTGCCTGTTTTACAGGTTCGCGACGTGCTCGTACGTGGCTTTGGAGACTCCGTGGAGGAGGTCTTATCAGAGGCACGTCAACATCTT…
>LC572069.1_|Severe_acute_respiratory_syndrome_coronavirus_2_TKYE614992_2020_RNA_complete_genome
TACCTTCCCAGGTAACAAACCAACCAACTTTCGATCTCTTGTAGATCTGTTCTCTAAACGAACTTTAAAATCTGTGTGGCTGTCACTCGGCTGCATGCTTAGTGCACTCACGCAGTATAATTAATAACTAATTACTGTCGTTGACAGGACACGAGTAACTCGTCTATCTTCTGCAGGCTGCTTACGGTTTCGTCCGTGTTGCAGCCGATCATCAGCACATCTAGGTTTTGTCCGGGTGTGACCGAAAGGTAAGATGGAGAGCCTTGTCCCTGGTTTCAACGAGAAAACACACGTCCAACTTAGTTTGCCTGTTTTACAGGTTCGCGACGTGCTCGTACGTGGCTTTGGAGACTCCGTGGAGGAGGTCTTATCAGAGGCACGTCAACATCTTAAAGATGG…
>LC572070.1_|Severe_acute_respiratory_syndrome_coronavirus_2_TKYE615177_2020_RNA_complete_genome
ACCTTCCCAGGTAACAAACCAACCAACTTTCGATCTCTTGTAGATCTGTTCTCTAAACGAACTTTAAAATCTGTGTGGCTGTCACTCGGCTGCATGCTTAGTGCACTCACGCAGTATAATTAATAACTAATTACTGTCGTTGACAGGACACGAGTAACTCGTCTATCTTCTGCAGGCTGCTTACGGTTTCGTCCGTGTTGCAGCCGATCATCAGCACATCTAGGTTTTGTCCGGGTGTGACCGAAAGGTAAGATGGAGAGCCTTGTCCCTGGTTTCAACGAGAAAACACACGTCCAACTCAGTTTGCCTGTTTTACAGGTTCGCGACGTGCTCGTACGTGGCTTTGGAGACTCCGTGGAGGAGGTCTTATCAGAGGCACGTCAACATCTTAAAGATGGC…
>LC573273.1_|Severe_acute_respiratory_syndrome_coronavirus_2_TKYE618765_2020_genomic_RNA_nearly_complete_genome
TACCTTCCCAGGTAACAAACCAACCAACTTTCGATCTCTTGTAGATCTGTTCTCTAAACGAACTTTAAAATCTGTGTGGCTGTCACTCGGCTGCATGCTTAGTGCACTCACGCAGTATAATTAATAACTAATTACTGTCGTTGACAGGACACGAGTAACTCGTCTATCTTCTGCAGGCTGCTTACGGTTTCGTCCGTGTTGCAGCCGATCATCAGCACATCTAGGTTTTGTCCGGGTGTGACCGAAAGGTAAGATGGAGAGCCTTGTCCCTGGTTTCAACGAGAAAACACACGTCCAACTTAGTTTGCCTGTTTTACAGGTTCGCGACGTGCTCGTACGTGGCTTTGGAGACTCCGTGGAGGAGGTCTTATCAGAGGCACGTCAACATCTTAAAGATGG…
>LC573274.1_|Severe_acute_respiratory_syndrome_coronavirus_2_TKYE618795_2020_genomic_RNA_nearly_complete_genome
TTCCCAGGTAACAAACCAACCAACTTTCGATCTCTTGTAGATCTGTTCTCTAAACGAACTTTAAAATCTGTGTGGCTGTCACTCGGCTGCATGCTTAGTGCACTCACGCAGTATAATTAATAACTAATTACTGTCGTTGACAGGACACGAGTAACTCGTCTATCTTCTGCAGGCTGCTTACGGTTTCGTCCGTGTTGCAGCCGATCATCAGCACATCTAGGTTTTGTCCGGGTGTGACCGAAAGGTAAGATGGAGAGCCTTGTCCCTGGTTTCAACGAGAAAACACACGTCCAACTTAGTTTGCCTGTTTTACAGGTTCGCGACGTGCTCGTACGTGGCTTTGGAGACTCCGTGGAGGAGGTCTTATCAGAGGCACGTCAACATCTTAAAGATGGCACT…
>LC573275.1_|Severe_acute_respiratory_syndrome_coronavirus_2_TKYE618796_2020_genomic_RNA_nearly_complete_genome
CTTCCCAGGTAACAAACCAACCAACTTTCGATCTCTTGTAGATCTGTTCTCTAAACGAACTTTAAAATCTGTGTGGCTGTCACTCGGCTGCATGCTTAGTGCACTCACGCAGTATAATTAATAACTAATTACTGTCGTTGACAGGACACGAGTAACTCGTCTATCTTCTGCAGGCTGCTTACGGTTTCGTCCGTGTTGCAGCCGATCATCAGCACATCTAGGTTTTGTCCGGGTGTGACCGAAAGGTAAGATGGAGAGCCTTGTCCCTGGTTTCAACGAGAAAACACACGTCCAACTTAGTTTGCCTGTTTTACAGGTTCGCGACGTGCTCGTACGTGGCTTTGGAGACTCCGTGGAGGAGGTCTTATCAGAGGCACGTCAACATCTTAAAGATGGCAC…
>LC573276.1_|Severe_acute_respiratory_syndrome_coronavirus_2_TKYE618928_2020_genomic_RNA_nearly_complete_genome
CTTCCCAGGTAACAAACCAACCAACTTTCGATCTCTTGTAGATCTGTTCTCTAAACGAACTTTAAAATCTGTGTGGCTGTCACTCGGCTGCATGCTTAGTGCACTCACGCAGTATAATTAATAACTAATTACTGTCGTTGACAGGACACGAGTAACTCGTCTATCTTCTGCAGGCTGCTTACGGTTTCGTCCGTGTTGCAGCCGATCATCAGCACATCTAGGTTTTGTCCGGGTGTGACCGAAAGGTAAGATGGAGAGCCTTGTCCCTGGTTTCAACGAGAAAACACACGTCCAACTTAGTTTGCCTGTTTTACAGGTTCGCGACGTGCTCGTACGTGGCTTTGGAGACTCCGTGGAGGAGGTCTTATCAGAGGCACGTCAACATCTTAAAGATGGCAC…
>LC573277.1_|Severe_acute_respiratory_syndrome_coronavirus_2_TKYE618929_2020_genomic_RNA_nearly_complete_genome
CCTTCCCAGGTAACAAACCAACCAACTTTCGATCTCTTGTAGATCTGTTCTCTAAACGAACTTTAAAATCTGTGTGGCTGTCACTCGGCTGCATGCTTAGTGCACTCACGCAGTATAATTAATAACTAATTACTGTCGTTGACAGGACACGAGTAACTCGTCTATCTTCTGCAGGCTGCTTACGGTTTCGTCCGTGTTGCAGCCGATCATCAGCACATCTAGGTTTTGTCCGGGTGTGACCGAAAGGTAAGATGGAGAGCCTTGTCCCTGGTTTCAACGAGAAAACACACGTCCAACTTAGTTTGCCTGTTTTACAGGTTCGCGACGTGCTCGTACGTGGCTTTGGAGACTCCGTGGAGGAGGTCTTATCAGAGGCACGTCAACATCTTAAAGATGGCA…
>LC573278.1_|Severe_acute_respiratory_syndrome_coronavirus_2_TKYE618930_2020_genomic_RNA_nearly_complete_genome
ATACCTTCCCAGGTAACAAACCAACCAACTTTCGATCTCTTGTAGATCTGTTCTCTAAACGAACTTTAAAATCTGTGTGGCTGTCACTCGGCTGCATGCTTAGTGCACTCACGCAGTATAATTAATAACTAATTACTGTCGTTGACAGGACACGAGTAACTCGTCTATCTTCTGCAGGCTGCTTACGGTTTCGTCCGTGTTGCAGCCGATCATCAGCACATCTAGGTTTTGTCCGGGTGTGACCGAAAGGTAAGATGGAGAGCCTTGTCCCTGGTTTCAACGAGAAAACACACGTCCAACTTAGTTTGCCTGTTTTACAGGTTCGCGACGTGCTCGTACGTGGCTTTGGAGACTCCGTGGAGGAGGTCTTATCAGAGGCACGTCAACATCTTAAAGATG…
>LC573279.1_|Severe_acute_respiratory_syndrome_coronavirus_2_TKYE618937_2020_genomic_RNA_nearly_complete_genome
CTTCCCAGGTAACAAACCAACCAACTTTCGATCTCTTGTAGATCTGTTCTCTAAACGAACTTTAAAATCTGTGTGGCTGTCACTCGGCTGCATGCTTAGTGCACTCACGCAGTATAATTAATAACTAATTACTGTCGTTGACAGGACACGAGTAACTCGTCTATCTTCTGCAGGCTGCTTACGGTTTCGTCCGTGTTGCAGCCGATCATCAGCACATCTAGGTTTTGTCCGGGTGTGACCGAAAGGTAAGATGGAGAGCCTTGTCCCTGGTTTCAACGAGAAAACACACGTCCAACTTAGTTTGCCTGTTTTACAGGTTCGCGACGTGCTCGTACGTGGCTTTGGAGACTCCGTGGAGGAGGTCTTATCAGAGGCACGTCAACATCTTAAAGATGGCAC…
>LC573280.1_|Severe_acute_respiratory_syndrome_coronavirus_2_TKYE618735_2020_genomic_RNA_nearly_complete_genome
TCCCAGGTAACAAACCAACCAACTTTCGATCTCTTGTAGATCTGTTCTCTAAACGAACTTTAAAATCTGTGTGGCTGTCACTCGGCTGCATGCTTAGTGCACTCACGCAGTATAATTAATAACTAATTACTGTCGTTGACAGGACACGAGTAACTCGTCTATCTTCTGCAGGCTGCTTACGGTTTCGTCCGTGTTGCAGCCGATCATCAGCACATCTAGGTTTTGTCCGGGTGTGACCGAAAGGTAAGATGGAGAGCCTTGTCCCTGGTTTCAACGAGAAAACACACGTCCAACTTAGTTTGCCTGTTTTACAGGTTCGCGACGTGCTCGTACGTGGCTTTGGAGACTCCGTGGAGGAGGTCTTATCAGAGGCACGTCAACATCTTAAAGATGGCACTT…
>LC573281.1_|Severe_acute_respiratory_syndrome_coronavirus_2_TKYE618727_2020_genomic_RNA_nearly_complete_genome
CTTCCCAGGTAACAAACCAACCAACTTTCGATCTCTTGTAGATCTGTTCTCTAAACGAACTTTAAAATCTGTGTGGCTGTCACTCGGCTGCATGCTTAGTGCACTCACGCAGTATAATTAATAACTAATTACTGTCGTTGACAGGACACGAGTAACTCGTCTATCTTCTGCAGGCTGCTTACGGTTTCGTCCGTGTTGCAGCCGATCATCAGCACATCTAGGTTTTGTCCGGGTGTGACCGAAAGGTAAGATGGAGAGCCTTGTCCCTGGTTTCAACGAGAAAACACACGTCCAACTTAGTTTGCCTGTTTTACAGGTTCGCGACGTGCTCGTACGTGGCTTTGGAGACTCCGTGGAGGAGGTCTTATCAGAGGCACGTCAACATCTTAAAGATGGCAC…
>LC573282.1_|Severe_acute_respiratory_syndrome_coronavirus_2_TKYE618749_2020_genomic_RNA_complete_genome
ATTAAAGGTTTATACCTTCCCAGGTAACAAACCAACCAACTTTCGATCTCTTGTAGATCTGTTCTCTAAACGAACTTTAAAATCTGTGTGGCTGTCACTCGGCTGCATGCTTAGTGCACTCACGCAGTATAATTAATAACTAATTACTGTCGTTGACAGGACACGAGTAACTCGTCTATCTTCTGCAGGCTGCTTACGGTTTCGTCCGTGTTGCAGCCGATCATCAGCACATCTAGGTTTTGTCCGGGTGTGACCGAAAGGTAAGATGGAGAGCCTTGTCCCTGGTTTCAACGAGAAAACACACGTCCAACTTAGTTTGCCTGTTTTACAGGTTCGCGACGTGCTCGTACGTGGCTTTGGAGACTCCGTGGAGGAGGTCTTATCAGAGGCACGTCAACA…
>LC573283.1_|Severe_acute_respiratory_syndrome_coronavirus_2_TKYE618779_2020_genomic_RNA_nearly_complete_genome
TACCTTCCCAGGTAACAAACCAACCAACTTTCGATCTCTTGTAGATCTGTTCTCTAAACGAACTTTAAAATCTGTGTGGCTGTCACTCGGCTGCATGCTTAGTGCACTCACGCAGTATAATTAATAACTAATTACTGTCGTTGACAGGACACGAGTAACTCGTCTATCTTCTGCAGGCTGCTTACGGTTTCGTCCGTGTTGCAGCCGATCATCAGCACATCTAGGTTTTGTCCGGGTGTGACCGAAAGGTAAGATGGAGAGCCTTGTCCCTGGTTTCAACGAGAAAACACACGTCCAACTTAGTTTGCCTGTTTTACAGGTTCGCGACGTGCTCGTACGTGGCTTTGGAGACTCCGTGGAGGAGGTCTTATCAGAGGCACGTCAACATCTTAAAGATGG…
>LC573284.1_|Severe_acute_respiratory_syndrome_coronavirus_2_TKYE620226_2020_genomic_RNA_nearly_complete_genome
ACCTTCCCAGGTAACAAACCAACCAACTTTCGATCTCTTGTAGATCTGTTCTCTAAACGAACTTTAAAATCTGTGTGGCTGTCACTCGGCTGCATGCTTAGTGCACTCACGCAGTATAATTAATAACTAATTACTGTCGTTGACAGGACACGAGTAACTCGTCTATCTTCTGCAGGCTGCTTACGGTTTCGTCCGTGTTGCAGCCGATCATCAGCACATCTAGGTTTTGTCCGGGTGTGACCGAAAGGTAAGATGGAGAGCCTTGTCCCTGGTTTCAACGAGAAAACACACGTCCAACTTAGTTTGCCTGTTTTACAGGTTCGCGACGTGCTCGTACGTGGCTTTGGAGACTCCGTGGAGGAGGTCTTATCAGAGGCACGTCAACATCTTAAAGATGGC…
>LC573285.1_|Severe_acute_respiratory_syndrome_coronavirus_2_TKYE620228_2020_genomic_RNA_nearly_complete_genome
TACCTTCCCAGGTAACAAACCAACCAACTTTCGATCTCTTGTAGATCTGTTCTCTAAACGAACTTTAAAATCTGTGTGGCTGTCACTCGGCTGCATGCTTAGTGCACTCACGCAGTATAATTAATAACTAATTACTGTCGTTGACAGGACACGAGTAACTCGTCTATCTTCTGCAGGCTGCTTACGGTTTCGTCCGTGTTGCAGCCGATCATCAGCACATCTAGGTTTTGTCCGGGTGTGACCGAAAGGTAAGATGGAGAGCCTTGTCCCTGGTTTCAACGAGAAAACACACGTCCAACTTAGTTTGCCTGTTTTACAGGTTCGCGACGTGCTCGTACGTGGCTTTGGAGACTCCGTGGAGGAGGTCTTATCAGAGGCACGTCAACATCTTAAAGATGG…
>LC573286.1_|Severe_acute_respiratory_syndrome_coronavirus_2_TKYE620260_2020_genomic_RNA_nearly_complete_genome
GGTTTATACCTTCCCAGGTAACAAACCAACCAACTTTCGATCTCTTGTAGATCTGTTCTCTAAACGAACTTTAAAATCTGTGTGGCTGTCACTCGGCTGCATGCTTAGTGCACTCACGCAGTATAATTAATAACTAATTACTGTCGTTGACAGGACACGAGTAACTCGTCTATCTTCTGCAGGCTGCTTACGGTTTCGTCCGTGTTGCAGCCGATCATCAGCACATCTAGGTTTTGTCCGGGTGTGACCGAAAGGTAAGATGGAGAGCCTTGTCCCTGGTTTCAACGAGAAAACACACGTCCAACTTAGTTTGCCTGTTTTACAGGTTCGCGACGTGCTCGTACGTGGCTTTGGAGACTCCGTGGAGGAGGTCTTATCAGAGGCACGTCAACATCTTAA…
>LC573289.1_|Severe_acute_respiratory_syndrome_coronavirus_2_SARSCoV2/Hu/KngFJ/23RD5_RNA_complete_genome
CACGTCCAACTTAGTTTGCCGGGGATTAAAGGTTTATACCTTCCCAGGTAACAAACCAACCAACTTTCGATCTCTTGTAGATCTGTTCTCTAAACGAACTTTAAAATCTGTGTGGCTGTCACTCGGCTGCATGCTTAGTGCACTCACGCAGTATAATTAATAACTAATTACTGTCGTTGACAGGACACGAGTAACTCGTCTATCTTCTGCAGGCTGCTTACGGTTTCGTCCGTGTTGCAGCCGATCATCAGCACATCTAGGTTTTGTCCGGGTGTGACCGAAAGGTAAGATGGAGAGCCTTGTCCCTGGTTTCAACGAGAAAACACACGTCCAACTTAGTTTGCCTGTTTTACAGGTTCGCGACGTGCTCGTACGTGGCTTTGGAGACTCCGTGGAGGA…
>LC581364.1_|Severe_acute_respiratory_syndrome_coronavirus_2_TKYE63319_2020_genomic_RNA_complete_genome
CTTCCCAGGTAACAAACCAACCAACTTTCGATCTCTTGTAGATCTGTTCTCTAAACGAACTTTAAAATCTGTGTGGCTGTCACTCGGCTGCATGCTTAGTGCACTCACGCAGTATAATTAATAACTAATTACTGTCGTTGACAGGACACGAGTAACTCGTCTATCTTCTGCAGGCTGCTTACGGTTTCGTCCGTGTTGCAGCCGATCATCAGCACATCTAGGTTTCGTCCGGGTGTGACCGAAAGGTAAGATGGAGAGCCTTGTCCCTGGTTTCAACGAGAAAACACACGTCCAACTCAGTTTGCCTGTTTTACAGGTTCGCGACGTGCTCGTACGTGGCTTTGGAGACTCCGTGGAGGAGGTCTTATCAGAGGCACGTCAACATCTTAAAGATGGCAC…
>LC581365.1_|Severe_acute_respiratory_syndrome_coronavirus_2_TKYE63557_2020_genomic_RNA_complete_genome
AAAGGTTTATACCTTCCCAGGTAACAAACCAACCAACTTTCGATCTCTTGTAGATCTGTTCTCTAAACGAACTTTAAAATCTGTGTGGCTGTCACTCGGCTGCATGCTTAGTGCACTCACGCAGTATAATTAATAACTAATTACTGTCGTTGACAGGACACGAGTAACTCGTCTATCTTCTGCAGGCTGCTTACGGTTTCGTCCGTGTTGCAGCCGATCATCAGCACATCTAGGTTTCGTCCGGGTGTGACCGAAAGGTAAGATGGAGAGCCTTGTCCCTGGTTTCAACGAGAAAACACACGTCCAACTCAGTTTGCCTGTTTTACAGGTTCGCGACGTGCTCGTACGTGGCTTTGGAGACTCCGTGGAGGAGGTCTTATCAGAGGCACGTCAACATCT…
>LC581366.1_|Severe_acute_respiratory_syndrome_coronavirus_2_TKYE63557d_2020_genomic_RNA_complete_genome
AAAGGTTTATACCTTCCCAGGTAACAAACCAACCAACTTTCGATCTCTTGTAGATCTGTTCTCTAAACGAACTTTAAAATCTGTGTGGCTGTCACTCGGCTGCATGCTTAGTGCACTCACGCAGTATAATTAATAACTAATTACTGTCGTTGACAGGACACGAGTAACTCGTCTATCTTCTGCAGGCTGCTTACGGTTTCGTCCGTGTTGCAGCCGATCATCAGCACATCTAGGTTTCGTCCGGGTGTGACCGAAAGGTAAGATGGAGAGCCTTGTCCCTGGTTTCAACGAGAAAACACACGTCCAACTCAGTTTGCCTGTTTTACAGGTTCGCGACGTGCTCGTACGTGGCTTTGGAGACTCCGTGGAGGAGGTCTTATCAGAGGCACGTCAACATCT…
>LC581367.1_|Severe_acute_respiratory_syndrome_coronavirus_2_TKYE63558_2020_genomic_RNA_complete_genome
TACCTTCCCAGGTAACAAACCAACCAACTTTCGATCTCTTGTAGATCTGTTCTCTAAACGAACTTTAAAATCTGTGTGGCTGTCACTCGGCTGCATGCTTAGTGCACTCACGCAGTATAATTAATAACTAATTACTGTCGTTGACAGGACACGAGTAACTCGTCTATCTTCTGCAGGCTGCTTACGGTTTCGTCCGTGTTGCAGCCGATCATCAGCACATCTAGGTTTCGTCCGGGTGTGACCGAAAGGTAAGATGGAGAGCCTTGTCCCTGGTTTCAACGAGAAAACACACGTCCAACTCAGTTTGCCTGTTTTACAGGTTCGCGACGTGCTCGTACGTGGCTTTGGAGACTCCGTGGAGGAGGTCTTATCAGAGGCACGTCAACATCTTAAAGATGG…
>LC581368.1_|Severe_acute_respiratory_syndrome_coronavirus_2_TKYE63558d_2020_genomic_RNA_complete_genome
TACCTTCCCAGGTAACAAACCAACCAACTTTCGATCTCTTGTAGATCTGTTCTCTAAACGAACTTTAAAATCTGTGTGGCTGTCACTCGGCTGCATGCTTAGTGCACTCACGCAGTATAATTAATAACTAATTACTGTCGTTGACAGGACACGAGTAACTCGTCTATCTTCTGCAGGCTGCTTACGGTTTCGTCCGTGTTGCAGCCGATCATCAGCACATCTAGGTTTCGTCCGGGTGTGACCGAAAGGTAAGATGGAGAGCCTTGTCCCTGGTTTCAACGAGAAAACACACGTCCAACTCAGTTTGCCTGTTTTACAGGTTCGCGACGTGCTCGTACGTGGCTTTGGAGACTCCGTGGAGGAGGTCTTATCAGAGGCACGTCAACATCTTAAAGATGG…
>LC581369.1_|Severe_acute_respiratory_syndrome_coronavirus_2_TKYE63736_2020_genomic_RNA_complete_genome
TACCTTCCCAGGTAACAAACCAACCAACTTTCGATCTCTTGTAGATCTGTTCTCTAAACGAACTTTAAAATCTGTGTGGCTGTCACTCGGCTGCATGCTTAGTGCACTCACGCAGTATAATTAATAACTAATTACTGTCGTTGACAGGACACGAGTAACTCGTCTATCTTCTGCAGGCTGCTTACGGTTTCGTCCGTGTTGCAGCCGATCATCAGCACATCTAGGTTTCGTCCGGGTGTGACCGAAAGGTAAGATGGAGAGCCTTGTCCCTGGTTTCAACGAGAAAACACACGTCCAACTCAGTTTGCCTGTTTTACAGGTTCGCGACGTGCTCGTACGTGGCTTTGGAGACTCCGTGGAGGAGGTCTTATCAGAGGCACGTCAACATCTTAAAGATGG…
>LC581371.1_|Severe_acute_respiratory_syndrome_coronavirus_2_TKYE63738_2020_genomic_RNA_complete_genome
TACCTTCCCAGGTAACAAACCAACCAACTTTCGATCTCTTGTAGATCTGTTCTCTAAACGAACTTTAAAATCTGTGTGGCTGTCACTCGGCTGCATGCTTAGTGCACTCACGCAGTATAATTAATAACTAATTACTGTCGTTGACAGGACACGAGTAACTCGTCTATCTTCTGCAGGCTGCTTACGGTTTCGTCCGTGTTGCAGCCGATCATCAGCACATCTAGGTTTCGTCCGGGTGTGACCGAAAGGTAAGATGGAGAGCCTTGTCCCTGGTTTCAACGAGAAAACACACGTCCAACTCAGTTTGCCTGTTTTACAGGTTCGCGACGTGCTCGTACGTGGCTTTGGAGACTCCGTGGAGGAGGTCTTATCAGAGGCACGTCAACATCTTAAAGATGG…
>LC581372.1_|Severe_acute_respiratory_syndrome_coronavirus_2_TKYE63738d_2020_genomic_RNA_complete_genome
TACCTTCCCAGGTAACAAACCAACCAACTTTCGATCTCTTGTAGATCTGTTCTCTAAACGAACTTTAAAATCTGTGTGGCTGTCACTCGGCTGCATGCTTAGTGCACTCACGCAGTATAATTAATAACTAATTACTGTCGTTGACAGGACACGAGTAACTCGTCTATCTTCTGCAGGCTGCTTACGGTTTCGTCCGTGTTGCAGCCGATCATCAGCACATCTAGGTTTCGTCCGGGTGTGACCGAAAGGTAAGATGGAGAGCCTTGTCCCTGGTTTCAACGAGAAAACACACGTCCAACTCAGTTTGCCTGTTTTACAGGTTCGCGACGTGCTCGTACGTGGCTTTGGAGACTCCGTGGAGGAGGTCTTATCAGAGGCACGTCAACATCTTAAAGATGG…
>LC581373.1_|Severe_acute_respiratory_syndrome_coronavirus_2_TKYE63751_2020_genomic_RNA_complete_genome
CTTCCCAGGTAACAAACCAACCAACTTTCGATCTCTTGTAGATCTGTTCTCTAAACGAACTTTAAAATCTGTGTGGCTGTCACTCGGCTGCATGCTTAGTGCACTCACGCAGTATAATTAATAACTAATTACTGTCGTTGACAGGACACGAGTAACTCGTCTATCTTCTGCAGGCTGCTTACGGTTTCGTCCGTGTTGCAGCCGATCATCAGCACATCTAGGTTTCGTCCGGGTGTGACCGAAAGGTAAGATGGAGAGCCTTGTCCCTGGTTTCAACGAGAAAACACACGTCCAACTCAGTTTGCCTGTTTTACAGGTTCGCGACGTGCTCGTACGTGGCTTTGGAGACTCCGTGGAGGAGGTCTTATCAGAGGCACGTCAACATCTTAAAGATGGCAC…
>LC581374.1_|Severe_acute_respiratory_syndrome_coronavirus_2_TKYE63751d_2020_genomic_RNA_complete_genome
CTTCCCAGGTAACAAACCAACCAACTTTCGATCTCTTGTAGATCTGTTCTCTAAACGAACTTTAAAATCTGTGTGGCTGTCACTCGGCTGCATGCTTAGTGCACTCACGCAGTATAATTAATAACTAATTACTGTCGTTGACAGGACACGAGTAACTCGTCTATCTTCTGCAGGCTGCTTACGGTTTCGTCCGTGTTGCAGCCGATCATCAGCACATCTAGGTTTCGTCCGGGTGTGACCGAAAGGTAAGATGGAGAGCCTTGTCCCTGGTTTCAACGAGAAAACACACGTCCAACTCAGTTTGCCTGTTTTACAGGTTCGCGACGTGCTCGTACGTGGCTTTGGAGACTCCGTGGAGGAGGTCTTATCAGAGGCACGTCAACATCTTAAAGATGGCAC…
>LC581375.1_|Severe_acute_respiratory_syndrome_coronavirus_2_TKYE64688_2020_genomic_RNA_complete_genome
AGGTTTATACCTTCCCAGGTAACAAACCAACCAACTTTCGATCTCTTGTAGATCTGTTCTCTAAACGAACTTTAAAATCTGTGTGGCTGTCACTCGGCTGCATGCTTAGTGCACTCACGCAGTATAATTAATAACTAATTACTGTCGTTGACAGGACACGAGTAACTCGTCTATCTTCTGCAGGCTGCTTACGGTTTCGTCCGTGTTGCAGCCGATCATCAGCACATCTAGGTTTCGTCCGGGTGTGACCGAAAGGTAAGATGGAGAGCCTTGTCCCTGGTTTCAACGAGAAAACACACGTCCAACTCAGTTTGCCTGTTTTACAGGTTCGCGACGTGCTCGTACGTGGCTTTGGAGACTCCGTGGAGGAGGTCTTATCAGAGGCACGTCAACATCTTA…
>LC581376.1_|Severe_acute_respiratory_syndrome_coronavirus_2_TKYE64688d_2020_genomic_RNA_complete_genome
AGGTTTATACCTTCCCAGGTAACAAACCAACCAACTTTCGATCTCTTGTAGATCTGTTCTCTAAACGAACTTTAAAATCTGTGTGGCTGTCACTCGGCTGCATGCTTAGTGCACTCACGCAGTATAATTAATAACTAATTACTGTCGTTGACAGGACACGAGTAACTCGTCTATCTTCTGCAGGCTGCTTACGGTTTCGTCCGTGTTGCAGCCGATCATCAGCACATCTAGGTTTCGTCCGGGTGTGACCGAAAGGTAAGATGGAGAGCCTTGTCCCTGGTTTCAACGAGAAAACACACGTCCAACTCAGTTTGCCTGTTTTACAGGTTCGCGACGTGCTCGTACGTGGCTTTGGAGACTCCGTGGAGGAGGTCTTATCAGAGGCACGTCAACATCTTA…
>MW219695.1_|Severe_acute_respiratory_syndrome_coronavirus_2_isolate_SARSCoV2/human/JPN/UTNCGM02/2020_complete_genome
AGATCTGTTCTCTAAACGAACTTTAAAATCTGTGTGGCTGTCACTCGGCTGCATGCTTAGTGCACTCACGCAGTATAATTAATAACTAATTACTGTCGTTGACAGGACACGAGTAACTCGTCTATCTTCTGCAGGCTGCTTACGGTTTCGTCCGTGTTGCAGCCGATCATCAGCACATCTAGGTTTCGTCCGGGTGTGACCGAAAGGTAAGATGGAGAGCCTTGTCCCTGGTTTCAACGAGAAAACACACGTCCAACTCAGTTTGCCTGTTTTACAGGTTCGCGACGTGCTCGTACGTGGCTTTGGAGACTCCGTGGAGGAGGTCTTATCAGAGGCACGTCAACATCTTAAAGATGGCACTTGTGGCTTAGTAGAAGTTGAAAAAGGCGTTTTGCCTCA…
>MT304474.1_|Severe_acute_respiratory_syndrome_coronavirus_2_isolate_SARSCoV2/human/KORBAACH_2604/2020_complete_genome
ATTAAAGGTTTATACCTTCCCAGGTAACAAACCAACCAACTTTCGATCTCTTGTAGATCTGTTCTCTAAACGAACTTTAAAATCTGTGTGGCTGTCACTCGGCTGCATGCTTAGTGCACTCACGCAGTATAATTAATAACTAATTACTGTCGTTGACAGGACACGAGTAACTCGTCTATCTTCTGCAGGCTGCTTACGGTTTCGTCCGTGTTGCAGCCGATCATCAGCACATCTAGGTTTCGTCCGGGTGTGACCGAAAGGTAAGATGGAGAGCCTTGTCCCTGGTTTCAACGAGAAAACACACGTCCAACTCAGTTTGCCTGTTTTACAGGTTCGCGACGTGCTCGTACGTGGCTTTGGAGACTCCGTGGAGGAGGTCTTATCAGAGGCACGTCAACA…
>MT304475.1_|Severe_acute_respiratory_syndrome_coronavirus_2_isolate_SARSCoV2/human/KORBAACH_2718/2020_complete_genome
ATTAAAGGTTTATACCTTCCCAGGTAACAAACCAACCAACTTTCGATCTCTTGTAGATCTGTTCTCTAAACGAACTTTAAAATCTGTGTGGCTGTCACTCGGCTGCATGCTTAGTGCACTCACGCAGTATAATTAATAACTAATTACTGTCGTTGACAGGACACGAGTAACTCGTCTATCTTCTGCAGGCTGCTTACGGTTTCGTCCGTGTTGCAGCCGATCATCAGCACATCTAGGTTTCGTCCGGGTGTGACCGAAAGGTAAGATGGAGAGCCTTGTCCCTGGTTTCAACGAGAAAACACACGTCCAACTCAGTTTGCCTGTTTTACAGGTTCGCGACGTGCTCGTACGTGGCTTTGGAGACTCCGTGGAGGAGGTCTTATCAGAGGCACGTCAACA…
>MT304476.1_|Severe_acute_respiratory_syndrome_coronavirus_2_isolate_SARSCoV2/human/KORBAACH_2719/2020_complete_genome
ATTAAAGGTTTATACCTTCCCAGGTAACAAACCAACCAACTTTCGATCTCTTGTAGATCTGTTCTCTAAACGAACTTTAAAATCTGTGTGGCTGTCACTCGGCTGCATGCTTAGTGCACTCACGCAGTATAATTAATAACTAATTACTGTCGTTGACAGGACACGAGTAACTCGTCTATCTTCTGCAGGCTGCTTACGGTTTCGTCCGTGTTGCAGCCGATCATCAGCACATCTAGGTTTCGTCCGGGTGTGACCGAAAGGTAAGATGGAGAGCCTTGTCCCTGGTTTCAACGAGAAAACACACGTCCAACTCAGTTTGCCTGTTTTACAGGTTCGCGACGTGCTCGTACGTGGCTTTGGAGACTCCGTGGAGGAGGTCTTATCAGAGGCACGTCAACA…
>MT678839.1_|Severe_acute_respiratory_syndrome_coronavirus_2_isolate_SARSCoV2/human/KOR/CNUHV03/2020_complete_genome
ATTAAAGGTTTATACCTTCCCAGGTAACAAACCAACCAACTTTCGATCTCTTGTAGATCTGTTCTCTAAACGAACTTTAAAATCTGTGTGGCTGTCACTCGGCTGCATGCTTAGTGCACCCACGCAGTATAATTAATAACTAATTACTGTCGTTGACAGGACACGAGTAACTCGTCTATCTTCTGCAGGCTGCTTACGGTTTCGTCCGTGTTGCAGCCGATCATCAGCACATCTAGGTTTCGTCCGGGTGTGACCGAAAGGTAAGATGGAGAGCCTTGTCCCTGGTTTCAACGAGAAAACACACGTCCAACTCAGTTTGCCTGTTTTACAGGTTCGCGACGTGCTCGTACGTGGCTTTGGAGACTCCGTGGAGGAGGTCTTATCAGAGGCACGTCAACA…
>MT730002.1_|Severe_acute_respiratory_syndrome_coronavirus_2_isolate_SARSCoV2/human/KOR/2020CoV55_Nasopharynx/2020_complete_genome
CTTCCCAGGTAACAAACCAACCAACTTTCGATCTCTTGTAGATCTGTTCTCTAAACGAACTTTAAAATCTGTGTGGCTGTCACTCGGCTGCATGCTTAGTGCACTCACGCAGTATAATTAATAACTAATTACTGTCGTTGACAGGACACGAGTAACTCGTCTATCTTCTGCAGGCTGCTTACGGTTTCGTCCGTGTTGCAGCCGATCATCAGCACATCTAGGTTTCGTCCGGGTGTGACCGAAAGGTAAGATGGAGAGCCTTGTCCCTGGTTTCAACGAGAAAACACACGTCCAACTCAGTTTGCCTGTTTTACAGGTTCGCGACGTGCTCGTACGTGGCTTTGGAGACTCCGTGGAGGAGGTCTTATCAGAGGCACGTCAACATCTTAAAGATGGCAC…
>MT810119.1_|Severe_acute_respiratory_syndrome_coronavirus_2_isolate_SARSCoV2/human/KOR/CNUHV03CA22/2020_complete_genome
ATTAAAGGTTTATACCTTCCCAGGTAACAAACCAACCAACTTTCGATCTCTTGTAGATCTGTTCTCTAAACGAACTTTAAAATCTGTGTGGCTGTCACTCGGCTGCATGCTTAGTGCACTCACGCAGTATAATTAATAACTAATTACTGTCGTTGACAGGACACGAGTAACTCGTCTATCTTCTGCAGGCTGCTTACGGTTTCGTCCGTGTTGCAGCCGATCATCAGCACATCTAGGTTTCGTCCGGGTGTGACCGAAAGGTAAGATGGAGAGCCTTGTCCCTGGTTTCAACGAGAAAACACACGTCCAACTCAGTTTGCCTGTTTTACAGGTTCGCGACGTGCTCGTACGTGGCTTTGGAGACTCCGTGGAGGAGGTCTTATCAGAGGCACGTCAACA…
>MT034054.1_|Severe_acute_respiratory_syndrome_coronavirus_2_isolate_SARSCoV2/human/CHN/Beijing01/2020_complete_genome
ATACCTTCCCAGGTAACAAACCAACCAACTTTCGATCTCTTGTAGATCTGTTCTCTAAACGAACTTTAAAATCTGTGTGGCTGTCACTCGGCTGCATGCTTAGTGCACTCACGCAGTATAATTAATAACTAATTACTGTCGTTGACAGGACACGAGTAACTCGTCTATCTTCTGCAGGCTGCTTACGGTTTCGTCCGTGTTGCAGCCGATCATCAGCACATCTAGGTTTCGTCCGGGTGTGACCGAAAGGTAAGATGGAGAGCCTTGTCCCTGGTTTCAACGAGAAAACACACGTCCAACTCAGTTTGCCTGTTTTACAGGTTCGCGACGTGCTCGTACGTGGCTTTGGAGACTCCGTGGAGGAGGTCTTATCAGAGGCACGTCAACATCTTAAAGATG…
>MT135041.1_|Severe_acute_respiratory_syndrome_coronavirus_2_isolate_SARSCoV2/human/CHN/105/2020_complete_genome
ATTAAAGGTTTATACCTTCCCAGGTAACAAACCAACCAACTTTCGATCTCTTGTAGATCTGTTCTCTAAACGAACTTTAAAATCTGTGTGGCTGTCACTCGGCTGCATGCTTAGTGCACTCACGCAGTATAATTAATAACTAATTACTGTCGTTGACAGGACACGAGTAACTCGTCTATCTTCTGCAGGCTGCTTACGGTTTCGTCCGTGTTGCAGCCGATCATCAGCACATCTAGGTTTCGTCCGGGTGTGACCGAAAGGTAAGATGGAGAGCCTTGTCCCTGGTTTCAACGAGAAAACACACGTCCAACTCAGTTTGCCTGTTTTACAGGTTCGCGACGTGCTCGTACGTGGCTTTGGAGACTCCGTGGAGGAGGTCTTATCAGAGGCACGTCAACA…
>MT135042.1_|Severe_acute_respiratory_syndrome_coronavirus_2_isolate_SARSCoV2/human/CHN/231/2020_complete_genome
ATTAAAGGTTTATACCTTCCCAGGTAACAAACCAACCAACTTTCGATCTCTTGTAGATCTGTTCTCTAAACGAACTTTAAAATCTGTGTGGCTGTCACTCGGCTGCATGCTTAGTGCACTCACGCAGTATAATTAATAACTAATTACTGTCGTTGACAGGACACGAGTAACTCGTCTATCTTCTGCAGGCTGCTTACGGTTTCGTCCGTGTTGCAGCCGATCATCAGCACATCTAGGTTTCGTCCGGGTGTGACCGAAAGGTAAGATGGAGAGCCTTGTCCCTGGTTTCAACGAGAAAACACACGTCCAACTCAGTTTGCCTGTTTTACAGGTTCGCGACGTGCTCGTACGTGGCTTTGGAGACTCCGTGGAGGAGGTCTTATCAGAGGCACGTCAACA…
>MT135043.1_|Severe_acute_respiratory_syndrome_coronavirus_2_isolate_SARSCoV2/human/CHN/233/2020_complete_genome
ATTAAAGGTTTATACCTTCCCAGGTAACAAACCAACCAACTTTCGATCTCTTGTAGATCTGTTCTCTAAACGAACTTTAAAATCTGTGTGGCTGTCACTCGGCTGCATGCTTAGTGCACTCACGCAGTATAATTAATAACTAATTACTGTCGTTGACAGGACACGAGTAACTCGTCTATCTTCTGCAGGCTGCTTACGGTTTCGTCCGTGTTGCAGCCGATCATCAGCACATCTAGGTTTCGTCCGGGTGTGACCGAAAGGTAAGATGGAGAGCCTTGTCCCTGGTTTCAACGAGAAAACACACGTCCAACTCAGTTTGCCTGTTTTACAGGTTCGCGACGTGCTCGTACGTGGCTTTGGAGACTCCGTGGAGGAGGTCTTATCAGAGGCACGTCAACA…
>MT135044.1_|Severe_acute_respiratory_syndrome_coronavirus_2_isolate_SARSCoV2/human/CHN/235/2020_complete_genome
ATTAAAGGTTTATACCTTCCCAGGTAACAAACCAACCAACTTTCGATCTCTTGTAGATCTGTTCTCTAAACGAACTTTAAAATCTGTGTGGCTGTCACTCGGCTGCATGCTTAGTGCACTCACGCAGTATAATTAATAACTAATTACTGTCGTTGACAGGACACGAGTAACTCGTCTATCTTCTGCAGGCTGCTTACGGTTTCGTCCGTGTTGCAGCCGATCATCAGCACATCTAGGTTTCGTCCGGGTGTGACCGAAAGGTAAGATGGAGAGCCTTGTCCCTGGTTTCAACGAGAAAACACACGTCCAACTCAGTTTGCCTGTTTTACAGGTTCGCGACGTGCTCGTACGTGGCTTTGGAGACTCCGTGGAGGAGGTCTTATCAGAGGCACGTCAACA…
>MT291831.1_|Severe_acute_respiratory_syndrome_coronavirus_2_isolate_SARSCoV2/human/CHN/Beijing_IMEBJ01/2020_complete_genome
AGGTTTATACCTTCCCAGGTAACAAACCAACCAACTTTCGATCTCTTGTAGATCTGTTCTCTAAACGAACTTTAAAATCTGTGTGGCTGTCACTCGGCTGCATGCTTAGTGCACTCACGCAGTATAATTAATAACTAATTACTGTCGTTGACAGGACACGAGTAACTCGTCTATCTTCTGCAGGCTGCTTACGGTTTCGTCCGTGTTGCAGCCGATCATCAGCACATCTAGGTTTCGTCCGGGTGTGACCGAAAGGTAAGATGGAGAGCCTTGTCCCTGGTTTCAACGAGAAAACACACGTCCAACTCAGTTTGCCTGTTTTACAGGTTCGCGACGTGCTCGTACGTGGCTTTGGAGACTCCGTGGAGGAGGTCTTATCAGAGGCACGTCAACATCTTA…
>MT291832.1_|Severe_acute_respiratory_syndrome_coronavirus_2_isolate_SARSCoV2/human/CHN/Beijing_IMEBJ02/2020_complete_genome
TTTATACCTTCCCAGGTAACAAACCAACCAACTTTCGATCTCTTGTAGATCTGTTCTCTAAACGAACTTTAAAATCTGTGTGGCTGTCACTCGGCTGCATGCTTAGTGCACTCACGCAGTATAATTAATAACTAATTACTGTCGTTGACAGGACACGAGTAACTCGTCTATCTTCTGCAGGCTGCTTACGGTTTCGTCCGTGTTGCAGCCGATCATCAGCACATCTAGGTTTCGTCCGGGTGTGACCGAAAGGTAAGATGGAGAGCCTTGTCCCTGGTTTCAACGAGAAAACACACGTCCAACTCAGTTTGCCTGTTTTACAGGTTCGCGACGTGCTCGTACGTGGCTTTGGAGACTCCGTGGAGGAGGTCTTATCAGAGGCACGTCAACATCTTAAAG…
>MT291833.1_|Severe_acute_respiratory_syndrome_coronavirus_2_isolate_SARSCoV2/human/CHN/Beijing_IMEBJ03/2020_complete_genome
CAGGTAACAAACCAACCAACTTTCGATCTCTTGTAGATCTGTTCTCTAAACGAACTTTAAAATCTGTGTGGCTGTCACTCGGCTGCATGCTTAGTGCACTCACGCAGTATAATTAATAACTAATTACTGTCGTTGACAGGACACGAGTAACTCGTCTATCTTCTGCAGGCTGCTTACGGTTTCGTCCGTGTTGCAGCCGATCATCAGCACATCTAGGTTTCGTCCGGGTGTGACCGAAAGGTAAGATGGAGAGCCTTGTCCCTGGTTTCAACGAGAAAACACACGTCCAACTCAGTTTGCCTGTTTTACAGGTTCGCGACGTGCTCGTACGTGGCTTTGGAGACTCCGTGGAGGAGGTCTTATCAGAGGCACGTCAACATCTTAAAGATGGCACTTGTG…
>MT291834.1_|Severe_acute_respiratory_syndrome_coronavirus_2_isolate_SARSCoV2/human/CHN/Beijing_IMEBJ04/2020_complete_genome
TTTATACCTTCCCAGGTAACAAACCAACCAACTTTCGATCTCTTGTAGATCTGTTCTCTAAACGAACTTTAAAATCTGTGTGGCTGTCACTCGGCTGCATGCTTAGTGCACTCACGCAGTATAATTAATAACTAATTACTGTCGTTGACAGGACACGAGTAACTCGTCTATCTTCTGCAGGCTGCTTACGGTTTCGTCCGTGTTGCAGCCGATCATCAGCACATCTAGGTTTCGTCCGGGTGTGACCGAAAGGTAAGATGGAGAGCCTTGTCCCTGGTTTCAACGAGAAAACACACGTCCAACTCAGTTTGCCTGTTTTACAGGTTCGCGACGTGCTCGTACGTGGCTTTGGAGACTCCGTGGAGGAGGTCTTATCAGAGGCACGTCAACATCTTAAAG…
>MT291835.2_|Severe_acute_respiratory_syndrome_coronavirus_2_isolate_SARSCoV2/human/CHN/Beijing_IMEBJ05/2020_complete_genome
AACAAACCAACCAACTTTCGATCTCTTGTAGATCTGTTCTCTAAACGAACTTTAAAATCTGTGTGGCTGTCACTCGGCTGCATGCTTAGTGCACTCACGCAGTATAATTAATAACTAATTACTGTCGTTGACAGGACACGAGTAACTCGTCTATCTTCTGTAGGCTGCTTACGGTTTCGTCCGTGTTGCAGCCGATCATCAGCACATCTAGGTTTCGTCCGGGTGTGACCGAAAGGTAAGATGGAGAGCCTTGTCCCTGGTTTCAACGAGAAAACACACGTCCAACTCAGTTTGCCTGTTTTACAGGTTCGCGACGTGCTCGTACGTGGCTTTGGAGACTCCGTGGAGGAGGTCTTATCAGAGGCACGTCAACATCTTAAAGATGGCACTTGTGGCTTA…
>MT291836.1_|Severe_acute_respiratory_syndrome_coronavirus_2_isolate_SARSCoV2/human/CHN/Beijing_IMEBJ07/2020_complete_genome
TTTATACCTTCCCAGGTAACAAACCAACCAACTTTCGATCTCTTGTAGATCTGTTCTCTAAACGAACTTTAAAATCTGTGTGGCTGTCACTCGGCTGCATGCTTAGTGCACTCACGCAGTATAATTAATAACTAATTACTGTCGTTGACAGGACACGAGTAACTCGTCTATCTTCTGCAGGCTGCTTACGGTTTCGTCCGTGTTGCAGCCGATCATCAGCACATCTAGGTTTCGTCCGGGTGTGACCGAAAGGTAAGATGGAGAGCCTTGTCCCTGGTTTCAACGAGAAAACACACGTCCAACTCAGTTTGCCTGTTTTACAGGTTCGCGACGTGCTCGTACGTGGCTTTGGAGACTCCGTGGAGGAGGTCTTATCAGAGGCACGTCAACATCTTAAAG…
>MT412134.1_|Severe_acute_respiratory_syndrome_coronavirus_2_isolate_SARSCoV2/human/CHN/HN03/2020_complete_genome
TAACAAACCAACCAACTTTCGATCTCTTGTAGATCTGTTCTCTAAACGAACTTTAAAATCTGTGTGGCTGTCACTCGGCTGCATGCTTAGTGCACTCACGCAGTATAATTAATAACTAATTACTGTCGTTGACAGGACACGAGTAACTCGTCTATCTTCTGCAGGCTGCTTACGGTTTCGTCCGTGTTGCAGCCGATCATCAGCACATCTAGGTTTCGTCCGGGTGTGACCGAAAGGTAAGATGGGGAGCCTTGTCCCTGGTTTCAACGAGAAAACACACGTCCAACTCAGTTTGCCTGTTTTACAGGTTCGCGACGTGCTCGTACGTGGCTTTGGAGACTCCGTGGAGGAGGTCTTATCAGAGGCACGTCAACATCTTAAAGATGGCACTTGTGGCTT…
>MT412338.1_|Severe_acute_respiratory_syndrome_coronavirus_2_isolate_SARSCoV2/human/CHN/HN01/2020_complete_genome
TAACAAACCAACCAACTTTCGATCTCTTGTAGATCTGTTCTCTAAACGAACTTTAAAATCTGTGTGGCTGTCACTCGGCTGCATGCTTAGTGCACTCACGCAGTATAATTAATAACTAATTACTGTCGTTGACAGGACACGAGTAACTCGTCTATCTTCTGCAGGCTGCTTACGGTTTCGTCCGTGTTGCAGCCGATCATCAGCACATCTAGGTTTCGTCCGGGTGTGACCGAAAGGTAAGATGGAGAGCCTTGTCCCTGGTTTCAACGAGAAAACACACGTCCAACTCAGTTTGCCTGTTTTACAGGTTCGCGACGTGCTCGTACGTGGCTTTGGAGACTCCGTGGAGGAGGTCTTATCAGAGGCACGTCAACATCTTAAAGATGGCACTTGTGGCTT…
>MT412339.1_|Severe_acute_respiratory_syndrome_coronavirus_2_isolate_SARSCoV2/human/CHN/HN04/2020_complete_genome
TAACAAACCAACCAACTTTCGATCTCTTGTAGATCTGTTCTCTAAACGAACTTTAAAATCTGTGTGGCTGTCACTCGGCTGCATGCTTAGTGCACTCACGCAGTATAATTAATAACTAATTACTGTCGTTGACAGGACACGAGTAACTCGTCTATCTTCTGCAGGCTGCTTACGGTTTCGTCCGTGTTGCAGCCGATCATCAGCACATCTAGGTTTCGTCCGGGTGTGACCGAAAGGTAAGATGGAGAGCCTTGTCCCTGGTTTCAACGAGAAAACACACGTCCAACTCAGTTTGCCTGTTTTACAGGTTCGCGACGTGCTCGTACGTGGCTTTGGAGACTCCGTGGAGGAGGTCTTATCAGAGGCACGTCAACATCTTAAAGATGGCACTTGTGGCTT…
>MT412340.1_|Severe_acute_respiratory_syndrome_coronavirus_2_isolate_SARSCoV2/human/CHN/HN07/2020_complete_genome
GGTTTTAGGTTYATACCTTCCCAGGTAACAAACCAACCAACTTTCGATCTCTTGTAGATCTGTTCTCTAAACGAACTTTAAAATCTGTGTGGCTGTCACTCGGCTGCATGCTTAGTGCACTCACGCAGTATAATTAATAACTAATTACTGTCGTTGACAGGACACGAGTAACTCGTCTATCTTCTGCAGGCTGCTTACGGTTTCGTCCGTGTTGCAGCCGATCATCAGCACATCTAGGTTTTGTCCGGGTGTGACCGAAAGGTAAGATGGAGAGCCTTGTCCCTGGTTTCAACGAGAAAACACACGTCCAACTCAGTTTGCCTGTTTTACAGGTTCGCGACGTGCTCGTACGTGGCTTTGGAGACTCCGTGGAGGAGGTCTTATCAGAGGCACGTCAAC…
>MW011762.1_|Severe_acute_respiratory_syndrome_coronavirus_2_isolate_SARSCoV2/human/CHN/P2SARSCoV2/2020_complete_genome
ATTAAAGGTTTATACCTTCCCAGGTAACAAACCAACCAACTTTCGATCTCTTGTAGATCTGTTCTCTAAACGAACTTTAAAATCTGTGTGGCTGTCACTCGGCTGCATGCTTAGTGCACTCACGCAGTATAATTAATAACTAATTACTGTCGTTGACAGGACACGAGTAACTCGTCTATCTTCTGCAGGCTGCTTACGGTTTCGTCCGTGTTGCAGCCGATCATCAGCACATCTAGGTTTCGTCCGGGTGTGACCGAAAGGTAAGATGGAGAGCCTTGTCCCTGGTTTCAACGAGAAAACACACGTCCAACTCAGTTTGCCTGTTTTACAGGTTCGCGACGTGCTCGTACGTGGCTTTGGAGACTCCGTGGAGGAGGTCTTATCAGAGGCACGTCAACA…
>MW011763.1_|Severe_acute_respiratory_syndrome_coronavirus_2_isolate_SARSCoV2/human/CHN/P5SARSCoV2/2020_complete_genome
ATTAAAGGTTTATACCTTCCCAGGTAACAAACCAACCAACTTTCGATCTCTTGTAGATCTGTTCTCTAAACGAACTTTAAAATCTGTGTGGCTGTCACTCGGCTGCATGCTTAGTGCACTCACGCAGTATAATTAATAACTAATTACTGTCGTTGACAGGACACGAGTAACTCGTCTATCTTCTGCAGGCTGCTTACGGTTTCGTCCGTGTTGCAGCCGATCATCAGCACATCTAGGTTTCGTCCGGGTGTGACCGAAAGGTAAGATGGAGAGCCTTGTCCCTGGTTTCAACGAGAAAACACACGTCCAACTCAGTTTGCCTGTTTTACAGGTTCGCGACGTGCTCGTACGTGGCTTTGGAGACTCCGTGGAGGAGGTCTTATCAGAGGCACGTCAACA…
>MW011764.1_|Severe_acute_respiratory_syndrome_coronavirus_2_isolate_SARSCoV2/human/CHN/P6SARSCoV2/2020_complete_genome
ATTAAAGGTTTATACCTTCCCAGGTAACAAACCAACCAACTTTCGATCTCTTGTAGATCTGTTCTCTAAACGAACTTTAAAATCTGTGTGGCTGTCACTCGGCTGCATGCTTAGTGCACTCACGCAGTATAATTAATAACTAATTACTGTCGTTGACAGGACACGAGTAACTCGTCTATCTTCTGCAGGCTGCTTACGGTTTCGTCCGTGTTGCAGCCGATCATCAGCACATCTAGGTTTCGTCCGGGTGTGACCGAAAGGTAAGATGGAGAGCCTTGTCCCTGGTTTCAACGAGAAAACACACGTCCAACTCAGTTTGCCTGTTTTACAGGTTCGCGACGTGCTCGTACGTGGCTTTGGAGACTCCGTGGAGGAGGTCTTATCAGAGGCACGTCAACA…
>MW011765.1_|Severe_acute_respiratory_syndrome_coronavirus_2_isolate_SARSCoV2/human/CHN/P7SARSCoV2/2020_complete_genome
ATTAAAGGTTTATACCTTCCCAGGTAACAAACCAACCAACTTTCGATCTCTTGTAGATCTGTTCTCTAAACGAACTTTAAAATCTGTGTGGCTGTCACTCGGCTGCATGCTTAGTGCACTCACGCAGTATAATTAATAACTAATTACTGTCGTTGACAGGACACGAGTAACTCGTCTATCTTCTGCAGGCTGCTTACGGTTTCGTCCGTGTTGCAGCCGATCATCAGCACATCTAGGTTTCGTCCGGGTGTGACCGAAAGGTAAGATGGAGAGCCTTGTCCCTGGTTTCAACGAGAAAACACACGTCCAACTCAGTTTGCCTGTTTTACAGGTTCGCGACGTGCTCGTACGTGGCTTTGGAGACTCCGTGGAGGAGGTCTTATCAGAGGCACGTCAACA…
>MW011766.1_|Severe_acute_respiratory_syndrome_coronavirus_2_isolate_SARSCoV2/human/CHN/P8SARSCoV2/2020_complete_genome
ATTAAAGGTTTATACCTTCCCAGGTAACAAACCAACCAACTTTCGATCTCTTGTAGATCTGTTCTCTAAACGAACTTTAAAATCTGTGTGGCTGTCACTCGGCTGCATGCTTAGTGCACTCACGCAGTATAATTAATAACTAATTACTGTCGTTGACAGGACACGAGTAACTCGTCTATCTTCTGCAGGCTGCTTACGGTTTCGTCCGTGTTGCAGCCGATCATCAGCACATCTAGGTTTCGTCCGGGTGTGACCGAAAGGTAAGATGGAGAGCCTTGTCCCTGGTTTCAACGAGAAAACACACGTCCAACTCAGTTTGCCTGTTTTACAGGTTCGCGACGTGCTCGTACGTGGCTTTGGAGACTCCGTGGAGGAGGTCTTATCAGAGGCACGTCAACA…
>MW011767.1_|Severe_acute_respiratory_syndrome_coronavirus_2_isolate_SARSCoV2/human/CHN/P10SARSCoV2/2020_complete_genome
ATTAAAGGTTTATACCTTCCCAGGTAACAAACCAACCAACTTTCGATCTCTTGTAGATCTGTTCTCTAAACGAACTTTAAAATCTGTGTGGCTGTCACTCGGCTGCATGCTTAGTGCACTCACGCAGTATAATTAATAACTAATTACTGTCGTTGACAGGACACGAGTAACTCGTCTATCTTCTGCAGGCTGCTTACGGTTTCGTCCGTGTTGCAGCCGATCATCAGCACATCTAGGTTTCGTCCGGGTGTGACCGAAAGGTAAGATGGAGAGCCTTGTCCCTGGTTTCAACGAGAAAACACACGTCCAACTCAGTTTGCCTGTTTTACAGGTTCGCGACGTGCTCGTACGTGGCTTTGGAGACTCCGTGGAGGAGGTCTTATCAGAGGCACGTCAACA…
>MW011768.1_|Severe_acute_respiratory_syndrome_coronavirus_2_isolate_SARSCoV2/human/CHN/P11SARSCoV2/2020_complete_genome
ATTAAAGGTTTATACCTTCCCAGGTAACAAACCAACCAACTTTCGATCTCTTGTAGATCTGTTCTCTAAACGAACTTTAAAATCTGTGTGGCTGTCACTCGGCTGCATGCTTAGTGCACTCACGCAGTATAATTAATAACTAATTACTGTCGTTGACAGGACACGAGTAACTCGTCTATCTTCTGCAGGCTGCTTACGGTTTCGTCCGTGTTGCAGCCGATCATCAGCACATCTAGGTTTCGTCCGGGTGTGACCGAAAGGTAAGATGGAGAGCCTTGTCCCTGGTTTCAACGAGAAAACACACGTCCAACTCAGTTTGCCTGTTTTACAGGTTCGCGACGTGCTCGTACGTGGCTTTGGAGACTCCGTGGAGGAGGTCTTATCAGAGGCACGTCAACA…
>MN938384.1_|Severe_acute_respiratory_syndrome_coronavirus_2_isolate_2019nCoV_HKUSZ002a_2020_complete_genome
CAACCAACTTTCGATCTCTTGTAGATCTGTTCTCTAAACGAACTTTAAAATCTGTGTGGCTGTCACTCGGCTGCATGCTTAGTGCACTCACGCAGTATAATTAATAACTAATTACTGTCGTTGACAGGACACGAGTAACTCGTCTATCTTCTGCAGGCTGCTTACGGTTTCGTCCGTGTTGCAGCCGATCATCAGCACATCTAGGTTTCGTCCGGGTGTGACCGAAAGGTAAGATGGAGAGCCTTGTCCCTGGTTTCAACGAGAAAACACACGTCCAACTCAGTTTGCCTGTTTTACAGGTTCGCGACGTGCTCGTACGTGGCTTTGGAGACTCCGTGGAGGAGGTCTTATCAGAGGCACGTCAACATCTTAAAGATGGCACTTGTGGCTTAGTAGAAG…
>MN975262.1_|Severe_acute_respiratory_syndrome_coronavirus_2_isolate_2019nCoV_HKUSZ005b_2020_complete_genome
ATTAAAGGTTTATACCTTCCCAGGTAACAAACCAACCAACTTTCGATCTCTTGTAGATCTGTTCTCTAAACGAACTTTAAAATCTGTGTGGCTGTCACTCGGCTGCATGCTTAGTGCACTCACGCAGTATAATTAATAACTAATTACTGTCGTTGACAGGACACGAGTAACTCGTCTATCTTCTGCAGGCTGCTTACGGTTTCGTCCGTGTTGCAGCCGATCATCAGCACATCTAGGTTTCGTCCGGGTGTGACCGAAAGGTAAGATGGAGAGCCTTGTCCCTGGTTTCAACGAGAAAACACACGTCCAACTCAGTTTGCCTGTTTTACAGGTTCGCGACGTGCTCGTACGTGGCTTTGGAGACTCCGTGGAGGAGGTCTTATCAGAGGCACGTCAACA…
>MT039874.1_|Severe_acute_respiratory_syndrome_coronavirus_2_isolate_SARSCoV2/human/CHN/IMEHZ01/2020_complete_genome
TACCTTCCCAGGTAACAAACCAACCAACTTTCGATCTCTTGTAGATCTGTTCTCTAAACGAACTTTAAAATCTGTGTGGCTGTCACTCGGCTGCATGCTTAGTGCACTCACGCAGTATAATTAATAACTAATTACTGTCGTTGACAGGACACGAGTAACTCGTCTATCTTCTGCAGGCTGCTTACGGTTTCGTCCGTGTTGCAGCCGATCATCAGCACATCTAGGTTTCGTCCGGGTGTGACCGAAAGGTAAGATGGAGAGCCTTGTCCCTGGTTTCAACGAGAAAACACACGTCCAACTCAGTTTGCCTGTTTTACAGGTTCGCGACGTGCTCGTACGTGGCTTTGGAGACTCCGTGGAGGAGGTCTTATCAGAGGCACGTCAACATCTTAAAGATGG…
>MT123290.1_|Severe_acute_respiratory_syndrome_coronavirus_2_isolate_SARSCoV2/human/CHN/IQTC01/2020_complete_genome
GTTCTTTAAGGTTTATACCTTCCCAGGTAACAAACCAACCAACTTTCGATCTCTTGTAGATCTGTTCTCTAAACGAACTTTAAAATCTGTGTGGCTGTCACTCGGCTGCATGCTTAGTGCACTCACGCAGTATAATTAATAACTAATTACTGTCGTTGACAGGACACGAGTAACTCGTCTATCTTCTGCAGGCTGCTTACGGTTTCGTCCGTGTTGCAGCCGATCATCAGCACATCTAGGTTTCGTCCGGGTGTGACCGAAAGGTAAGATGGAGAGCCTTGTCCCTGGTTTCAACGAGAAAACACACGTCCAACTCAGTTTGCCTGTTTTACAGGTTCGCGACGTGCTCGTACGTGGCTTTGGAGACTCCGTGGAGGAGGTCTTATCAGAGGCACGTCA…
>MT123291.2_|Severe_acute_respiratory_syndrome_coronavirus_2_isolate_SARSCoV2/human/CHN/IQTC02/2020_complete_genome
AAAGGTTTATACCTTCCCAGGTAACAAACCAACCAACTTTCGATCTCTTGTAGATCTGTTCTCTAAACGAACTTTAAAATCTGTGTGGCTGTCACTCGGCTGCATGCTTAGTGCACTCACGCAGTATAATTAATAACTAATTACTGTCGTTGACAGGACACGAGTAACTCGTCTATCTTCTGCAGGCTGCTTACGGTTTCGTCCGTGTTGCAGCCGATCATCAGCACATCTAGGTTTCGTCCGGGTGTGACCGAAAGGTAAGATGGAGAGCCTTGTCCCTGGTTTCAACGAGAAAACACACGTCCAACTCAGTTTGCCTGTTTTACAGGTTCGCGACGTGCTCGTACGTGGCTTTGGAGACTCCGTGGAGGAGGTCTTATCAGAGGCACGTCAACATCT…
>MT123292.2_|Severe_acute_respiratory_syndrome_coronavirus_2_isolate_SARSCoV2/human/CHN/IQTC04/2020_complete_genome
CTTAAAGGTTTATACCTTCCCAGGTAACAAACCAACCAACTTTCGATCTCTTGTAGATCTGTTCTCTAAACGAACTTTAAAATCTGTGTGGCTGTCACTCGGCTGCATGCTTAGTGCACTCACGCAGTATAATTAATAACTAATTACTGTCGTTGACAGGACACGAGTAACTCGTCTATCTTCTGCAGGCTGCTTACGGTTTCGTCCGTGTTGCAGCCGATCATCAGCACATCTAGGTTTCGTCCGGGTGTGACCGAAAGGTAAGATGGAGAGCCTTGTCCCTGGTTTCAACGAGAAAACACACGTCCAACTCAGTTTGCCTGTTTTACAGGTTCGCGACGTGCTCGTACGTGGCTTTGGAGACTCCGTGGAGGAGGTCTTATCAGAGGCACGTCAACA…
>MT123293.2_|Severe_acute_respiratory_syndrome_coronavirus_2_isolate_SARSCoV2/human/CHN/IQTC03/2020_complete_genome
GGTTTATACCTTCCCAGGTAACAAACCAACCAACTTTCGATCTCTTGTAGATCTGTTCTCTAAACGAACTTTAAAATCTGTGTGGCTGTCACTCGGCTGCATGCTTAGTGCACTCACGCAGTATAATTAATAACTAATTACTGTCGTTGACAGGACACGAGTAACTCGTCTATCTTCTGCAGGCTGCTTACGGTTTCGTCCGTGTTGCAGCCGATCATCAGCACATCTAGGTTTCGTCCGGGTGTGACCGAAAGGTAAGATGGAGAGCCTTGTCCCTGGTTTCAACGAGAAAACACACGTCCAACTCAGTTTGCCTGTTTTACAGGTTCGCGACGTGCTCGTACGTGGCTTTGGAGACTCCGTGGAGGAGGTCTTATCAGAGGCACGTCAACATCTTAA…
>MT446312.1_|Severe_acute_respiratory_syndrome_coronavirus_2_isolate_SARSCoV2/human/Guangzhou/IQTC05/2020_complete_genome
TAAAGGTTTATACCTTCCCAGGTAACAAACCAACCAACTTTCGATCTCTTGTAGATCTGTTCTCTAAACGAACTTTAAAATCTGTGTGGCTGTCACTCGGCTGCATGCTTAGTGCACTCACGCAGTATAATTAATAACTAATTACTGTCGTTGACAGGACACGAGTAACTCGTCTATCTTCTGCAGGCTGCTTACGGTTTCGTCCGTGTTGCAGCCGATCATCAGCACATCTAGGTTTCGTCCGGGTGTGACCGAAAGGTAAGATGGAGAGCCTTGTCCCTGGTTTCAACGAGAAAACACACGTCCAACTCAGTTTGCCTGTTTTACAGGTTCGCGACGTGCTCGTACGTGGCTTTGGAGACTCCGTGGAGGAGGTCTTATCAGAGGCACGTCAACATC…
>MT510727.1_|Severe_acute_respiratory_syndrome_coronavirus_2_isolate_SARSCoV2/human/CHN/SARSCoV2MZ02_Meizhou_MZ02/2020_complete_genome
ATTAAAGGTTTATACCTTCCCAGGTAACAAACCAACCAACTTTCGATCTCTTGTAGATCTGTTCTCTAAACGAACTTTAAAATCTGTGTGGCTGTCACTCGGCTGCATGCTTAGTGCACTCACGCAGTATAATTAATAACTAATTACTGTCGTTGACAGGACACGAGTAACTCGTCTATCTTCTGCAGGCTGCTTACGGTTTCGTCCGTGTTGCAGCCGATCATCAGCACATCTAGGTTTCGTCCGGGTGTGACCGAAAGGTAAGATGGAGAGCCTTGTCCCTGGTTTCAACGAGAAAACACACGTCCAACTCAGTTTGCCTGTTTTACAGGTTCGCGACGTGCTCGTACGTGGCTTTGGAGACTCCGTGGAGGAGGTCTTATCAGAGGCACGTCAACA…
>MT510728.1_|Severe_acute_respiratory_syndrome_coronavirus_2_isolate_SARSCoV2/human/CHN/SARSCoV2MZ01_Meizhou_MZ01/2020_complete_genome
ATTAAAGGTTTATACCTTCCCAGGTAACAAACCAACCAACTTTCGATCTCTTGTAGATCTGTTCTCTAAACGAACTTTAAAATCTGTGTGGCTGTCACTCGGCTGCATGCTTAGTGCACTCACGCAGTATAATTAATAACTAATTACTGTCGTTGACAGGACACGAGTAACTCGTCTATCTTCTGCAGGCTGCTTACGGTTTCGTCCGTGTTGCAGCCGATCATCAGCACATCTAGGTTTCGTCCGGGTGTGACCGAAAGGTAAGATGGAGAGCCTTGTCCCTGGTTTCAACGAGAAAACACACGTCCAACTCAGTTTGCCTGTTTTACAGGTTCGCGACGTGCTCGTACGTGGCTTTGGAGACTCCGTGGAGGAGGTCTTATCAGAGGCACGTCAACA…
>MT568634.1_|Severe_acute_respiratory_syndrome_coronavirus_2_isolate_SARSCoV2/human/CHN/GZMU0014/2020_complete_genome
TACCTTCCCAGGTAACAAACCAACCAACTTTCGATCTCTTGTAGATCTGTTCTCTAAACGAACTTTAAAATCTGTGTGGCTGTCACTCGGCTGCATGCTTAGTGCACTCACGCAGTATAATTAATAACTAATTACTGTCGTTGACAGGACACGAGTAACTCGTCTATCTTCTGCAGGCTGCTTACGGTTTCGTCCGTGTTGCAGCCGATCATCAGCACATCTAGGTTTCGTCCGGGTGTGACCGAAAGGTAAGATGGAGAGCCTTGTCCCTGGTTTCAACGAGAAAACACACGTCCAACTCAGTTTGCCTGTTTTACAGGTTCGCGACGTGCTCGTACGTGGCTTTGGAGACTCCGTGGAGGAGGTCTTATCAGAGGCACGTCAACATCTTAAAGATGG…
>MT568635.1_|Severe_acute_respiratory_syndrome_coronavirus_2_isolate_SARSCoV2/human/CHN/GZMU0016/2020_complete_genome
ATACCTTCCCAGGTAACAAACCAACCAACTTTCGATCTCTTGTAGATCTGTTCTCTAAACGAACTTTAAAATCTGTGTGGCTGTCACTCGGCTGCATGCTTAGTGCACTCACGCAGTATAATTAATAACTAATTACTGTCGTTGACAGGACACGAGTAACTCGTCTATCTTCTGCAGGCTGCTTACGGTTTCGTCCGTGTTGCAGCCGATCATCAGCACATCTAGGTTTCGTCCGGGTGTGACCGAAAGGTAAGATGGAGAGCCTTGTCCCTGGTTTCAACGAGAAAACACACGTCCAACTCAGTTTGCCTGTTTTACAGGTTCGCGACGTGCTCGTACGTGGCTTTGGAGACTCCGTGGAGGAGGTCTTATCAGAGGCACGTCAACATCTTAAAGATG…
>MT568636.1_|Severe_acute_respiratory_syndrome_coronavirus_2_isolate_SARSCoV2/human/CHN/GZMU0030/2020_complete_genome
TACCTTCCCAGGTAACAAACCAACCAACTTTCGATCTCTTGTAGATCTGTTCTCTAAACGAACTTTAAAATCTGTGTGGCTGTCACTCGGCTGCATGCTTAGTGCACTCACGCAGTATAATTAATAACTAATTACTGTCGTTGACAGGACACGAGTAACTCGTCTATCTTCTGTAGGCTGCTTACGGTTTCGTCCGTGTTGCAGCCGATCATCAGCACATCTAGGTTTCGTCCGGGTGTGACCGAAAGGTAAGATGGAGAGCCTTGTCCCTGGTTTCAACGAGAAAACACACGTCCAACTCAGTTTGCCTGTTTTACAGGTTCGCGACGTGCTCGTACGTGGCTTTGGAGACTCCGTGGAGGAGGTCTTATCAGAGGCACGTCAACATCTTAAAGATGG…
>MT568637.1_|Severe_acute_respiratory_syndrome_coronavirus_2_isolate_SARSCoV2/human/CHN/GZMU0031/2020_complete_genome
TACCTTCCCAGGTAACAAACCAACCAACTTTCGATCTCTTGTAGATCTGTTCTCTAAACGAACTTTAAAATCTGTGTGGCTGTCACTCGGCTGCATGCTTAGTGCACTCACGCAGTATAATTAATAACTAATTACTGTCGTTGACAGGACACGAGTAACTCGTCTATCTTCTGCAGGCTGCTTACGGTTTCGTCCGTGTTGCAGCCGATCATCAGCACATCTAGGTTTCGTCCGGGTGTGACCGAAAGGTAAGATGGAGAGCCTTGTCCCTGGTTTCAACGAGAAAACACACGTCCAACTCAGTTTGCCTGTTTTACAGGTTCGCGACGTGCTCGTACGTGGCTTTGGAGACTCCGTGGAGGAGGTCTTATCAGAGGCACGTCAACATCTTAAAGATGG…
>MT568638.1_|Severe_acute_respiratory_syndrome_coronavirus_2_isolate_SARSCoV2/human/CHN/GZMU0042/2020_complete_genome
ACCTTCCCAGGTAACAAACCAACCAACTTTCGATCTCTTGTAGATCTGTTCTCTAAACGAACTTTAAAATCTGTGTGGCTGTCACTCGGCTGCATGCTTAGTGCACTCACGCAGTATAATTAATAACTAATTACTGTCGTTGACAGGACACGAGTAACTCGTCTATCTTCTGCAGGCTGCTTACGGTTTCGTCCGTGTTGCAGCCGATCATCAGCACATCTAGGTTTCGTCCGGGTGTGACCGAAAGGTAAGATGGAGAGCCTTGTCCCTGGTTTCAACGAGAAAACACACGTCCAACTCAGTTTGCCTGTTTTACAGGTTCGCGACGTGCTCGTACGTGGCTTTGGAGACTCCGTGGAGGAGGTCTTATCAGAGGCACGTCAACATCTTAAAGATGGC…
>MT568639.1_|Severe_acute_respiratory_syndrome_coronavirus_2_isolate_SARSCoV2/human/CHN/GZMU0044/2020_complete_genome
ATACCTTCCCAGGTAACAAACCAACCAACTTTCGATCTCTTGTAGATCTGTTCTCTAAACGAACTTTAAAATCTGTGTGGCTGTCACTCGGCTGCATGCTTAGTGCACTCACGCAGTATAATTAATAACTAATTACTGTCGTTGACAGGACACGAGTAACTCGTCTATCTTCTGCAGGCTGCTTACGGTTTCGTCCGTGTTGCAGCCGATCATCAGCACATCTAGGTTTCGTCCGGGTGTGACCGAAAGGTAAGATGGAGAGCCTTGTCCCTGGTTTCAACGAGAAAACACACGTCCAACTCAGTTTGCCTGTTTTACAGGTTCGCGACGTGCTCGTACGTGGCTTTGGAGACTCCGTGGAGGAGGTCTTATCAGAGGCACGTCAACATCTTAAAGATG…
>MT568640.1_|Severe_acute_respiratory_syndrome_coronavirus_2_isolate_SARSCoV2/human/CHN/GZMU0047/2020_complete_genome
ACCTTCCCAGGTAACAAACCAACCAACTTTCGATCTCTTGTAGATCTGTTCTCTAAACGAACTTTAAAATCTGTGTGGCTGTCACTCGGCTGCATGCTTAGTGCACTCACGCAGTATAATTAATAACTAATTACTGTCGTTGACAGGACACGAGTAACTCGTCTATCTTCTGCAGGCTGCTTACGGTTTCGTCCGTGTTGCAGCCGATCATCAGCACATCTAGGTTTCGTCCGGGTGTGACCGAAAGGTAAGATGGAGAGCCTTGTCCCTGGTTTCAACGAGAAAACACACGTCCAACTCAGTTTGCCTGTTTTACAGGTTCGCGACGTGCTCGTACGTGGCTTTGGAGACTCCGTGGAGGAGGTCTTATCAGAGGCACGTCAACATCTTAAAGATGGC…
>MT568641.1_|Severe_acute_respiratory_syndrome_coronavirus_2_isolate_SARSCoV2/human/CHN/GZMU0048/2020_complete_genome
TAAAGGTTTATACCTTCCCAGGTAACAAACCAACCAACTTTCGATCTCTTGTAGATCTGTTCTCTAAACGAACTTTAAAATCTGTGTGGCTGTCACTCGGCTGCATGCTTAGTGCACTCACGCAGTATAATTAATAACTAATTACTGTCGTTGACAGGACACGAGTAACTCGTCTATCTTCTGCAGGCTGCTTACGGTTTCGTCCGTGTTGCAGCCGATCATCAGCACATCTAGGTTTCGTCCGGGTGTGACCGAAAGGTAAGATGGAGAGCCTTGTCCCTGGTTTCAACGAGAAAACACACGTCCAACTCAGTTTGCCTGTTTTACAGGTTCGCGACGTGCTCGTACGTGGCTTTGGAGACTCCGTGGAGGAGGTCTTATCAGAGGCACGTCAACATC…
>MT192772.1_|Severe_acute_respiratory_syndrome_coronavirus_2_isolate_SARSCoV2/human/VNM/nCoV1901S/2020_complete_genome
ATTAAAGGTTTATACCTTCCCAGGTAACAAACCAACCAACTTTCGATCTCTTGTAGATCTGTTCTCTAAACGAACTTTAAAATCTGTGTGGCTGTCACTCGGCTGCATGCTTAGTGCACTCACGCAGTATAATTAATAACTAATTACTGTCGTTGACAGGACACGAGTAACTCGTCTATCTTCTGCAGGCTGCTTACGGTTTCGTCCGTGTTGCAGCCGATCATCAGCACATCTAGGTTTCGTCCGGGTGTGACCGAAAGGTAAGATGGAGAGCCTTGTCCCTGGTTTCAACGAGAAAACACACGTCCAACTCAGTTTGCCTGTTTTACAGGTTCGCGACGTGCTCGTACGTGGCTTTGGAGACTCCGTGGAGGAGGTCTTATCAGAGGCACGTCAACA…
>MT192773.1_|Severe_acute_respiratory_syndrome_coronavirus_2_isolate_SARSCoV2/human/VNM/nCoV1902S/2020_complete_genome
ATTAAAGGTTTATACCTTCCCAGGTATAAACCAACCAACTTTCGATCTCTTGTAGATCTGTTCTCTAAACGAACTTTAAAATCTGTGTGGCTGTCACTCGGCTGCATGCTTAGTGCACTCACGCAGTATAATTAATAACTAATTACTGTCGTTGACAGGACACGAGTAACTCGTCTATCTTCTGCAGGCTGCTTACGGTTTCGTCCGTGTTGCAGCCGATCATCAGCACATCTAGGTTTCGTCCGGGTGTGACCGAAAGGTAAGATGGAGAGCCTTGTCCCTGGTTTCAACGAGAAAACACACGTCCAACTCAGTTTGCCTGTTTTACAGGTTCGCGACGTGCTCGTACGTGGCTTTGGAGACTCCGTGGAGGAGGTCTTATCAGAGGCACGTCAACAT…
>MT372480.1_|Severe_acute_respiratory_syndrome_coronavirus_2_isolate_SARSCoV2/human/MYS/188407/2020_complete_genome
CCAACTTTCGATCTCTTGTAGATCTGTTCTCTAAACGAACTTTAAAATCTGTGTGGCTGTCACTCGGCTGCATGCTTAGTGCACTCACGCAGTATAATTAATAACTAATTACTGTCGTTGACAGGACACGAGTAACTCGTCTATCTTCTGCAGGCTGCTTACGGTTTCGTCCGTGTTGCAGCCGATCATCAGCACATCTAGGTTTCGTCCGGGTGTGACCGAAAGGTAAGATGGAGAGCCTTGTCCCTGGTTTCAACGAGAAAACACACGTCCAACTCAGTTTGCCTGTTTTACAGGTTCGCGACGTGCTCGTACGTGGCTTTGGAGACTCCGTGGAGGAGGTCTTATCAGAGGCACGTCAACATCTTAAAGATGGCACTTGTGGCTTAGTAGAAGTTG…
>MT372481.1_|Severe_acute_respiratory_syndrome_coronavirus_2_isolate_SARSCoV2/human/MYS/189332/2020_complete_genome
AGGTTTATACCTTCCCAGGTAACAAACCAACCAACTTTCGATCTCTTGTAGATCTGTTCTCTAAACGAACTTTAAAATCTGTGTGGCTGTCACTCGGCTGCATGCTTAGTGCACTCACGCAGTATAATTAATAACTAATTACTGTCGTTGACAGGACACGAGTAACTCGTCTATCTTCTGCAGGCTGCTTACGGTTTCGTCCGTGTTGCAGCCGATCATCAGCACATCTAGGTTTCGTCCGGGTGTGACCGAAAGGTAAGATGGAGAGCCTTGTCCCTGGTTTCAACGAGAAAACACACGTCCAACTCAGTTTGCCTGTTTTACAGGTTCGCGACGTGCTCGTACGTGGCTTTGGAGACTCCGTGGAGGAGGTCTTATCAGAGGCACGTCAACATCTTA…
>MT372482.1_|Severe_acute_respiratory_syndrome_coronavirus_2_isolate_SARSCoV2/human/MYS/190300/2020_complete_genome
ACTTTCGATCTCTTGTAGATCTGTTCTCTAAACGAACTATAAAATATGTGTGGCTGTCACTCGGCTGCATGCTTAGTGCACTCACGCAGTATAATTAATAACTAATTACTGTCGTTGACAGGACACGAGTAACTCGTCTATCTTCTGCAGGCTGCTTACGGTTTCGTCCGTGTTGCAGCCGATCATCAGCACATCTAGGTTTCGTCCGGGTGTGACCGAAAGGTAAGATGGAGAGCCTTGTCCCTGGTTTCAACGAGAAAACACACGTCCAACTCAGTTTGCCTGTTTTACAGGTTCGCGACGTGCTCGTACGTGGCTTTGGAGACTCCGTGGAGGAGGTCTTATCAGAGGCACGTCAACATCTTAAAGATGGCACTTGTGGCTTAGTAGAAGTTGAAA…
>MT447154.1_|Severe_acute_respiratory_syndrome_coronavirus_2_isolate_SARSCoV2/human/THA/SI200893NT/2020_complete_genome
AACTTTCGATCTCTTGTAGATCTGTTCTCTAAACGAACTTTAAAATCTGTGTGGCTGTCACTCGGCTGCATGCTTAGTGCACTCACGCAGTATAATTAATAACTAATTACTGTCGTTGACAGGACACGAGTAACTCGTCTATCTTCTGCAGGCTGCTTACGGTTTCGTCCGTGTTGCAGCCGATCATCAGCACATCTAGGTTTCGTCCGGGTGTGACCGAAAGGTAAGATGGAGAGCCTTGTCCCTGGTTTCAACGAGAAAACACACGTCCAACTCAGTTTGCCTGTTTTACAGGTTCGCGACGTGCTCGTACGTGGCTTTGGAGACTCCGTGGAGGAGGTCTTATCAGAGGCACGTCAACATCTTAAAGATGGCACTTGTGGCTTAGTAGAAGTTGAA…
>MT447155.1_|Severe_acute_respiratory_syndrome_coronavirus_2_isolate_SARSCoV2/human/THA/SI200040NT/2020_complete_genome
AACTTTCGATCTCTTGTAGATCTGTTCTCTAAACGAACTTTAAAATCTGTGTGGCTGTCACTCGGCTGCATGCTTAGTGCACTCACGCAGTATAATTAATAACTAATTACTGTCGTTGACAGGACACGAGTAACTCGTCTATCTTCTGCAGGCTGCTTACGGTTTCGTCCGTGTTGCAGCCGATCATCAGCACATCTAGGTTTCGTCCGGGTGTGACCGAAAGGTAAGATGGAGAGCCTTGTCCCTGGTTTCAACGAGAAAACACACGTCCAACTCAGTTTGCCTGTTTTACAGGTTCGCGACGTGCTCGTACGTGGCTTTGGAGACTCCGTGGAGGAGGTCTTATCAGAGGCACGTCAACATCTTAAAGATGGCACTTGTGGCTTAGTAGAAGTTGAA…
>MT447156.1_|Severe_acute_respiratory_syndrome_coronavirus_2_isolate_SARSCoV2/human/THA/SI200383NT/2020_complete_genome
AACTTTCGATCTCTTGTAGATCTGTTCTCTAAACGAACTTTAAAATCTGTGTGGCTGTCACTCGGCTGCATGCTTAGTGCACTCACGCAGTATAATTAATAACTAATTACTGTCGTTGACAGGACACGAGTAACTCGTCTATCTTCTGCAGGCTGCTTACGGTTTCGTCCGTGTTGCAGCCGATCATCAGCACATCTAGGTTTCGTCCGGGTGTGACCGAAAGGTAAGATGGAGAGCCTTGTCCCTGGTTTCAACGAGAAAACACACGTCCAACTCAGTTTGCCTGTTTTACAGGTTCGCGACGTGCTCGTACGTGGCTTTGGAGACTCCGTGGAGGAGGTCTTATCAGAGGCACGTCAACATCTTAAAGATGGCACTTGTGGCTTAGTAGAAGTTGAA…
>MT447157.1_|Severe_acute_respiratory_syndrome_coronavirus_2_isolate_SARSCoV2/human/THA/SI200433NT/2020_complete_genome
AACTTTCGATCTCTTGTAGATCTGTTCTCTAAACGAACTTTAAAATCTGTGTGGCTGTCACTCGGCTGCATGCTTAGTGCACTCACGCAGTATAATTAATAACTAATTACTGTCGTTGACAGGACACGAGTAACTCGTCTATCTTCTGCAGGCTGCTTACGGTTTCGTCCGTGTTGCAGCCGATCATCAGCACATCTAGGTTTCGTCCGGGTGTGACCGAAAGGTAAGATGGAGAGCCTTGTCCCTGGTTTCAACGAGAAAACACACGTCCAACTCAGTTTGCCTGTTTTACAGGTTCGCGACGTGCTCGTACGTGGCTTTGGAGACTCCGTGGAGGAGGTCTTATCAGAGGCACGTCAACATCTTAAAGATGGCACTTGTGGCTTAGTAGAAGTTGAA…
>MT447158.1_|Severe_acute_respiratory_syndrome_coronavirus_2_isolate_SARSCoV2/human/THA/SI200468NT/2020_complete_genome
AACTTTCGATCTCTTGTAGATCTGTTCTCTAAACGAACTTTAAAATCTGTGTGGCTGTCACTCGGCTGCATGCTTAGTGCACTCACGCAGTATAATTAATAACTAATTACTGTCGTTGACAGGACACGAGTAACTCGTCTATCTTCTGCAGGCTGCTTACGGTTTCGTCCGTGTTGCAGCCGATCATCAGCACATCTAGGTTTCGTCCGGGTGTGACCGAAAGGTAAGATGGAGAGCCTTGTCCCTGGTTTCAACGAGAAAACACACGTCCAACTCAGTTTGCCTGTTTTACAGGTTCGCGACGTGCTCGTACGTGGCTTTGGAGACTCCGTGGAGGAGGTCTTATCAGAGGCACGTCAACATCTTAAAGATGGCACTTGTGGCTTAGTAGAAGTTGAA…
>MT447159.1_|Severe_acute_respiratory_syndrome_coronavirus_2_isolate_SARSCoV2/human/THA/SI200478NST/2020_complete_genome
AACTTTCGATCTCTTGTAGATCTGTTCTCTAAACGAACTTTAAAATCTGTGTGGCTGTCACTCGGCTGCATGCTTAGTGCACTCACGCAGTATAATTAATAACTAATTACTGTCGTTGACAGGACACGAGTAACTCGTCTATCTTCTGCAGGCTGCTTACGGTTTCGTCCGTGTTGCAGCCGATCATCAGCACATCTAGGTTTCGTCCGGGTGTGACCGAAAGGTAAGATGGAGAGCCTTGTCCCTGGTTTCAACGAGAAAACACACGTCCAACTCAGTTTGCCTGTTTTACAGGTTCGCGACGTGCTCGTACGTGGCTTTGGAGACTCCGTGGAGGAGGTCTTATCAGAGGCACGTCAACATCTTAAAGATGGCACTTGTGGCTTAGTAGAAGTTGAA…
>MT447161.1_|Severe_acute_respiratory_syndrome_coronavirus_2_isolate_SARSCoV2/human/THA/SI201712NT/2020_complete_genome
AACTTTCGATCTCTTGTAGATCTGTTCTCTAAACGAACTTTAAAATCTGTGTGGCTGTCACTCGGCTGCATGCTTAGTGCACTCACGCAGTATAATTAATAACTAATTACTGTCGTTGACAGGACACGAGTAACTCGTCTATCTTCTGCAGGCTGCTTACGGTTTCGTCCGTGTTGCAGCCGATCATCAGCACATCTAGGTTTCGTCCGGGTGTGACCGAAAGGTAAGATGGAGAGCCTTGTCCCTGGTTTCAACGAGAAAACACACGTCCAACTCAGTTTGCCTGTTTTACAGGTTCGCGACGTGCTCGTACGTGGCTTTGGAGACTCCGTGGAGGAGGTCTTATCAGAGGCACGTCAACATCTTAAAGATGGCACTTGTGGCTTAGTAGAAGTTGAA…
>MT447162.1_|Severe_acute_respiratory_syndrome_coronavirus_2_isolate_SARSCoV2/human/THA/SI202205NT/2020_complete_genome
AACTTTCGATCTCTTGTAGATCTGTTCTCTAAACGAACTTTAAAATCTGTGTGGCTGTCACTCGGCTGCATGCTTAGTGCACTCACGCAGTATAATTAATAACTAATTACTGTCGTTGACAGGACACGAGTAACTCGTCTATCTTCTGCAGGCTGCTTACGGTTTCGTCCGTGTTGCAGCCGATCATCAGCACATCTAGGTTTCGTCCGGGTGTGACCGAAAGGTAAGATGGAGAGCCTTGTCCCTGGTTTCAACGAGAAAACACACGTCCAACTCAGTTTGCCTGTTTTACAGGTTCGCGACGTGCTCGTACGTGGCTTTGGAGACTCCGTGGAGGAGGTCTTATCAGAGGCACGTCAACATCTTAAAGATGGCACTTGTGGCTTAGTAGAAGTTGAA…
>MT447163.1_|Severe_acute_respiratory_syndrome_coronavirus_2_isolate_SARSCoV2/human/THA/SI202620NT/2020_complete_genome
AACTTTCGATCTCTTGTAGATCTGTTCTCTAAACGAACTTTAAAATCTGTGTGGCTGTCACTCGGCTGCATGCTTAGTGCACTCACGCAGTATAATTAATAACTAATTACTGTCGTTGACAGGACACGAGTAACTCGTCTATCTTCTGCAGGCTGCTTACGGTTTCGTCCGTGTTGCAGCCGATCATCAGCACATCTAGGTTTCGTCCGGGTGTGACCGAAAGGTAAGATGGAGAGCCTTGTCCCTGGTTTCAACGAGAAAACACACGTCCAACTCAGTTTGCCTGTTTTACAGGTTCGCGACGTGCTCGTACGTGGCTTTGGAGACTCCGTGGAGGAGGTCTTATCAGAGGCACGTCAACATCTTAAAGATGGCACTTGTGGCTTAGTAGAAGTTGAA…
>MT447165.1_|Severe_acute_respiratory_syndrome_coronavirus_2_isolate_SARSCoV2/human/THA/SI202872NT/2020_complete_genome
AACTTTCGATCTCTTGTAGATCTGTTCTCTAAACGAACTTTAAAATCTGTGTGGCTGTCACTCGGCTGCATGCTTAGTGCACTCACGCAGTATAATTAATAACTAATTACTGTCGTTGACAGGACACGAGTAACTCGTCTATCTTCTGCAGGCTGCTTACGGTTTCGTCCGTGTTGCAGCCGATCATCAGCACATCTAGGTTTCGTCCGGGTGTGACCGAAAGGTAAGATGGAGAGCCTTGTCCCTGGTTTCAACGAGAAAACACACGTCCAACTCAGTTTGCCTGTTTTACAGGTTCGCGACGTGCTCGTACGTGGCTTTGGAGACTCCGTGGAGGAGGTCTTATCAGAGGCACGTCAACATCTTAAAGATGGCACTTGTGGCTTAGTAGAAGTTGAA…
>MT447166.1_|Severe_acute_respiratory_syndrome_coronavirus_2_isolate_SARSCoV2/human/THA/SI203285NT/2020_complete_genome
AACTTTCGATCTCTTGTAGATCTGTTCTCTAAACGAACTTTAAAATCTGTGTGGCTGTCACTCGGCTGCATGCTTAGTGCACTCACGCAGTATAATTAATAACTAATTACTGTCGTTGACAGGACACGAGTAACTCGTCTATCTTCTGCAGGCTGCTTACGGTTTCGTCCGTGTTGCAGCCGATCATCAGCACATCTAGGTTTCGTCCGGGTGTGACCGAAAGGTAAGATGGAGAGCCTTGTCCCTGGTTTCAACGAGAAAACACACGTCCAACTCAGTTTGCCTGTTTTACAGGTTCGCGACGTGCTCGTACGTGGCTTTGGAGACTCCGTGGAGGAGGTCTTATCAGAGGCACGTCAACATCTTAAAGATGGCACTTGTGGCTTAGTAGAAGTTGAA…
>MT447169.1_|Severe_acute_respiratory_syndrome_coronavirus_2_isolate_SARSCoV2/human/THA/SI204514NT/2020_complete_genome
AACTTTCGATCTCTTGTAGATCTGTTCTCTAAACGAACTTTAAAATCTGTGTGGCTGTCACTCGGCTGCATGCTTAGTGCACTCACGCAGTATAATTAATAACTAATTACTGTCGTTGACAGGACACGAGTAACTCGTCTATCTTCTGCAGGCTGCTTACGGTTTCGTCCGTGTTGCAGCCGATCATCAGCACATCTAGGTTTCGTCCGGGTGTGACCGAAAGGTAAGATGGAGAGCCTTGTCCCTGGTTTCAACGAGAAAACACACGTCCAACTCAGTTTGCCTGTTTTACAGGTTCGCGACGTGCTCGTACGTGGCTTTGGAGACTCCGTGGAGGAGGTCTTATCAGAGGCACGTCAACATCTTAAAGATGGCACTTGTGGCTTAGTAGAAGTTGAA…
>MT447171.1_|Severe_acute_respiratory_syndrome_coronavirus_2_isolate_SARSCoV2/human/THA/SI205457NST/2020_complete_genome
AACTTTCGATCTCTTGTAGATCTGTTCTCTAAACGAACTTTAAAATCTGTGTGGCTGTCACTCGGCTGCATGCTTAGTGCACTCACGCAGTATAATTAATAACTAATTACTGTCGTTGACAGGACACGAGTAACTCGTCTATCTTCTGCAGGCTGCTTACGGTTTCGTCCGTGTTGCAGCCGATCATCAGCACATCTAGGTTTCGTCCGGGTGTGACCGAAAGGTAAGATGGAGAGCCTTGTCCCTGGTTTCAACGAGAAAACACACGTCCAACTCAGTTTGCCTGTTTTACAGGTTCGCGACGTGCTCGTACGTGGCTTTGGAGACTCCGTGGAGGAGGTCTTATCAGAGGCACGTCAACATCTTAAAGATGGCACTTGTGGCTTAGTAGAAGTTGAA…
>MT447172.1_|Severe_acute_respiratory_syndrome_coronavirus_2_isolate_SARSCoV2/human/THA/SI205529NT/2020_complete_genome
AACTTTCGATCTCTTGTAGATCTGTTCTCTAAACGAACTTTAAAATCTGTGTGGCTGTCACTCGGCTGCATGCTTAGTGCACTCACGCAGTATAATTAATAACTAATTACTGTCGTTGACAGGACACGAGTAACTCGTCTATCTTCTGCAGGCTGCTTACGGTTTCGTCCGTGTTGCAGCCGATCATCAGCACATCTAGGTTTTGTCCGGGTGTGACCGAAAGGTAAGATGGAGAGCCTTGTCCCTGGTTTCAACGAGAAAACACACGTCCAACTCAGTTTGCCTGTTTTACAGGTTCGCGACGTGCTCGTACGTGGCTTTGGAGACTCCGTGGAGGAGGTCTTATCAGAGGCACGTCAACATCTTAAAGATGGCACTTGTGGCTTAGTAGAAGTTGAA…
>MT447173.1_|Severe_acute_respiratory_syndrome_coronavirus_2_isolate_SARSCoV2/human/THA/SI205929NT/2020_complete_genome
AATTCTTGATCTCTTGTAGATCTGTTCTCTAAACGAACTTTAAAATCTGTGTGGCTGTCACTCGGCTGCATGCTTAGTGCACTCACGCAGTATAATTAATAACTAATTACTGTCGTTGACAGGACACGAGTAACTCGTCTATCTTCTGCAGGCTGCTTACGGTTTCGTCCGTGTTGCAGCCGATCATCAGCACATCTAGGTTTCGTCCGGGTGTGACCGAAAGGTAAGATGGAGAGCCTTGTCCCTGGTTTCAACGAGAAAACACACGTCCAACTCAGTTTGCCTGTTTTACAGGTTCGCGACGTGCTCGTACGTGGCTTTGGAGACTCCGTGGAGGAGGTCTTATCAGAGGCACGTCAACATCTTAAAGATGGCACTTGTGGCTTAGTAGAAGTTGAA…
>MT447174.1_|Severe_acute_respiratory_syndrome_coronavirus_2_isolate_SARSCoV2/human/THA/SI206377NST/2020_complete_genome
AACTTTCGATCTCTTGTAGATCTGTTCTCTAAACGAACTTTAAAATCTGTGTGGCTGTCACTCGGCTGCATGCTTAGTGCACTCACGCAGTATAATTAATAACTAATTACTGTCGTTGACAGGACACGAGTAACTCGTCTATCTTCTGCAGGCTGCTTACGGTTTCGTCCGTGTTGCAGCCGATCATCAGCACATCTAGGTTTCGTCCGGGTGTGACCGAAAGGTAAGATGGAGAGCCTTGTCCCTGGTTTCAACGAGAAAACACACGTCCAACTCAGTTTGCCTGTTTTACAGGTTCGCGACGTGCTCGTACGTGGCTTTGGAGACTCCGTGGAGGAGGTCTTATCAGAGGCACGTCAACATCTTAAAGATGGCACTTGTGGCTTAGTAGAAGTTGAA…
>MT447175.1_|Severe_acute_respiratory_syndrome_coronavirus_2_isolate_SARSCoV2/human/THA/SI206587NT/2020_complete_genome
AACTTTCGATCTCTTGTAGATCTGTTCTCTAAACGAACTTTAAAATCTGTGTGGCTGTCACTCGGCTGCATGCTTAGTGCACTCACGCAGTATAATTAATAACTAATTACTGTCGTTGACAGGACACGAGTAACTCGTCTATCTTCTGCAGGCTGCTTACGGTTTCGTCCGTGTTGCAGCCGATCATCAGCACATCTAGGTTTCGTCCGGGTGTGACCGAAAGGTAAGATGGAGAGCCTTGTCCCTGGTTTCAACGAGAAAACACACGTCCAACTCAGTTTGCCTGTTTTACAGGTTCGCGACGTGCTCGTACGTGGCTTTGGAGACTCCGTGGAGGAGGTCTTATCAGAGGCACGTCAACATCTTAAAGATGGCACTTGTGGCTTAGTAGAAGTTGAA…
>MT447176.1_|Severe_acute_respiratory_syndrome_coronavirus_2_isolate_SARSCoV2/human/THA/SI206917NT/2020_complete_genome
AACTTTCGATCTCTTGTAGATCTGTTCTCTAAACGAACTTTAAAATCTGTGTGGCTGTCACTCGGCTGCATGCTTAGTGCACTCACGCAGTATAATTAATAACTAATTACTGTCGTTGACAGGACACGAGTAACTCGTCTATCTTCTGCAGGCTGCTTACGGTTTCGTCCGTGTTGCAGCCGATCATCAGCACATCTAGGTTTCGTCCGGGTGTGACCGAAAGGTAAGATGGAGAGCCTTGTCCCTGGTTTCAACGAGAAAACACACGTCCAACTCAGTTTGCCTGTTTTACAGGTTCGCGACGTGCTCGTACGTGGCTTTGGAGACTCCGTGGAGGAGGTCTTATCAGAGGCACGTCAACATCTTAAAGATGGCACTTGTGGCTTAGTAGAAGTTGAA…
>MT781414.1_|Severe_acute_respiratory_syndrome_coronavirus_2_isolate_SARSCoV2/human/THA/MUMT4/2020_complete_genome
TTATACCTTCCCAGGTAACAAACCAACCAACTTTCGATCTCTTGTAGATCTGTTCTCTAAACGAACTTTAAAATCTGTGTGGCTGTCACTCGGCTGCATGCTTAGTGCACTCACGCAGTATAATTAATAACTAATTACTGTCGTTGACAGGACACGAGTAACTCGTCTATCTTCTGCAGGCTGCTTACGGTTTCGTCCGTGTTGCAGCCGATCATCAGCACATCTAGGTTTCGTCCGGGTGTGACCGAAAGGTAAGATGGAGAGCCTTGTCCCTGGTTTCAACGAGAAAACACACGTCCAACTCAGTTTGCCTGTTTTACAGGTTCGCGACGTGCTCGTACGTGGCTTTGGAGACTCCGTGGAGGAGGTCTTATCAGAGGCACGTCAACATCTTAAAGA…
>MT781415.1_|Severe_acute_respiratory_syndrome_coronavirus_2_isolate_SARSCoV2/human/THA/MUMT3/2020_complete_genome
AAAGGTTTATACCTTCCCAGGTAACAAACCAACCAACTTTCGATCTCTTGTAGATCTGTTCTCTAAACGAACTTTAAAATCTGTGTGGCTGTCACTCGGCTGCATGCTTAGTGCACTCACGCAGTATAATTAATAACTAATTACTGTCGTTGACAGGACACGAGTAACTCGTCTATCTTCTGCAGGCTGCTTACGGTTTCGTCCGTGTTGCAGCCGATCATCAGCACATCTAGGTTTCGTCCGGGTGTGACCGAAAGGTAAGATGGAGAGCCTTGTCCCTGGTTTCAACGAGAAAACACACGTCCAACTCAGTTTGCCTGTTTTACAGGTTCGCGACGTGCTCGTACGTGGCTTTGGAGACTCCGTGGAGGAGGTCTTATCAGAGGCACGTCAACATCT…
>MW079428.1_|Severe_acute_respiratory_syndrome_coronavirus_2_isolate_SARSCoV2/human/MYS/IIUM91/2020_complete_genome
AGATCTGTTCTCTAAACGAACTTTAAAATCTGTGTGGCTGTCACTCGGCTGCATGCTTAGTGCACTCACGCAGTATAATTAATAACTAATTACTGTCGTTGACAGGACACGAGTAACTCGTCTATCTTCTGCAGGCTGCTTACGGTTTCGTCCGTGTTGCAGCCGATCATCAGCACATCTAGGTTTTGTCCGGGTGTGACCGAAAGGTAAGATGGAGAGCCTTGTCCCTGGTTTCAACGAGAAAACACACGTCCAACTCAGTTTGCCTGTTTTACAGGTTCGCGACGTGCTCGTACGTGGCTTTGGAGACTCCGTGGAGGAGGTCTTATCAGAGGCACGTCAACATCTTAAAGATGGCACTTGTGGCTTAGTAGAAGTTGAAAAAGGCGTTTTGCCTCA…
>MW079429.1_|Severe_acute_respiratory_syndrome_coronavirus_2_isolate_SARSCoV2/human/MYS/IIUM316/2020_complete_genome
AGATCTGTTCTCTAAACGAACTTTAAAATCTGTGTGGCTGTCACTCGGCTGCATGCTTAGTGCACTCACGCAGTATAATTAATAACTAATTACTGTCGTTGACAGGACACGAGTAACTCGTCTATCTTCTGCAGGCTGCTTACGGTTTCGTCCGTGTTGCAGCCGATCATCAGCACATCTAGGTTTCGTCCGGGTGTGACCGAAAGGTAAGATGGAGAGCCTTGTCCCTGGTTTCAACGAGAAAACACACGTCCAACTCAGTTTGCCTGTTTTACAGGTTCGCGACGTGCTCGTACGTGGCTTTGGAGACTCCGTGGAGGAGGTCTTATCAGAGGCACGTCAACATCTTAAAGATGGCACTTGTGGCTTAGTAGAAGTTGAAAAAGGCGTTTTGCCTCA…
>MT066175.1_|Severe_acute_respiratory_syndrome_coronavirus_2_isolate_SARSCoV2/NTU01/TWN/human/2020_complete_genome
ATTAAAGGTTTATACCTTCCCAGGTAACAAACCAACCAACTTTCGATCTCTTGTAGATCTGTTCTCTAAACGAACTTTAAAATCTGTGTGGCTGTCACTCGGCTGCATGCTTAGTGCACTCACGCAGTATAATTAATAACTAATTACTGTCGTTGACAGGACACGAGTAACTCGTCTATCTTCTGCAGGCTGCTTACGGTTTCGTCCGTGTTGCAGCCGATCATCAGCACATCTAGGTTTCGTCCGGGTGTGACCGAAAGGTAAGATGGAGAGCCTTGTCCCTGGTTTCAACGAGAAAACACACGTCCAACTCAGTTTGCCTGTTTTACAGGTTCGCGACGTGCTCGTACGTGGCTTTGGAGACTCCGTGGAGGAGGTCTTATCAGAGGCACGTCAACA…
>MT066176.1_|Severe_acute_respiratory_syndrome_coronavirus_2_isolate_SARSCoV2/NTU02/TWN/human/2020_complete_genome
ATTAAAGGTTTATACCTTCCCAGGTAACAAACCAACCAACTTTCGATCTCTTGTAGATCTGTTCTCTAAACGAACTTTAAAATCTGTGTGGCTGTCACTCGGCTGCATGCTTAGTGCACTCACGCAGTATAATTAATAACTAATTACTGTCGTTGACAGGACACGAGTAACTCGTCTATCTTCTGCAGGCTGCTTACGGTTTCGTCCGTGTTGCAGCCGATCATCAGCACATCTAGGTTTCGTCCGGGTGTGACCGAAAGGTAAGATGGAGAGCCTTGTCCCTGGTTTCAACGAGAAAACACACGTCCAACTCAGTTTGCCTGTTTTACAGGTTCGCGACGTGCTCGTACGTGGCTTTGGAGACTCCGTGGAGGAGGTCTTATCAGAGGCACGTCAACA…
>MT192759.1_|Severe_acute_respiratory_syndrome_coronavirus_2_isolate_SARSCoV2/human/TWN/CGMHCGU01/2020_complete_genome
CAAACCAACCAACTTTCGATCTCTTGTAGATCTGTTCTCTAAACGAACTTTAAAATCTGTGTGGCTGTCACTCGGCTGCATGCTTAGTGCACTCACGCAGTATAATTAATAACTAATTACTGTCGTTGACAGGACACGAGTAACTCGTCTATCTTCTGCAGGCTGCTTACGGTTTCGTCCGTGTTGCAGCCGATCATCAGCACATCTAGGTTTCGTCCGGGTGTGACCGAAAGGTAAGATGGAGAGCCTTGTCCCTGGTTTCAACGAGAAAACACACGTCCAACTCAGTTTGCCTGTTTTACAGGTTCGCGACGTGCTCGTACGTGGCTTTGGAGACTCCGTGGAGGAGGTCTTATCAGAGGCACGTCAACATCTTAAAGATGGCACTTGTGGCTTAGT…
>MT370516.1_|Severe_acute_respiratory_syndrome_coronavirus_2_isolate_SARSCoV2/human/TWN/CGMHCGU03/2020_complete_genome
TAAAGGTTTATACCTTCCCAGGTAACAAACCAACCAACTTTCGATCTCTTGTAGATCTGTTCTCTAAACGAACTTTAAAATCTGTGTGGCTGTCACTCGGCTGCATGCTTAGTGCACTCACGCAGTATAATTAATAACTAATTACTGTCGTTGACAGGACACGAGTAACTCGTCTATCTTCTGCAGGCTGCTTACGGTTTCGTCCGTGTTGCAGCCGATCATCAGCACATCTAGGTTTCGTCCGGGTGTGACCGAAAGGTAAGATGGAGAGCCTTGTCCCTGGTTTCAACGAGAAAACACACGTCCAACTCAGTTTGCCTGTTTTACAGGTTCGCGACGTGCTCGTACGTGGCTTTGGAGACTCCGTGGAGGAGGTCTTATCAGAGGCACGTCAACATC…
>MT370518.1_|Severe_acute_respiratory_syndrome_coronavirus_2_isolate_SARSCoV2/human/TWN/CGMHCGU05/2020_complete_genome
ATTAAAGGTTTATACCTTCCCAGGTAACAAACCAACCAACTTTCGATCTCTTGTAGATCTGTTCTCTAAACGAACTTTAAAATCTGTGTGGCTGTCACTCGGCTGCATGCTTAGTGCACTCACGCAGTATAATTAATAACTAATTACTGTCGTTGACAGGACACGAGTAACTCGTCTATCTTCTGCAGGCTGCTTACGGTTTCGTCCGTGTTGCAGCCGATCATCAGCACATCTAGGTTTCGTCCGGGTGTGACCGAAAGGTAAGATGGAGAGCCTTGTCCCTGGTTTCAACGAGAAAACACACGTCCAACTCAGTTTGCCTGTTTTACAGGTTCGCGACGTGCTCGTACGTGGCTTTGGAGACTCCGTGGAGGAGGTCTTATCAGAGGCACGTCAACA…
>MT374101.1_|Severe_acute_respiratory_syndrome_coronavirus_2_isolate_SARSCoV2/human/TWN/CGMHCGU02/2020_complete_genome
ATTAAAGGTTTATACCTTCCCAGGTAACAAACCAACCAACTTTCGATCTCTTGTAGATCTGTTCTCTAAACGAACTTTAAAATCTGTGTGGCTGTCACTCGGCTGCATGCTTAGTGCACTCACGCAGTATAATTAATAACTAATTACTGTCGTTGACAGGACACGAGTAACTCGTCTATCTTCTGCAGGCTGCTTACGGTTTCGTCCGTGTTGCAGCCGATCATCAGCACATCTAGGTTTCGTCCGGGTGTGACCGAAAGGTAAGATGGAGAGCCTTGTCCCTGGTTTCAACGAGAAAACACACGTCCAACTCAGTTTGCCTGTTTTACAGGTTCGCGACGTGCTCGTACGTGGCTTTGGAGACTCCGTGGAGGAGGTCTTATCAGAGGCACGTCAACA…
>MT374102.1_|Severe_acute_respiratory_syndrome_coronavirus_2_isolate_SARSCoV2/human/TWN/CGMHCGU06/2020_complete_genome
TAAAGGTTTATACCTTCCCAGGTAACAAACCAACCAACTTTCGATCTCTTGTAGATCTGTTCTCTAAACGAACTTTAAAATCTGTGTGGCTGTCACTCGGCTGCATGCTTAGTGCACTCACGCAGTATAATTAATAACTAATTACTGTCGTTGACAGGACACGAGTAACTCGTCTATCTTCTGCAGGCTGCTTACGGTTTCGTCCGTGTTGCAGCCGATCATCAGCACATCTAGGTTTCGTCCGGGTGTGACCGAAAGGTAAGATGGAGAGCCTTGTCCCTGGTTTCAACGAGAAAACACACGTCCAACTCAGTTTGCCTGTTTTACAGGTTCGCGACGTGCTCGTACGTGGCTTTGGAGACTCCGTGGAGGAGGTCTTATCAGAGGCACGTCAACATC…
>MT374103.1_|Severe_acute_respiratory_syndrome_coronavirus_2_isolate_SARSCoV2/human/TWN/CGMHCGU07/2020_complete_genome
ATACCTTCCCAGGTAACAAACCAACCAACTTTCGATCTCTTGTAGATCTGTTCTCTAAACGAACTTTAAAATCTGTGTGGCTGTCACTCGGCTGCATGCTTAGTGCACTCACGCAGTATAATTAATAACTAATTACTGTCGTTGACAGGACACGAGTAACTCGTCTATCTTCTGCAGGCTGCTTACGGTTTCGTCCGTGTTGCAGCCGATCATCAGCACATCTAGGTTTCGTCCGGGTGTGACCGAAAGGTAAGATGGAGAGCCTTGTCCCTGGTTTCAACGAGAAAACACACGTCCAACTCAGTTTGCCTGTTTTACAGGTTCGCGACGTGCTCGTACGTGGCTTTGGAGACTCCGTGGAGGAGGTCTTATCAGAGGCACGTCAACATCTTAAAGATG…
>MT374104.1_|Severe_acute_respiratory_syndrome_coronavirus_2_isolate_SARSCoV2/human/TWN/CGMHCGU08/2020_complete_genome
ATTAAAGGTTTATACCTTCCCAGGTAACAAACCAACCAACTTTCGATCTCTTGTAGATCTGTTCTCTAAACGAACTTTAAAATCTGTGTGGCTGTCACTCGGCTGCATGCTTAGTGCACTCACGCAGTATAATTAATAACTAATTACTGTCGTTGACAGGACACGAGTAACTCGTCTATCTTCTGCAGGCTGCTTACGGTTTCGTCCGTGTTGCAGCCGATCATCAGCACATCTAGGTTTCGTCCGGGTGTGACCGAAAGGTAAGATGGAGAGCCTTGTCCCTGGTTTCAACGAGAAAACACACGTCCAACTCAGTTTGCCTGTTTTACAGGTTCGCGACGTGCTCGTACGTGGCTTTGGAGACTCCGTGGAGGAGGTCTTATCAGAGGCACGTCAACA…
>MT374105.1_|Severe_acute_respiratory_syndrome_coronavirus_2_isolate_SARSCoV2/human/TWN/CGMHCGU09/2020_complete_genome
TAAAGGTTTATACCTTCCCAGGTAACAAACCAACCAACTTTCGATCTCTTGTAGATCTGTTCTCTAAACGAACTTTAAAATCTGTGTGGCTGTCACTCGGCTGCATGCTTAGTGCACTCACGCAGTATAATTAATAACTAATTACTGTCGTTGACAGGACACGAGTAACTCGTCTATCTTCTGCAGGCTGCTTACGGTTTCGTCCGTGTTGCAGCCGATCATCAGCACATCTAGGTTTCGTCCGGGTGTGACCGAAAGGTAAGATGGAGAGCCTTGTCCCTGGTTTCAACGAGAAAACACACGTCCAACTCAGTTTGCCTGTTTTACAGGTTCGCGACGTGCTCGTACGTGGCTTTGGAGACTCCGTGGAGGAGGTCTTATCAGAGGCACGTCAACATC…
>MT374106.1_|Severe_acute_respiratory_syndrome_coronavirus_2_isolate_SARSCoV2/human/TWN/CGMHCGU10/2020_complete_genome
TAAAGGTTTATACCTTCCCAGGTAACAAACCAACCAACTTTCGATCTCTTGTAGATCTGTTCTCTAAACGAACTTTAAAATCTGTGTGGCTGTCACTCGGCTGCATGCTTAGTGCACTCACGCAGTATAATTAATAACTAATTACTGTCGTTGACAGGACACGAGTAACTCGTCTATCTTCTGCAGGCTGCTTACGGTTTCGTCCGTGTTGCAGCCGATCATCAGTACATCTAGGTTTCGTCCGGGTGTGACCGAAAGGTAAGATGGAGAGCCTTGTCCCTGGTTTCAACGAGAAAACACACGTCCAACTCAGTTTGCCTGTTTTACAGGTTCGCGACGTGCTCGTACGTGGCTTTGGAGACTCCGTGGAGGAGGTCTTATCAGAGGCACGTCAACATC…
>MT374107.1_|Severe_acute_respiratory_syndrome_coronavirus_2_isolate_SARSCoV2/human/TWN/CGMHCGU11/2020_complete_genome
TTAAAGGTTTATACCTTCCCAGGTAACAAACCAACCAACTTTCGATCTCTTGTAGATCTGTTCTCTAAACGAACTTTAAAATCTGTGTGGCTGTCACTCGGCTGCATGCTTAGTGCACTCACGCAGTATAATTAATAACTAATTACTGTCGTTGACAGGACACGAGTAACTCGTCTATCTTCTGCAGGCTGCTTACGGTTTCGTCCGTGTTGCAGCCGATCATCAGTACATCTAGGTTTCGTCCGGGTGTGACCGAAAGGTAAGATGGAGAGCCTTGTCCCTGGTTTCAACGAGAAAACACACGTCCAACTCAGTTTGCCTGTTTTACAGGTTCGCGACGTGCTCGTACGTGGCTTTGGAGACTCCGTGGAGGAGGTCTTATCAGAGGCACGTCAACAT…
>MT374108.1_|Severe_acute_respiratory_syndrome_coronavirus_2_isolate_SARSCoV2/human/TWN/CGMHCGU12/2020_complete_genome
TAAAGGTTTATACCTTCCCAGGTAACAAACCAACCAACTTTCGATCTCTTGTAGATCTGTTCTCTAAACGAACTTTAAAATCTGTGTGGCTGTCACTCGGCTGCATGCTTAGTGCACTCACGCAGTATAATTAATAACTAATTACTGTCGTTGACAGGACACGAGTAACTCGTCTATCTTCTGCAGGCTGCTTACGGTTTCGTCCGTGTTGCAGCCGATCATCAGCACATCTAGGTTTTGTCCGGGTGTGACCGAAAGGTAAGATGGAGAGCCTTGTCCCTGGTTTCAACGAGAAAACACACGTCCAACTCAGTTTGCCTGTTTTACAGGTTCGCGACGTGCTCGTACGTGGCTTTGGAGACTCCGTGGAGGAGGTCTTATCAGAGGCACGTCAACATC…
>MT374109.1_|Severe_acute_respiratory_syndrome_coronavirus_2_isolate_SARSCoV2/human/TWN/CGMHCGU13/2020_complete_genome
AAAGGTTTATACCTTCCCAGGTAACAAACCAACCAACTTTCGATCTCTTGTAGATCTGTTCTCTAAACGAACTTTAAAATCTGTGTGGCTGTCACTCGGCTGCATGCTTAGTGCACTCACGCAGTATAATTAATAACTAATTACTGTCGTTGACAGGACACGAGTAACTCGTCTATCTTCTGCAGGCTGCTTACGGTTTCGTCCGTGTTGCAGCCGATCATCAGCACATCTAGGTTTTGTCCGGGTGTGACCGAAAGGTAAGATGGAGAGCCTTGTCCCTGGTTTCAACGAGAAAACACACGTCCAACTCAGTTTGCCTGTTTTACAGGTTCGCGACGTGCTCGTACGTGGCTTTGGAGACTCCGTGGAGGAGGTCTTATCAGAGGCACGTCAACATCT…
>MT374110.1_|Severe_acute_respiratory_syndrome_coronavirus_2_isolate_SARSCoV2/human/TWN/CGMHCGU14/2020_complete_genome
AAAGGTTTATACCTTCCCAGGTAACAAACCAACCAACTTTCGATCTCTTGTAGATCTGTTCTCTAAACGAACTTTAAAATCTGTGTGGCTGTCACTCGGCTGCATGCTTAGTGCACTCACGCAGTATAATTAATAACTAATTACTGTCGTTGACAGGACACGAGTAACTCGTCTATCTTCTGCAGGCTGCTTACGGTTTCGTCCGTGTTGCAGCCGATCATCAGCACATCTAGGTTTTGTCCGGGTGTGACCGAAAGGTAAGATGGAGAGCCTTGTCCCTGGTTTCAACGAGAAAACACACGTCCAACTCAGTTTGCCTGTTTTACAGGTTCGCGACGTGCTCGTACGTGGCTTTGGAGACTCCGTGGAGGAGGTCTTATCAGAGGCACGTCAACATCT…
>MT374111.1_|Severe_acute_respiratory_syndrome_coronavirus_2_isolate_SARSCoV2/human/TWN/CGMHCGU15/2020_complete_genome
ATTAAAGGTTTATACCTTCCCAGGTAACAAACCAACCAACTTTCGATCTCTTGTAGATCTGTTCTCTAAACGAACTTTAAAATCTGTGTGGCTGTCACTCGGCTGCATGCTTAGTGCACTCACGCAGTATAATTAATAACTAATTACTGTCGTTGACAGGACACGAGTAACTCGTCTATCTTCTGCAGGCTGCTTACGGTTTCGTCCGTGTTGCAGCCGATCATCAGCACATCTAGGTTTTGTCCGGGTGTGACCGAAAGGTAAGATGGAGAGCCTTGTCCCTGGTTTCAACGAGAAAACACACGTCCAACTCAGTTTGCCTGTTTTACAGGTTCGCGACGTGCTCGTACGTGGCTTTGGAGACTCCGTGGAGGAGGTCTTATCAGAGGCACGTCAACA…
>MT374112.1_|Severe_acute_respiratory_syndrome_coronavirus_2_isolate_SARSCoV2/human/TWN/CGMHCGU16/2020_complete_genome
TAAAGGTTTATACCTTCCCAGGTAACAAACCAACCAACTTTCGATCTCTTGTAGATCTGTTCTCTAAACGAACTTTAAAATCTGTGTGGCTGTCACTCGGCTGCATGCTTAGTGCACTCACGCAGTATAATTAATAACTAATTACTGTCGTTGACAGGACACGAGTAACTCGTCTATCTTCTGCAGGCTGCTTACGGTTTCGTCCGTGTTGCAGCCGATCATCAGCACATCTAGGTTTTGTCCGGGTGTGACCGAAAGGTAAGATGGAGAGCCTTGTCCCTGGTTTCAACGAGAAAACACACGTCCAACTCAGTTTGCCTGTTTTACAGGTTCGCGACGTGCTCGTACGTGGCTTTGGAGACTCCGTGGAGGAGGTCTTATCAGAGGCACGTCAACATC…
>MT374113.1_|Severe_acute_respiratory_syndrome_coronavirus_2_isolate_SARSCoV2/human/TWN/CGMHCGU17/2020_complete_genome
AAGGTTTATACCTTCCCAGGTAACAAACCAACCAACTTTCGATCTCTTGTAGATCTGTTCTCTAAACGAACTTTAAAATCTGTGTGGCTGTCACTCGGCTGCATGCTTAGTGCACTCACGCAGTATAATTAATAACTAATTACTGTCGTTGACAGGACACGAGTAACTCGTCTATCTTCTGCAGGCTGCTTACGGTTTCGTCCGTGTTGCAGCCGATCATCAGCACATCTAGGTTTTGTCCGGGTGTGACCGAAAGGTAAGATGGAGAGCCTTGTCCCTGGTTTCAACGAGAAAACACACGTCCAACTCAGTTTGCCTGTTTTACAGGTTCGCGACGTGCTCGTACGTGGCTTTGGAGACTCCGTGGAGGAGGTCTTATCAGAGGCACGTCAACATCTT…
>MT374114.1_|Severe_acute_respiratory_syndrome_coronavirus_2_isolate_SARSCoV2/human/TWN/CGMHCGU18/2020_complete_genome
TAAAGGTTTATACCTTCCCAGGTAACAAACCAACCAACTTTCGATCTCTTGTAGATCTGTTCTCTAAACGAACTTTAAAATCTGTGTGGCTGTCACTCGGCTGCATGCTTAGTGCACTCACGCAGTATAATTAATAACTAATTACTGTCGTTGACAGGACACGAGTAACTCGTCTATCTTCTGCAGGCTGCTTACGGTTTCGTCCGTGTTGCAGCCGATCATCAGCACATCTAGGTTTTGTCCGGGTGTGACCGAAAGGTAAGATGGAGAGCCTTGTCCCTGGTTTCAACGAGAAAACACACGTCCAACTCAGTTTGCCTGTTTTACAGGTTCGCGACGTGCTCGTACGTGGCTTTGGAGACTCCGTGGAGGAGGTCTTATCAGAGGCACGTCAACATC…
>MT374115.1_|Severe_acute_respiratory_syndrome_coronavirus_2_isolate_SARSCoV2/human/TWN/CGMHCGU19/2020_complete_genome
AAGGTTTATACCTTCCCAGGTAACAAACCAACCAACTTTCGATCTCTTGTAGATCTGTTCTCTAAACGAACTTTAAAATCTGTGTGGCTGTCACTCGGCTGCATGCTTAGTGCACTCACGCAGTATAATTAATAACTAATTACTGTCGTTGACAGGACACGAGTAACTCGTCTATCTTCTGCAGGCTGCTTACGGTTTCGTCCGTGTTGCAGCCGATCATCAGCACATCTAGGTTTTGTCCGGGTGTGACCGAAAGGTAAGATGGAGAGCCTTGTCCCTGGTTTCAACGAGAAAACACACGTCCAACTCAGTTTGCCTGTTTTACAGGTTCGCGACGTGCTCGTACGTGGCTTTGGAGACTCCGTGGAGGAGGTCTTATCAGAGGCACGTCAACATCTT…
>MT374116.1_|Severe_acute_respiratory_syndrome_coronavirus_2_isolate_SARSCoV2/human/TWN/CGMHCGU20/2020_complete_genome
TAAAGGTTTATACCTTCCCAGGTAACAAACCAACCAACTTTCGATCTCTTGTAGATCTGTTCTCTAAACGAACTTTAAAATCTGTGTGGCTGTCACTCGGCTGCATGCTTAGTGCACTCACGCAGTATAATTAATAACTAATTACTGTCGTTGACAGGACACGAGTAACTCGTCTATCTTCTGCAGGCTGCTTACGGTTTCGTCCGTGTTGCAGCCGATCATCAGCACATCTAGGTTTTGTCCGGGTGTGACCGAAAGGTAAGATGGAGAGCCTTGTCCCTGGTTTCAACGAGAAAACACACGTCCAACTCAGTTTGCCTGTTTTACAGGTTCGCGACGTGCTCGTACGTGGCTTTGGAGACTCCGTGGAGGAGGTCTTATCAGAGGCACGTCAACATC…
>MT479223.1_|Severe_acute_respiratory_syndrome_coronavirus_2_isolate_SARSCoV2/human/TWN/CGMHCGU21/2020_complete_genome
AAAGGTTTATACCTTCCCAGGTAACAAACCAACCAACTTTCGATCTCTTGTAGATCTGTTCTCTAAACGAACTTTAAAATCTGTGTGGCTGTCACTCGGCTGCATGCTTAGTGCACTCACGCAGTATAATTAATAACTAATTACTGTCGTTGACAGGACACGAGTAACTCGTCTATCTTCTGCAGGCTGCTTACGGTTTCGTCCGTGTTGCAGCCGATCATCAGCACATCTAGGTTTCGTCCGGGTGTGACCGAAAGGTAAGATGGAGAGCCTTGTCCCTGGTTTCAACGAGAAAACACACGTCCAACTCAGTTTGCCTGTTTTACAGGTTCGCGACGTGCTCGTACGTGGCTTTGGAGACTCCGTGGAGGAGGTCTTATCAGAGGCACGTCAACATCT…
>MT479224.1_|Severe_acute_respiratory_syndrome_coronavirus_2_isolate_SARSCoV2/human/TWN/CGMHCGU22/2020_complete_genome
AAAGGTTTATACCTTCCCAGGTAACAAACCAACCAACTTTCGATCTCTTGTAGATCTGTTCTCTAAACGAACTTTAAAATCTGTGTGGCTGTCACTCGGCTGCATGCTTAGTGCACTCACGCAGTATAATTAATAACTAATTACTGTCGTTGACAGGACACGAGTAACTCGTCTATCTTCTGCAGGCTGCTTACGGTTTCGTCCGTGTTGCAGCCGATCATCAGCACATCTAGGTTTCGTCCGGGTGTGACCGAAAGGTAAGATGGAGAGCCTTGTCCCTGGTTTCAACGAGAAAACACACGTCCAACTCAGTTTGCCTGTTTTACAGGTTCGCGACGTGCTCGTACGTGGCTTTGGAGACTCCGTGGAGGAGGTCTTATCAGAGGCACGTCAACATCT…
>MT479225.1_|Severe_acute_respiratory_syndrome_coronavirus_2_isolate_SARSCoV2/human/TWN/CGMHCGU23/2020_complete_genome
TTAAAGGTTTATACCTTCCCAGGTAACAAACCAACCAACTTTCGATCTCTTGTAGATCTGTTCTCTAAACGAACTTTAAAATCTGTGTGGCTGTCACTCGGCTGCATGCTTAGTGCACTCACGCAGTATAATTAATAACTAATTACTGTCGTTGACAGGACACGAGTAACTCGTCTATCTTCTGCAGGCTGCTTACGGTTTCGTCCGTGTTGCAGCCGATCATCAGCACATCTAGGTTTTGTCCGGGTGTGACCGAAAGGTAAGATGGAGAGCCTTGTCCCTGGTTTCAACGAGAAAACACACGTCCAACTCAGTTTGCCTGTTTTACAGGTTCGCGACGTGCTCGTACGTGGCTTTGGAGACTCCGTGGAGGAGGTCTTATCAGAGGCACGTCAACAT…
>MT479226.1_|Severe_acute_respiratory_syndrome_coronavirus_2_isolate_SARSCoV2/human/TWN/CGMHCGU24/2020_complete_genome
TAAAGGTTTATACCTTCCCAGGTAACAAACCAACCAACTTTCGATCTCTTGTAGATCTGTTCTCTAAACGAACTTTAAAATCTGTGTGGCTGTCACTCGGCTGCATGCTTAGTGCACTCACGCAGTATAATTAATAACTAATTACTGTCGTTGACAGGACACGAGTAACTCGTCTATCTTCTGCAGGCTGCTTACGGTTTCGTCCGTGTTGCAGCCGATCATCAGCACATCTAGGTTTTGTCCGGGTGTGACCGAAAGGTAAGATGGAGAGCCTTGTCCCTGGTTTCAACGAGAAAACACACGTCCAACTCAGTTTGCCTGTTTTACAGGTTCGCGACGTGCTCGTACGTGGCTTTGGAGACTCCGTGGAGGAGGTCTTATCAGAGGCACGTCAACATC…
>MT479227.1_|Severe_acute_respiratory_syndrome_coronavirus_2_isolate_SARSCoV2/human/TWN/CGMHCGU25/2020_complete_genome
AAGGTTTATACCTTCCCAGGTAACAAACCAACCAACTTTCGATCTCTTGTAGATCTGTTCTCTAAACGAACTTTAAAATCTGTGTGGCTGTCACTCGGCTGCATGCTTAGTGCACTCACGCAGTATAATTAATAACTAATTACTGTCGTTGACAGGACACGAGTAACTCGTCTATCTTCTGCAGGCTGCTTACGGTTTCGTCCGTGTTGCAGCCGATCATCAGCACATCTAGGTTTTGTCCGGGTGTGACCGAAAGGTAAGATGGAGAGCCTTGTCCCTGGTTTCAACGAGAAAACACACGTCCAACTCAGTTTGCCTGTTTTACAGGTTCGCGACGTGCTCGTACGTGGCTTTGGAGACTCCGTGGAGGAGGTATTATCAGAGGCACGTCAACATCTT…
>MT517436.1_|Severe_acute_respiratory_syndrome_coronavirus_2_isolate_SARSCoV2/human/TWN/CGMHCGU26/2020_complete_genome
TTAAAGGTTTATACCTTCCCAGGTAACAAACCAACCAACTTTCGATCTCTTGTAGATCTGTTCTCTAAACGAACTTTAAAATCTGTGTGGCTGTCACTCGGCTGCATGCTTAGTGCACTCACGCAGTATAATTAATAACTAATTACTGTCGTTGACAGGACACGAGTAACTCGTCTATCTTCTGCAGGCTGCTTACGGTTTCGTCCGTGTTGCAGCCGATTATCAGCACATCTAGGTTTCGTCCGGGTGTGACCGAAAGGTAAGATGGAGAGCCTTGTCCCTGGTTTCAACGAGAAAACACACGTCCAACTCAGTTTGCCTGTTTTACAGGTTCGCGACGTGCTCGTACGTGGCTTTGGAGACTCCGTGGAGGAGGTCTTATCAGAGGCACGTCAACAT…
>MT517437.1_|Severe_acute_respiratory_syndrome_coronavirus_2_isolate_SARSCoV2/human/TWN/CGMHCGU27/2020_complete_genome
GTTTATACCTTCCCAGGTAACAAACCAACCAACTTTCGATCTCTTGTAGATCTGTTCTCTAAACGAACTTTAAAATCTGTGTGGCTGTCACTCGGCTGCATGCTTAGTGCACTCACGCAGTATAATTAATAACTAATTACTGTCGTTGACAGGACACGAGTAACTCGTCTATCTTCTGCAGGCTGCTTACGGTTTCGTCCGTGTTGCAGCCGATTATCAGCACATCTAGGTTTCGTCCGGGTGTGACCGAAAGGTAAGATGGAGAGCCTTGTCCCTGGTTTCAACGAGAAAACACACGTCCAACTCAGTTTGCCTGTTTTACAGGTTCGCGACGTGCTCGTACGTGGCTTTGGAGACTCCGTGGAGGAGGTCTTATCAGAGGCACGTCAACATCTTAAA…
>MT590598.1_|Severe_acute_respiratory_syndrome_coronavirus_2_isolate_SARSCoV2/human/TWN/CGMHCGU28/2020_complete_genome
CTTTCGATCTCTTGTAGATCTGTTCTCTAAACGAACTTTAAAATCTGTGTGGCTGTCACTCGGCTGCATGCTTAGTGCACTCACGCAGTATAATTAATAACTAATTACTGTCGTTGACAGGACACGAGTAACTCGTCTATCTTCTGCAGGCTGCTTACGGTTTCGTCCGTGTTGCAGCCGATCATCAGCACATCTAGGTTTTGTCCGGGTGTGACCGAAAGGTAAGATGGAGAGCCTTGTCCCTGGTTTCAACGAGAAAACACACGTCCAACTCAGTTTGCCTGTTTTACAGGTTCGCGACGTGCTCGTACGTGGCTTTGGAGACTCCGTGGAGGAGGTCTTATCAGAGGCACGTCAACATCTTAAAGATGGCACTTGTGGCTTAGTAGAAGTTGAAAA…
>MT590599.1_|Severe_acute_respiratory_syndrome_coronavirus_2_isolate_SARSCoV2/human/TWN/CGMHCGU29/2020_complete_genome
ATTAAAGGTTTATACCTTCCCAGGTAACAAACCAACCAACTTTCGATCTCTTGTAGATCTGTTCTCTAAACGAACTTTAAAATCTGTGTGGCTGTCACTCGGCTGCATGCTTAGTGCACTCACGCAGTATAATTAATAACTAATTACTGTCGTTGACAGGACACGAGTAACTCGTCTATCTTCTGCAGGCTGCTTACGGTTTCGTCCGTGTTGCAGCCGATCATCAGCACATCTAGGTTTCGTCCGGGTGTGACCGAAAGGTAAGATGGAGAGCCTTGTCCCTGGTTTCAACGAGAAAACACACGTCCAACTCAGTTTGCCTGTTTTACAGGTTCGCGACGTGCTCGTACGTGGCTTTGGAGACTCCGTGGAGGAGGTCTTATCAGAGGCACGTCAACA…
>MT590600.1_|Severe_acute_respiratory_syndrome_coronavirus_2_isolate_SARSCoV2/human/TWN/CGMHCGU30/2020_complete_genome
TTAAAGGTTTATACCTTCCCAGGTAACAAACCAACCAACTTTCGATCTCTTGTAGATCTGTTCTCTAAACGAACTTTAAAATCTGTGTGGCTGTCACTCGGCTGCATGCTTAGTGCACTCACGCAGTATAATTAATAACTAATTACTGTCGTTGACAGGACACGAGTAACTCGTCTATCTTCTGCAGGCTGCTTACGGTTTCGTCCGTGTTGCAGCCGATCATCAGCACATCTAGGTTTTGTCCGGGTGTGACCGAAAGGTAAGATGGAGAGCCTTGTCCCTGGTTTCAACGAGAAAACACACGTCCAACTCAGTTTGCCTGTTTTACAGGTTCGCGACGTGCTCGTACGTGGCTTTGGAGACTCCGTGGAGGAGGTCTTATCAGAGGCACGTCAACAT…
>MT049951.1_|Severe_acute_respiratory_syndrome_coronavirus_2_isolate_SARSCoV2/human/CHN/Yunnan01/2020_complete_genome
ATTAAAGGTTTATACCTTCCCAGGTAACAAACCAACCAACTTTCGATCTCTTGTAGATCTGTTCTCTAAACGAAATTTAAAATCTGTGTGGCTGTCACTCGGCTGCATGCTTAGTGCACTCACGCAGTATAATTAATAACTAATTACTGTCGTTGACAGGACACGAGTAACTCGTCTATCTTCTGCAGGCTGCTTACGGTTTCGTCCGTGTTGCAGCCGATCATCAGCACATCTAGGTTTCGTCCGGGTGTGACCGAAAGGTAAGATGGAGAGCCTTGTCCCTGGTTTCAACGAGAAAACACACGTCCAACTCAGTTTGCCTGTTTTACAGGTTCGCGACGTGCTCGTACGTGGCTTTGGAGACTCCGTGGAGGAGGTCTTATCAGAGGCACGTCAACA…
>MT226610.1_|Severe_acute_respiratory_syndrome_coronavirus_2_isolate_SARSCoV2/human/CHN/KMS1/2020_complete_genome
ATTAAAGGTTTATACCTTCCCAGGTAACAAACCAACCAACTTTCGATCTCTTGTAGATCTGTTCTCTAAACGAACTTTAAAATCTGTGTGGCTGTCACTCGGCTGCATGCTTAGTGCACTCACGCAGTATAATTAATAACTAATTACTGTCGTTGACAGGACACGAGTAACTCGTCTATCTTCTGCAGGCTGCTTACGGTTTCGTCCGTGTTGCAGCCGATCATCAGCACATCTAGGTTTCGTCCGGGTGTGACCGAAAGGTAAGATGGAGAGCCTTGTCCCTGGTTTCAACGAGAAAACACACGTCCAACTCAGTTTGCCTGTTTTACAGGTTCGCGACGTGCTCGTACGTGGCTTTGGAGACTCCGTGGAGGAGGTCTTATCAGAGGCACGTCAACA…
>MT396241.1_|Severe_acute_respiratory_syndrome_coronavirus_2_isolate_SARSCoV2/human/CHN/YN0306466/2020_complete_genome
ATTAAAGGTTTATACCTTCCCAGGTAACAAACCAACCAACTTTCGATCTCTTGTAGATCTGTTCTCTAAACGAACTTTAAAATCTGTGTGGCTGTCACTCGGCTGCATGCTTAGTGCACTCACGCAGTATAATTAATAACTAATTACTGTCGTTGACAGGACACGAGTAACTCGTCTATCTTCTGCAGGCTGCTTACGGTTTCGTCCGTGTTGCAGCCGATCATCAGCACATCTAGGTTTCGTCCGGGTGTGACCGAAAGGTAAGATGGAGAGCCTTGTCCCTGGTTTCAACGAGAAAACACACGTCCAACTCAGTTTGCCTGTTTTACAGGTTCGCGACGTGCTCGTACGTGGCTTTGGAGACTCCGTGGAGGAGGTCTTATCAGAGGCACGTCAACA…

## Sheet: Sheet3
The sequences produced in this study in FASTA format
Viral genome sequencing was performed using the Ion Proton platform (Thermo Fisher Scientific). Genomes were assembled using Trinity (v1.2.9) with default parameters or MEGAHIT (v1.2.9) with parameter --k-min 15. Filtered reads were mapped to the Wuhan reference genome (GenBank ID: NC_045512.2) using the BWA software package. Using SAMtools, only variants with depths larger than 300 and quality s…
>seq153
ATTAAAGGTTTATACCTTCCCAGGTAACAAACCAACCAACTTTCGATCTCTTGTAGATCTGTTCTCTAAACGAACTTTAAAATCTGTGTGGCTGTCACTCGGCTGCATGCTTAGTGCACTCACGCAGTATAATTAATAACTAATTACTGTCGTTGACAGGACACGAGTAACTCGTCTATCTTCTGCAGGCTGCTTACGGTTTCGTCCGTGTTGCAGCCGATCATCAGCACATCTAGGTTTCGTCCGGGTGTGACCGAAAGGTAAGATGGAGAGCCTTGTCCCTGGTTTCAACGAGAAAACACACGTCCAACTCAGTTTGCCTGTTTTACAGGTTCGCGACGTGCTCGTACGTGGCTTTGGAGACTCCGTGGAGGAGGTCTTATCAGAGGCACGTCAACA…
>seq167
ATTAAAGGTTTATACCTTCCCAGGTAACAAACCAACCAACTTTCGATCTCTTGTAGATCTGTTCTCTAAACGAACTTTAAAATCTGTGTGGCTGTCACTCGGCTGCATGCTTAGTGCACTCACGCAGTATAATTAATAACTAATTACTGTCGTTGACAGGACACGAGTAACTCGTCTATCTTCTGCAGGCTGCTTACGGTTTCGTCCGTGTTGCAGCCGATCATCAGCACATCTAGGTTTCGTCCGGGTGTGACCGAAAGGTAAGATGGAGAGCCTTGTCCCTGGTTTCAACGAGAAAACACACGTCCAACTCAGTTTGCCTGTTTTACAGGTTCGCGACGTGCTCGTACGTGGCTTTGGAGACTCCGTGGAGGAGGTCTTATCAGAGGCACGTCAACA…
>seq179
ATTAAAGGTTTATACCTTCCCAGGTAACAAACCAACCAACTTTCGATCTCTTGTAGATCTGTTCTCTAAACGAACTTTAAAATCTGTGTGGCTGTCACTCGGCTGCATGCTTAGTGCACTCACGCAGTATAATTAATAACTAATTACTGTCGTTGACAGGACACGAGTAACTCGTCTATCTTCTGCAGGCTGCTTACGGTTTCGTCCGTGTTGCAGCCGATCATCAGCACATCTAGGTTTCGTCCGGGTGTGACCGAAAGGTAAGATGGAGAGCCTTGTCCCTGGTTTCAACGAGAAAACACACGTCCAACTCAGTTTGCCTGTTTTACAGGTTCGCGACGTGCTCGTACGTGGCTTTGGAGACTCCGTGGAGGAGGTCTTATCAGAGGCACGTCAACA…
>seq187
ATTAAAGGTTTATACCTTCCCAGGTAACAAACCAACCAACTTTCGATCTCTTGTAGATCTGTTCTCTAAACGAACTTTAAAATCTGTGTGGCTGTCACTCGGCTGCATGCTTAGTGCACTCACGCAGTATAATTAATAACTAATTACTGTCGTTGACAGGACACGAGTAACTCGTCTATCTTCTGCAGGCTGCTTACGGTTTCGTCCGTGTTGCAGCCGATCATCAGCACATCTAGGTTTCGTCCGGGTGTGACCGAAAGGTAAGATGGAGAGCCTTGTCCCTGGTTTCAACGAGAAAACACACGTCCAACTCAGTTTGCCTGTTTTACAGGTTCGCGACGTGCTCGTACGTGGCTTTGGAGACTCCGTGGAGGAGGTCTTATCAGAGGCACGTCAACA…
>seq20
ATTAAAGGTTTATACCTTCCCAGGTAACAAACCAACCAACTTTCGATCTCTTGTAGATCTGTTCTCTAAACGAACTTTAAAATCTGTGTGGCTGTCACTCGGCTGCATGCTTAGTGCACTCACGCAGTATAATTAATAACTAATTACTGTCGTTGACAGGACACGAGTAACTCGTCTATCTTCTGCAGGCTGCTTACGGTTTCGTCCGTGTTGCAGCCGATCATCAGCACATCTAGGTTTCGTCCGGGTGTGACCGAAAGGTAAGATGGAGAGCCTTGTCCCTGGTTTCAACGAGAAAACACACGTCCAACTCAGTTTGCCTGTTTTACAGGTTCGCGACGTGCTCGTACGTGGCTTTGGAGACTCCGTGGAGGAGGTCTTATCAGAGGCACGTCAACA…
>seq240
ATTAAAGGTTTATACCTTCCCAGGTAACAAACCAACCAACTTTCGATCTCTTGTAGATCTGTTCTCTAAACGAACTTTAAAATCTGTGTGGCTGTCACTCGGCTGCATGCTTAGTGCACTCACGCAGTATAATTAATAACTAATTACTGTCGTTGACAGGACACGAGTAACTCGTCTATCTTCTGCAGGCTGCTTACGGTTTCGTCCGTGTTGCAGCCGATCATCAGCACATCTAGGTTTCGTCCGGGTGTGACCGAAAGGTAAGATGGAGAGCCTTGTCCCTGGTTTCAACGAGAAAACACACGTCCAACTCAGTTTGCCTGTTTTACAGGTTCGCGACGTGCTCGTACGTGGCTTTGGAGACTCCGTGGAGGAGGTCTTATCAGAGGCACGTCAACA…
>seq241
ATTAAAGGTTTATACCTTCCCAGGTAACAAACCAACCAACTTTCGATCTCTTGTAGATCTGTTCTCTAAACGAACTTTAAAATCTGTGTGGCTGTCACTCGGCTGCATGCTTAGTGCACTCACGCAGTATAATTAATAACTAATTACTGTCGTTGACAGGACACGAGTAACTCGTCTATCTTCTGCAGGCTGCTTACGGTTTCGTCCGTGTTGCAGCCGATCATCAGCACATCTAGGTTTCGTCCGGGTGTGACCGAAAGGTAAGATGGAGAGCCTTGTCCCTGGTTTCAACGAGAAAACACACGTCCAACTCAGTTTGCCTGTTTTACAGGTTCGCGACGTGCTCGTACGTGGCTTTGGAGACTCCGTGGAGGAGGTCTTATCAGAGGCACGTCAACA…
>seq247
ATTAAAGGTTTATACCTTCCCAGGTAACAAACCAACCAACTTTCGATCTCTTGTAGATCTGTTCTCTAAACGAACTTTAAAATCTGTGTGGCTGTCACTCGGCTGCATGCTTAGTGCACTCACGCAGTATAATTAATAACTAATTACTGTCGTTGACAGGACACGAGTAACTCGTCTATCTTCTGCAGGCTGCTTACGGTTTCGTCCGTGTTGCAGCCGATCATCAGCACATCTAGGTTTCGTCCGGGTGTGACCGAAAGGTAAGATGGAGAGCCTTGTCCCTGGTTTCAACGAGAAAACACACGTCCAACTCAGTTTGCCTGTTTTACAGGTTCGCGACGTGCTCGTACGTGGCTTTGGAGACTCCGTGGAGGAGGTCTTATCAGAGGCACGTCAACA…
>seq29
ATTAAAGGTTTATACCTTCCCAGGTAACAAACCAACCAACTTTCGATCTCTTGTAGATCTGTTCTCTAAACGAACTTTAAAATCTGTGTGGCTGTCACTCGGCTGCATGCTTAGTGCACTCACGCAGTATAATTAATAACTAATTACTGTCGTTGACAGGACACGAGTAACTCGTCTATCTTCTGCAGGCTGCTTACGGTTTCGTCCGTGTTGCAGCCGATCATCAGCACATCTAGGTTTCGTCCGGGTGTGACCGAAAGGTAAGATGGAGAGCCTTGTCCCTGGTTTCAACGAGAAAACACACGTCCAACTCAGTTTGCCTGTTTTACAGGTTCGCGACGTGCTCGTACGTGGCTTTGGAGACTCCGTGGAGGAGGTCTTATCAGAGGCACGTCAACA…
>seq299
ATTAAAGGTTTATACCTTCCCAGGTAACAAACCAACCAACTTTCGATCTCTTGTAGATCTGTTCTCTAAACGAACTTTAAAATCTGTGTGGCTGTCACTCGGCTGCATGCTTAGTGCACTCACGCAGTATAATTAATAACTAATTACTGTCGTTGACAGGACACGAGTAACTCGTCTATCTTCTGCAGGCTGCTTACGGTTTCGTCCGTGTTGCAGCCGATCATCAGCACATCTAGGTTTCGTCCGGGTGTGACCGAAAGGTAAGATGGAGAGCCTTGTCCCTGGTTTCAACGAGAAAACACACGTCCAACTCAGTTTGCCTGTTTTACAGGTTCGCGACGTGCTCGTACGTGGCTTTGGAGACTCCGTGGAGGAGGTCTTATCAGAGGCACGTCAACA…
>seq300
ATTAAAGGTTTATACCTTCCCAGGTAACAAACCAACCAACTTTCGATCTCTTGTAGATCTGTTCTCTAAACGAACTTTAAAATCTGTGTGGCTGTCACTCGGCTGCATGCTTAGTGCACTCACGCAGTATAATTAATAACTAATTACTGTCGTTGACAGGACACGAGTAACTCGTCTATCTTCTGCAGGCTGCTTACGGTTTCGTCCGTGTTGCAGCCGATCATCAGCACATCTAGGTTTCGTCCGGGTGTGACCGAAAGGTAAGATGGAGAGCCTTGTCCCTGGTTTCAACGAGAAAACACACGTCCAACTCAGTTTGCCTGTTTTACAGGTTCGCGACGTGCTCGTACGTGGCTTTGGAGACTCCGTGGAGGAGGTCTTATCAGAGGCACGTCAACA…
>seq34
ATTAAAGGTTTATACCTTCCCAGGTAACAAACCAACCAACTTTCGATCTCTTGTAGATCTGTTCTCTAAACGAACTTTAAAATCTGTGTGGCTGTCACTCGGCTGCATGCTTAGTGCACTCACGCAGTATAATTAATAACTAATTACTGTCGTTGACAGGACACGAGTAACTCGTCTATCTTCTGCAGGCTGCTTACGGTTTCGTCCGTGTTGCAGCCGATCATCAGCACATCTAGGTTTCGTCCGGGTGTGACCGAAAGGTAAGATGGAGAGCCTTGTCCCTGGTTTCAACGAGAAAACACACGTCCAACTCAGTTTGCCTGTTTTACAGGTTCGCGACGTGCTCGTACGTGGCTTTGGAGACTCCGTGGAGGAGGTCTTATCAGAGGCACGTCAACA…
>seq362
ATTAAAGGTTTATACCTTCCCAGGTAACAAACCAACCAACTTTCGATCTCTTGTAGATCTGTTCTCTAAACGAACTTTAAAATCTGTGTGGCTGTCACTCGGCTGCATGCTTAGTGCACTCACGCAGTATAATTAATAACTAATTACTGTCGTTGACAGGACACGAGTAACTCGTCTATCTTCTGCAGGCTGCTTACGGTTTCGTCCGTGTTGCAGCCGATCATCAGCACATCTAGGTTTCGTCCGGGTGTGACCGAAAGGTAAGATGGAGAGCCTTGTCCCTGGTTTCAACGAGAAAACACACGTCCAACTCAGTTTGCCTGTTTTACAGGTTCGCGACGTGCTCGTACGTGGCTTTGGAGACTCCGTGGAGGAGGTCTTATCAGAGGCACGTCAACA…
>seq363
ATTAAAGGTTTATACCTTCCCAGGTAACAAACCAACCAACTTTCGATCTCTTGTAGATCTGTTCTCTAAACGAACTTTAAAATCTGTGTGGCTGTCACTCGGCTGCATGCTTAGTGCACTCACGCAGTATAATTAATAACTAATTACTGTCGTTGACAGGACACGAGTAACTCGTCTATCTTCTGCAGGCTGCTTACGGTTTCGTCCGTGTTGCAGCCGATCATCAGCACATCTAGGTTTCGTCCGGGTGTGACCGAAAGGTAAGATGGAGAGCCTTGTCCCTGGTTTCAACGAGAAAACACACGTCCAACTCAGTTTGCCTGTTTTACAGGTTCGCGACGTGCTCGTACGTGGCTTTGGAGACTCCGTGGAGGAGGTCTTATCAGAGGCACGTCAACA…
>seq364
ATTAAAGGTTTATACCTTCCCAGGTAACAAACCAACCAACTTTCGATCTCTTGTAGATCTGTTCTCTAAACGAACTTTAAAATCTGTGTGGCTGTCACTCGGCTGCATGCTTAGTGCACTCACGCAGTATAATTAATAACTAATTACTGTCGTTGACAGGACACGAGTAACTCGTCTATCTTCTGCAGGCTGCTTACGGTTTCGTCCGTGTTGCAGCCGATCATCAGCACATCTAGGTTTCGTCCGGGTGTGACCGAAAGGTAAGATGGAGAGCCTTGTCCCTGGTTTCAACGAGAAAACACACGTCCAACTCAGTTTGCCTGTTTTACAGGTTCGCGACGTGCTCGTACGTGGCTTTGGAGACTCCGTGGAGGAGGTCTTATCAGAGGCACGTCAACA…
>seq37
ATTAAAGGTTTATACCTTCCCAGGTAACAAACCAACCAACTTTCGATCTCTTGTAGATCTGTTCTCTAAACGAACTTTAAAATCTGTGTGGCTGTCACTCGGCTGCATGCTTAGTGCACTCACGCAGTATAATTAATAACTAATTACTGTCGTTGACAGGACACGAGTAACTCGTCTATCTTCTGCAGGCTGCTTACGGTTTCGTCCGTGTTGCAGCCGATCATCAGCACATCTAGGTTTCGTCCGGGTGTGACCGAAAGGTAAGATGGAGAGCCTTGTCCCTGGTTTCAACGAGAAAACACACGTCCAACTCAGTTTGCCTGTTTTACAGGTTCGCGACGTGCTCGTACGTGGCTTTGGAGACTCCGTGGAGGAGGTCTTATCAGAGGCACGTCAACA…
>seq38
ATTAAAGGTTTATACCTTCCCAGGTAACAAACCAACCAACTTTCGATCTCTTGTAGATCTGTTCTCTAAACGAACTTTAAAATCTGTGTGGCTGTCACTCGGCTGCATGCTTAGTGCACTCACGCAGTATAATTAATAACTAATTACTGTCGTTGACAGGACACGAGTAACTCGTCTATCTTCTGCAGGCTGCTTACGGTTTCGTCCGTGTTGCAGCCGATCATCAGCACATCTAGGTTTCGTCCGGGTGTGACCGAAAGGTAAGATGGAGAGCCTTGTCCCTGGTTTCAACGAGAAAACACACGTCCAACTCAGTTTGCCTGTTTTACAGGTTCGCGACGTGCTCGTACGTGGCTTTGGAGACTCCGTGGAGGAGGTCTTATCAGAGGCACGTCAACA…
>seq388
ATTAAAGGTTTATACCTTCCCAGGTAACAAACCAACCAACTTTCGATCTCTTGTAGATCTGTTCTCTAAACGAACTTTAAAATCTGTGTGGCTGTCACTCGGCTGCATGCTTAGTGCACTCACGCAGTATAATTAATAACTAATTACTGTCGTTGACAGGACACGAGTAACTCGTCTATCTTCTGCAGGCTGCTTACGGTTTCGTCCGTGTTGCAGCCGATCATCAGCACATCTAGGTTTCGTCCGGGTGTGACCGAAAGGTAAGATGGAGAGCCTTGTCCCTGGTTTCAACGAGAAAACACACGTCCAACTCAGTTTGCCTGTTTTACAGGTTCGCGACGTGCTCGTACGTGGCTTTGGAGACTCCGTGGAGGAGGTCTTATCAGAGGCACGTCAACA…
>seq396
ATTAAAGGTTTATACCTTCCCAGGTAACAAACCAACCAACTTTCGATCTCTTGTAGATCTGTTCTCTAAACGAACTTTAAAATCTGTGTGGCTGTCACTCGGCTGCATGCTTAGTGCACTCACGCAGTATAATTAATAACTAATTACTGTCGTTGACAGGACACGAGTAACTCGTCTATCTTCTGCAGGCTGCTTACGGTTTCGTCCGTGTTGCAGCCGATCATCAGCACATCTAGGTTTCGTCCGGGTGTGACCGAAAGGTAAGATGGAGAGCCTTGTCCCTGGTTTCAACGAGAAAACACACGTCCAACTCAGTTTGCCTGTTTTACAGGTTCGCGACGTGCTCGTACGTGGCTTTGGAGACTCCGTGGAGGAGGTCTTATCAGAGGCACGTCAACA…
>seq425
ATTAAAGGTTTATACCTTCCCAGGTAACAAACCAACCAACTTTCGATCTCTTGTAGATCTGTTCTCTAAACGAACTTTAAAATCTGTGTGGCTGTCACTCGGCTGCATGCTTAGTGCACTCACGCAGTATAATTAATAACTAATTACTGTCGTTGACAGGACACGAGTAACTCGTCTATCTTCTGCAGGCTGCTTACGGTTTCGTCCGTGTTGCAGCCGATCATCAGCACATCTAGGTTTCGTCCGGGTGTGACCGAAAGGTAAGATGGAGAGCCTTGTCCCTGGTTTCAACGAGAAAACACACGTCCAACTCAGTTTGCCTGTTTTACAGGTTCGCGACGTGCTCGTACGTGGCTTTGGAGACTCCGTGGAGGAGGTCTTATCAGAGGCACGTCAACA…
>seq543
ATTAAAGGTTTATACCTTCCCAGGTAACAAACCAACCAACTTTCGATCTCTTGTAGATCTGTTCTCTAAACGAACTTTAAAATCTGTGTGGCTGTCACTCGGCTGCATGCTTAGTGCACTCACGCAGTATAATTAATAACTAATTACTGTCGTTGACAGGACACGAGTAACTCGTCTATCTTCTGCAGGCTGCTTACGGTTTCGTCCGTGTTGCAGCCGATCATCAGCACATCTAGGTTTCGTCCGGGTGTGACCGAAAGGTAAGATGGAGAGCCTTGTCCCTGGTTTCAACGAGAAAACACACGTCCAACTCAGTTTGCCTGTTTTACAGGTTCGCGACGTGCTCGTACGTGGCTTTGGAGACTCCGTGGAGGAGGTCTTATCAGAGGCACGTCAACA…
>seq60
ATTAAAGGTTTATACCTTCCCAGGTAACAAACCAACCAACTTTCGATCTCTTGTAGATCTGTTCTCTAAACGAACTTTAAAATCTGTGTGGCTGTCACTCGGCTGCATGCTTAGTGCACTCACGCAGTATAATTAATAACTAATTACTGTCGTTGACAGGACACGAGTAACTCGTCTATCTTCTGCAGGCTGCTTACGGTTTCGTCCGTGTTGCAGCCGATCATCAGCACATCTAGGTTTCGTCCGGGTGTGACCGAAAGGTAAGATGGAGAGCCTTGTCCCTGGTTTCAACGAGAAAACACACGTCCAACTCAGTTTGCCTGTTTTACAGGTTCGCGACGTGCTCGTACGTGGCTTTGGAGACTCCGTGGAGGAGGTCTTATCAGAGGCACGTCAACA…
>seq615
ATTAAAGGTTTATACCTTCCCAGGTAACAAACCAACCAACTTTCGATCTCTTGTAGATCTGTTCTCTAAACGAACTTTAAAATCTGTGTGGCTGTCACTCGGCTGCATGCTTAGTGCACTCACGCAGTATAATTAATAACTAATTACTGTCGTTGACAGGACACGAGTAACTCGTCTATCTTCTGCAGGCTGCTTACGGTTTCGTCCGTGTTGCAGCCGATCATCAGCACATCTAGGTTTCGTCCGGGTGTGACCGAAAGGTAAGATGGAGAGCCTTGTCCCTGGTTTCAACGAGAAAACACACGTCCAACTCAGTTTGCCTGTTTTACAGGTTCGCGACGTGCTCGTACGTGGCTTTGGAGACTCCGTGGAGGAGGTCTTATCAGAGGCACGTCAACA…
>seq619
ATTAAAGGTTTATACCTTCCCAGGTAACAAACCAACCAACTTTCGATCTCTTGTAGATCTGTTCTCTAAACGAACTTTAAAATCTGTGTGGCTGTCACTCGGCTGCATGCTTAGTGCACTCACGCAGTATAATTAATAACTAATTACTGTCGTTGACAGGACACGAGTAACTCGTCTATCTTCTGCAGGCTGCTTACGGTTTCGTCCGTGTTGCAGCCGATCATCAGCACATCTAGGTTTCGTCCGGGTGTGACCGAAAGGTAAGATGGAGAGCCTTGTCCCTGGTTTCAACGAGAAAACACACGTCCAACTCAGTTTGCCTGTTTTACAGGTTCGCGACGTGCTCGTACGTGGCTTTGGAGACTCCGTGGAGGAGGTCTTATCAGAGGCACGTCAACA…
>seq624
ATTAAAGGTTTATACCTTCCCAGGTAACAAACCAACCAACTTTCGATCTCTTGTAGATCTGTTCTCTAAACGAACTTTAAAATCTGTGTGGCTGTCACTCGGCTGCATGCTTAGTGCACTCACGCAGTATAATTAATAACTAATTACTGTCGTTGACAGGACACGAGTAACTCGTCTATCTTCTGCAGGCTGCTTACGGTTTCGTCCGTGTTGCAGCCGATCATCAGCACATCTAGGTTTCGTCCGGGTGTGACCGAAAGGTAAGATGGAGAGCCTTGTCCCTGGTTTCAACGAGAAAACACACGTCCAACTCAGTTTGCCTGTTTTACAGGTTCGCGACGTGCTCGTACGTGGCTTTGGAGACTCCGTGGAGGAGGTCTTATCAGAGGCACGTCAACA…
>seq626
ATTAAAGGTTTATACCTTCCCAGGTAACAAACCAACCAACTTTCGATCTCTTGTAGATCTGTTCTCTAAACGAACTTTAAAATCTGTGTGGCTGTCACTCGGCTGCATGCTTAGTGCACTCACGCAGTATAATTAATAACTAATTACTGTCGTTGACAGGACACGAGTAACTCGTCTATCTTCTGCAGGCTGCTTACGGTTTCGTCCGTGTTGCAGCCGATCATCAGCACATCTAGGTTTCGTCCGGGTGTGACCGAAAGGTAAGATGGAGAGCCTTGTCCCTGGTTTCAACGAGAAAACACACGTCCAACTCAGTTTGCCTGTTTTACAGGTTCGCGACGTGCTCGTACGTGGCTTTGGAGACTCCGTGGAGGAGGTCTTATCAGAGGCACGTCAACA…
>seq661
ATTAAAGGTTTATACCTTCCCAGGTAACAAACCAACCAACTTTCGATCTCTTGTAGATCTGTTCTCTAAACGAACTTTAAAATCTGTGTGGCTGTCACTCGGCTGCATGCTTAGTGCACTCACGCAGTATAATTAATAACTAATTACTGTCGTTGACAGGACACGAGTAACTCGTCTATCTTCTGCAGGCTGCTTACGGTTTCGTCCGTGTTGCAGCCGATCATCAGCACATCTAGGTTTCGTCCGGGTGTGACCGAAAGGTAAGATGGAGAGCCTTGTCCCTGGTTTCAACGAGAAAACACACGTCCAACTCAGTTTGCCTGTTTTACAGGTTCGCGACGTGCTCGTACGTGGCTTTGGAGACTCCGTGGAGGAGGTCTTATCAGAGGCACGTCAACA…
>seq665
ATTAAAGGTTTATACCTTCCCAGGTAACAAACCAACCAACTTTCGATCTCTTGTAGATCTGTTCTCTAAACGAACTTTAAAATCTGTGTGGCTGTCACTCGGCTGCATGCTTAGTGCACTCACGCAGTATAATTAATAACTAATTACTGTCGTTGACAGGACACGAGTAACTCGTCTATCTTCTGCAGGCTGCTTACGGTTTCGTCCGTGTTGCAGCCGATCATCAGCACATCTAGGTTTCGTCCGGGTGTGACCGAAAGGTAAGATGGAGAGCCTTGTCCCTGGTTTCAACGAGAAAACACACGTCCAACTCAGTTTGCCTGTTTTACAGGTTCGCGACGTGCTCGTACGTGGCTTTGGAGACTCCGTGGAGGAGGTCTTATCAGAGGCACGTCAACA…
>seq667
ATTAAAGGTTTATACCTTCCCAGGTAACAAACCAACCAACTTTCGATCTCTTGTAGATCTGTTCTCTAAACGAACTTTAAAATCTGTGTGGCTGTCACTCGGCTGCATGCTTAGTGCACTCACGCAGTATAATTAATAACTAATTACTGTCGTTGACAGGACACGAGTAACTCGTCTATCTTCTGCAGGCTGCTTACGGTTTCGTCCGTGTTGCAGCCGATCATCAGCACATCTAGGTTTCGTCCGGGTGTGACCGAAAGGTAAGATGGAGAGCCTTGTCCCTGGTTTCAACGAGAAAACACACGTCCAACTCAGTTTGCCTGTTTTACAGGTTCGCGACGTGCTCGTACGTGGCTTTGGAGACTCCGTGGAGGAGGTCTTATCAGAGGCACGTCAACA…
>seq679
ATTAAAGGTTTATACCTTCCCAGGTAACAAACCAACCAACTTTCGATCTCTTGTAGATCTGTTCTCTAAACGAACTTTAAAATCTGTGTGGCTGTCACTCGGCTGCATGCTTAGTGCACTCACGCAGTATAATTAATAACTAATTACTGTCGTTGACAGGACACGAGTAACTCGTCTATCTTCTGCAGGCTGCTTACGGTTTCGTCCGTGTTGCAGCCGATCATCAGCACATCTAGGTTTCGTCCGGGTGTGACCGAAAGGTAAGATGGAGAGCCTTGTCCCTGGTTTCAACGAGAAAACACACGTCCAACTCAGTTTGCCTGTTTTACAGGTTCGCGACGTGCTCGTACGTGGCTTTGGAGACTCCGTGGAGGAGGTCTTATCAGAGGCACGTCAACA…
>seq707
ATTAAAGGTTTATACCTTCCCAGGTAACAAACCAACCAACTTTCGATCTCTTGTAGATCTGTTCTCTAAACGAACTTTAAAATCTGTGTGGCTGTCACTCGGCTGCATGCTTAGTGCACTCACGCAGTATAATTAATAACTAATTACTGTCGTTGACAGGACACGAGTAACTCGTCTATCTTCTGCAGGCTGCTTACGGTTTCGTCCGTGTTGCAGCCGATCATCAGCACATCTAGGTTTCGTCCGGGTGTGACCGAAAGGTAAGATGGAGAGCCTTGTCCCTGGTTTCAACGAGAAAACACACGTCCAACTCAGTTTGCCTGTTTTACAGGTTCGCGACGTGCTCGTACGTGGCTTTGGAGACTCCGTGGAGGAGGTCTTATCAGAGGCACGTCAACA…
>seq728
ATTAAAGGTTTATACCTTCCCAGGTAACAAACCAACCAACTTTCGATCTCTTGTAGATCTGTTCTCTAAACGAACTTTAAAATCTGTGTGGCTGTCACTCGGCTGCATGCTTAGTGCACTCACGCAGTATAATTAATAACTAATTACTGTCGTTGACAGGACACGAGTAACTCGTCTATCTTCTGCAGGCTGCTTACGGTTTCGTCCGTGTTGCAGCCGATCATCAGCACATCTAGGTTTCGTCCGGGTGTGACCGAAAGGTAAGATGGAGAGCCTTGTCCCTGGTTTCAACGAGAAAACACACGTCCAACTCAGTTTGCCTGTTTTACAGGTTCGCGACGTGCTCGTACGTGGCTTTGGAGACTCCGTGGAGGAGGTCTTATCAGAGGCACGTCAACA…
>seq742
ATTAAAGGTTTATACCTTCCCAGGTAACAAACCAACCAACTTTCGATCTCTTGTAGATCTGTTCTCTAAACGAACTTTAAAATCTGTGTGGCTGTCACTCGGCTGCATGCTTAGTGCACTCACGCAGTATAATTAATAACTAATTACTGTCGTTGACAGGACACGAGTAACTCGTCTATCTTCTGCAGGCTGCTTACGGTTTCGTCCGTGTTGCAGCCGATCATCAGCACATCTAGGTTTCGTCCGGGTGTGACCGAAAGGTAAGATGGAGAGCCTTGTCCCTGGTTTCAACGAGAAAACACACGTCCAACTCAGTTTGCCTGTTTTACAGGTTCGCGACGTGCTCGTACGTGGCTTTGGAGACTCCGTGGAGGAGGTCTTATCAGAGGCACGTCAACA…
>seq764
ATTAAAGGTTTATACCTTCCCAGGTAACAAACCAACCAACTTTCGATCTCTTGTAGATCTGTTCTCTAAACGAACTTTAAAATCTGTGTGGCTGTCACTCGGCTGCATGCTTAGTGCACTCACGCAGTATAATTAATAACTAATTACTGTCGTTGACAGGACACGAGTAACTCGTCTATCTTCTGCAGGCTGCTTACGGTTTCGTCCGTGTTGCAGCCGATCATCAGCACATCTAGGTTTCGTCCGGGTGTGACCGAAAGGTAAGATGGAGAGCCTTGTCCCTGGTTTCAACGAGAAAACACACGTCCAACTCAGTTTGCCTGTTTTACAGGTTCGCGACGTGCTCGTACGTGGCTTTGGAGACTCCGTGGAGGAGGTCTTATCAGAGGCACGTCAACA…
>seq787
ATTAAAGGTTTATACCTTCCCAGGTAACAAACCAACCAACTTTCGATCTCTTGTAGATCTGTTCTCTAAACGAACTTTAAAATCTGTGTGGCTGTCACTCGGCTGCATGCTTAGTGCACTCACGCAGTATAATTAATAACTAATTACTGTCGTTGACAGGACACGAGTAACTCGTCTATCTTCTGCAGGCTGCTTACGGTTTCGTCCGTGTTGCAGCCGATCATCAGCACATCTAGGTTTCGTCCGGGTGTGACCGAAAGGTAAGATGGAGAGCCTTGTCCCTGGTTTCAACGAGAAAACACACGTCCAACTCAGTTTGCCTGTTTTACAGGTTCGCGACGTGCTCGTACGTGGCTTTGGAGACTCCGTGGAGGAGGTCTTATCAGAGGCACGTCAACA…
>seq790
ATTAAAGGTTTATACCTTCCCAGGTAACAAACCAACCAACTTTCGATCTCTTGTAGATCTGTTCTCTAAACGAACTTTAAAATCTGTGTGGCTGTCACTCGGCTGCATGCTTAGTGCACTCACGCAGTATAATTAATAACTAATTACTGTCGTTGACAGGACACGAGTAACTCGTCTATCTTCTGCAGGCTGCTTACGGTTTCGTCCGTGTTGCAGCCGATCATCAGCACATCTAGGTTTCGTCCGGGTGTGACCGAAAGGTAAGATGGAGAGCCTTGTCCCTGGTTTCAACGAGAAAACACACGTCCAACTCAGTTTGCCTGTTTTACAGGTTCGCGACGTGCTCGTACGTGGCTTTGGAGACTCCGTGGAGGAGGTCTTATCAGAGGCACGTCAACA…
>seq795
ATTAAAGGTTTATACCTTCCCAGGTAACAAACCAACCAACTTTCGATCTCTTGTAGATCTGTTCTCTAAACGAACTTTAAAATCTGTGTGGCTGTCACTCGGCTGCATGCTTAGTGCACTCACGCAGTATAATTAATAACTAATTACTGTCGTTGACAGGACACGAGTAACTCGTCTATCTTCTGCAGGCTGCTTACGGTTTCGTCCGTGTTGCAGCCGATCATCAGCACATCTAGGTTTCGTCCGGGTGTGACCGAAAGGTAAGATGGAGAGCCTTGTCCCTGGTTTCAACGAGAAAACACACGTCCAACTCAGTTTGCCTGTTTTACAGGTTCGCGACGTGCTCGTACGTGGCTTTGGAGACTCCGTGGAGGAGGTCTTATCAGAGGCACGTCAACA…
>seq806
ATTAAAGGTTTATACCTTCCCAGGTAACAAACCAACCAACTTTCGATCTCTTGTAGATCTGTTCTCTAAACGAACTTTAAAATCTGTGTGGCTGTCACTCGGCTGCATGCTTAGTGCACTCACGCAGTATAATTAATAACTAATTACTGTCGTTGACAGGACACGAGTAACTCGTCTATCTTCTGCAGGCTGCTTACGGTTTCGTCCGTGTTGCAGCCGATCATCAGCACATCTAGGTTTCGTCCGGGTGTGACCGAAAGGTAAGATGGAGAGCCTTGTCCCTGGTTTCAACGAGAAAACACACGTCCAACTCAGTTTGCCTGTTTTACAGGTTCGCGACGTGCTCGTACGTGGCTTTGGAGACTCCGTGGAGGAGGTCTTATCAGAGGCACGTCAACA…
>seq835
ATTAAAGGTTTATACCTTCCCAGGTAACAAACCAACCAACTTTCGATCTCTTGTAGATCTGTTCTCTAAACGAACTTTAAAATCTGTGTGGCTGTCACTCGGCTGCATGCTTAGTGCACTCACGCAGTATAATTAATAACTAATTACTGTCGTTGACAGGACACGAGTAACTCGTCTATCTTCTGCAGGCTGCTTACGGTTTCGTCCGTGTTGCAGCCGATCATCAGCACATCTAGGTTTCGTCCGGGTGTGACCGAAAGGTAAGATGGAGAGCCTTGTCCCTGGTTTCAACGAGAAAACACACGTCCAACTCAGTTTGCCTGTTTTACAGGTTCGCGACGTGCTCGTACGTGGCTTTGGAGACTCCGTGGAGGAGGTCTTATCAGAGGCACGTCAACA…
>seq839
ATTAAAGGTTTATACCTTCCCAGGTAACAAACCAACCAACTTTCGATCTCTTGTAGATCTGTTCTCTAAACGAACTTTAAAATCTGTGTGGCTGTCACTCGGCTGCATGCTTAGTGCACTCACGCAGTATAATTAATAACTAATTACTGTCGTTGACAGGACACGAGTAACTCGTCTATCTTCTGCAGGCTGCTTACGGTTTCGTCCGTGTTGCAGCCGATCATCAGCACATCTAGGTTTCGTCCGGGTGTGACCGAAAGGTAAGATGGAGAGCCTTGTCCCTGGTTTCAACGAGAAAACACACGTCCAACTCAGTTTGCCTGTTTTACAGGTTCGCGACGTGCTCGTACGTGGCTTTGGAGACTCCGTGGAGGAGGTCTTATCAGAGGCACGTCAACA…
>seq844
ATTAAAGGTTTATACCTTCCCAGGTAACAAACCAACCAACTTTCGATCTCTTGTAGATCTGTTCTCTAAACGAACTTTAAAATCTGTGTGGCTGTCACTCGGCTGCATGCTTAGTGCACTCACGCAGTATAATTAATAACTAATTACTGTCGTTGACAGGACACGAGTAACTCGTCTATCTTCTGCAGGCTGCTTACGGTTTCGTCCGTGTTGCAGCCGATCATCAGCACATCTAGGTTTCGTCCGGGTGTGACCGAAAGGTAAGATGGAGAGCCTTGTCCCTGGTTTCAACGAGAAAACACACGTCCAACTCAGTTTGCCTGTTTTACAGGTTCGCGACGTGCTCGTACGTGGCTTTGGAGACTCCGTGGAGGAGGTCTTATCAGAGGCACGTCAACA…
>seq863
ATTAAAGGTTTATACCTTCCCAGGTAACAAACCAACCAACTTTCGATCTCTTGTAGATCTGTTCTCTAAACGAACTTTAAAATCTGTGTGGCTGTCACTCGGCTGCATGCTTAGTGCACTCACGCAGTATAATTAATAACTAATTACTGTCGTTGACAGGACACGAGTAACTCGTCTATCTTCTGCAGGCTGCTTACGGTTTCGTCCGTGTTGCAGCCGATCATCAGCACATCTAGGTTTCGTCCGGGTGTGACCGAAAGGTAAGATGGAGAGCCTTGTCCCTGGTTTCAACGAGAAAACACACGTCCAACTCAGTTTGCCTGTTTTACAGGTTCGCGACGTGCTCGTACGTGGCTTTGGAGACTCCGTGGAGGAGGTCTTATCAGAGGCACGTCAACA…
>seq9
ATTAAAGGTTTATACCTTCCCAGGTAACAAACCAACCAACTTTCGATCTCTTGTAGATCTGTTCTCTAAACGAACTTTAAAATCTGTGTGGCTGTCACTCGGCTGCATGCTTAGTGCACTCACGCAGTATAATTAATAACTAATTACTGTCGTTGACAGGACACGAGTAACTCGTCTATCTTCTGCAGGCTGCTTACGGTTTCGTCCGTGTTGCAGCCGATCATCAGCACATCTAGGTTTCGTCCGGGTGTGACCGAAAGGTAAGATGGAGAGCCTTGTCCCTGGTTTCAACGAGAAAACACACGTCCAACTCAGTTTGCCTGTTTTACAGGTTCGCGACGTGCTCGTACGTGGCTTTGGAGACTCCGTGGAGGAGGTCTTATCAGAGGCACGTCAACA…
>seq909
ATTAAAGGTTTATACCTTCCCTGGTAACAAACCAACCAACTTTCGATCTCTTGTAGATCTGTTCTCTAAACGAACTTTAAAATCTGTGTGGCTGTCACTCGGCTGCATGCTTAGTGCACTCACGCAGTATAATTAATAACTAATTACTGTCGTTGACAGGACACGAGTAACTCGTCTATCTTCTGCAGGCTGCTTACGGTTTCGTCCGTGTTGCAGCCGATCATCAGCACATCTAGGTTTCGTCCGGGTGTGACCGAAAGGTAAGATGGAGAGCCTTGTCCCTGGTTTCAACGAGAAAACACACGTCCAACTCAGTTTGCCTGTTTTACAGGTTCGCGACGTGCTCGTACGTGGCTTTGGAGACTCCGTGGAGGAGGTCTTATCAGAGGCACGTCAACA…
>seq912
ATTAAAGGTTTATACCTTCCCAGGTAACAAACCAACCAACTTTCGATCTCTTGTAGATCTGTTCTCTAAACGAACTTTAAAATCTGTGTGGCTGTCACTCGGCTGCATGCTTAGTGCACTCACGCAGTATAATTAATAACTAATTACTGTCGTTGACAGGACACGAGTAACTCGTCTATCTTCTGCAGGCTGCTTACGGTTTCGTCCGTGTTGCAGCCGATCATCAGCACATCTAGGTTTCGTCCGGGTGTGACCGAAAGGTAAGATGGAGAGCCTTGTCCCTGGTTTCAACGAGAAAACACACGTCCAACTCAGTTTGCCTGTTTTACAGGTTCGCGACGTGCTCGTACGTGGCTTTGGAGACTCCGTGGAGGAGGTCTTATCAGAGGCACGTCAACA…
>seq932
ATTAAAGGTTTATACCTTCCCAGGTAACAAACCAACCAACTTTCGATCTCTTGTAGATCTGTTCTCTAAACGAACTTTAAAATCTGTGTGGCTGTCACTCGGCTGCATGCTTAGTGCACTCACGCAGTATAATTAATAACTAATTACTGTCGTTGACAGGACACGAGTAACTCGTCTATCTTCTGCAGGCTGCTTACGGTTTCGTCCGTGTTGCAGCCGATCATCAGCACATCTAGGTTTCGTCCGGGTGTGACCGAAAGGTAAGATGGAGAGCCTTGTCCCTGGTTTCAACGAGAAAACACACGTCCAACTCAGTTTGCCTGTTTTACAGGTTCGCGACGTGCTCGTACGTGGCTTTGGAGACTCCGTGGAGGAGGTCTTATCAGAGGCACGTCAACA…
>seq947
ATTAAAGGTTTATACCTTCCCAGGTAACAAACCAACCAACTTTCGATCTCTTGTAGATCTGTTCTCTAAACGAACTTTAAAATCTGTGTGGCTGTCACTCGGCTGCATGCTTAGTGCACTCACGCAGTATAATTAATAACTAATTACTGTCGTTGACAGGACACGAGTAACTCGTCTATCTTCTGCAGGCTGCTTACGGTTTCGTCCGTGTTGCAGCCGATCATCAGCACATCTAGGTTTCGTCCGGGTGTGACCGAAAGGTAAGATGGAGAGCCTTGTCCCTGGTTTCAACGAGAAAACACACGTCCAACTCAGTTTGCCTGTTTTACAGGTTCGCGACGTGCTCGTACGTGGCTTTGGAGACTCCGTGGAGGAGGTCTTATCAGAGGCACGTCAACA…
>seq966
ATTAAAGGTTTATACCTTCCCAGGTAACAAACCAACCAACTTTCGATCTCTTGTAGATCTGTTCTCTAAACGAACTTTAAAATCTGTGTGGCTGTCACTCGGCTGCATGCTTAGTGCACTCACGCAGTATAATTAATAACTAATTACTGTCGTTGACAGGACACGAGTAACTCGTCTATCTTCTGCAGGCTGCTTACGGTTTCGTCCGTGTTGCAGCCGATCATCAGCACATCTAGGTTTCGTCCGGGTGTGACCGAAAGGTAAGATGGAGAGCCTTGTCCCTGGTTTCAACGAGAAAACACACGTCCAACTCAGTTTGCCTGTTTTACAGGTTCGCGACGTGCTCGTACGTGGCTTTGGAGACTCCGTGGAGGAGGTCTTATCAGAGGCACGTCAACA…

## Sheet: Sheet4
The input data into NETWORK program for Figure 1
Totally, 352 downloaded sequences (listed in Sheet2) and sequences obtained in this study (listed in Sheet3) were aligned with MAFFT and analyzed with DnaSP 6 to find variable sites. Among all the variable sites, only parsimony informative sites with binary polymorphisms (listed belew in Line 4~5) were selected to filter out rare mutations or alignment errors and stabilize the results. The sequen…
;1.0
106;110;111;120;123;174;178;186;199;203;205;210;218;219;222;228;241;258;304;313;337;362;376;527;541;606;635;658;664;683;721;747;751;771;829;875;884;895;900;922;936;942;1059;1060;1101;1102;1113;1163;1190;1191;1212;1261;1263;1281;1288;1292;1302;1334;1348;1397;1420;1440;1515;1528;1550;1585;1593;1594;1595;1663;1681;1696;1731;1734;1820;1907;1912;1947;1989;2036;2040;2048;2057;2110;2113;2164;2211;2277;2…
10;10;10;10;10;10;10;10;10;10;10;10;10;10;10;10;10;10;10;10;10;10;10;10;10;10;10;10;10;10;10;10;10;10;10;10;10;10;10;10;10;10;10;10;10;10;10;10;10;10;10;10;10;10;10;10;10;10;10;10;10;10;10;10;10;10;10;10;10;10;10;10;10;10;10;10;10;10;10;10;10;10;10;10;10;10;10;10;10;10;10;10;10;10;10;10;10;10;10;10;10;10;10;10;10;10;10;10;10;10;10;10;10;10;10;10;10;10;10;10;10;10;10;10;10;10;10;10;10;10;10;10;10;…
>ECMT407649;3;;;;;;;
CCTTCGACGCTGCGCCCACCCGGCCTCTCCTGCTCCCACGCGCCCCCACCGGCCCTCTCGCGACGACCGCGGACGTCTAGCCACCGTTAGACTCCACGCGCCGCCATCCAGGCCCCCCCGGGCTCCAGTCCCGAAATTCGCCACCCCATTTCCACCCGTGCCACGCGGGCGGCCTGTGCAGGCTTCCCCCCCGCCTGGCCGAGGCGCTCAAGACCGCTCCCGGCCCACCCCCCCGGACCCCCCCGTACGTGTTGGCCTTGCCCCACCCCCCCGACCGTAGACCCGTCGGCTTGTTCTCCCTTCACCACCGCCAGCCAACCCGCCCCTCCACTCGGCCCAAACTAGCGCACCCGCGCCGGTGATGGGCGCGTTCGCCCGCAGCACCAGCGGCCCCCGCGG…
>ECMT534630;3;;;;;;;
CCTTCGACGCTGCGCCCACCCGGCCTCTCCTGCTCCCACGCGCCCCCACCGGCCCTCTCGCGACGACCGCGGACGTCTAGCCACCGTTAGACTCCACGCGCCGCCATCCAGGCCCCCCCGGGCTCCAGTCCCGAAATTCGCCACCCCATTTCCACCCGTGCCACGCGGGCGGCCTGTGCAGGCTTCCCCCCCGCCTGGCCGAGGCGCTCAAGACCGCTCCCGGCCCACCCCCCCGGACCCCCCCGTACGTGTTGGCCTTGCCCCACCCCCCCGACCGTAGACCCGTCGGCTTGTCCTCCCTTCACCACCGCCAGCCAACCCGCCCCTCCACTCGGCCCAAACTAGCGCACCCGCTCCGGTGATGGGCGCGTTCGCCCGCAGCACCAGCGGCCCCCGCGG…
>HBMN996527;2;;;;;;;
CCTTCGACGCTGCGCCCACCCGGCCTCTCCTGCTCCCACGCGCCCCCACCGGCCCTCTCGCGACGACCGCGGACGTCTAGCCACCGTTAGACTCCACGCGCCGCCATCCAGGCCCCCCCGGGCTCCAGTCCCGAAATTCGCCACCCCATTTCCACCCGTGCCACGCGGGCGGCCTGTGCAGGCTTCCCCCCCGCCTGGCCGAGGCGCTCAAGACCGCTCCCGGCCCACCCCCCCGGACCCCCCCGTACGTGTTGGCCTTGCCCCACCCCCCCGACCGTAGACCCGTCGGCTTGTCCTCCCTTCACCACCGCCAGCCAACCCGCCCCTCCACTCGGCCCAAACTAGCGCACCCGCGCCGGTGATGGGCGCGTTCGCCCGCAGCACCAGCGGCCCCCGCGG…
>HBMT079843;5;;;;;;;
CCTTCGACGCTGCGCCCACCCGGCCTCTCCTGCTCCCACGCGCCCCCACCGGCCCTCTCGCGACGACCGCGGACGTCTAGCCACCGTTAGACTCCACGCGTCGCCATCCAGGCCCCCCCGGGCTCCAGTCCCGAAATTCGCCACCCCATTTCCACCCGTGCCACGCGGGCGGCCTGTGCAGGCTTCCCCCCCGCCTGGCCGAGGCGCTCAAGACCGCTCCCGGCCCACCCCCCCGGACCCCCCCGTACGTGTTGGCCTTGCCCCACCCCCCCGACCGTAGACCCGTCGGCTTGTTCCCCCTTCACCACCGCCAGCCAACCCGCCCCTCCACTCGGCCCAAACTAGCGCACCCGCGCCGGTGATGGGCGCGTTCGCCCGCAGCACCAGCGGCCCCCGCGG…
>HBMT079847;14;;;;;;;
CCTTCGACGCTGCGCCCACCCGGCCTCTCCTGCTCCCACGCGCCCCCACCGGCCCTCTCGCGACGACCGCGGACGTCTAGCCACCGTTAGACTCCACGCGCCGCCATCCAGGCCCCCCCGGGCTCCAGTCCCGAAATTCGCCACCCCATTTCCACCCGTGCCACGCGGGCGGCCTGTGCAGGCTTCCCCCCCGCCTGGCCGAGGCGCTCAAGACCGCTCCCGGCCCACCCCCCCGGACCCCCCCGTACGTGTTGGCCTTGCCCCACCCCCCCGACCGTAGACCCGTCGGCTTGTTCTCCCTTCACCACCGCCAGCCAACCCGCCCCTCCACTCGGCCCAAACTAGCGCACCCGCGCCGGTGATGGGCGCGTTCGCCCGCAGCACCAGCGGCCCCCGCGG…
>HBMT093631;2;;;;;;;
CCTTCGATGCTGCGCCCACCCGGCCTCTCCTGCTCCCACGCGCCCCCACCGGCCCTCTCGCGACGACCGCGGACGTCTAGCCACCGTTAGACTCCACGCGCCGCCATCCAGGCCCCCCCGGGCTCCAGTCCCGAAATTCGCCACCCCATTTCCACCCGTGCCACGCGGGCGGCCTGTGCAGGCTTCCCCCCCGCCTGGCCGAGGCGCTCAAGACCGCTCCCGGCCCACCCCCCCGGACCCCCCCGTACGTGTTGGCCTTGCCCCACCCCCCCGACCGTAGACCCGTCGGCTTGTCCTCCCTTCACCACCGCCAGCCAACCCGCCCCTCCACTCGGCCCAAACTAGCGCACCCGCGCCGGTGATGGGCGCGTTCGCCCGCAGCACCAGCGGCCCCCGCGG…
>HBMT259227;4;;;;;;;
CCTTCGACGCTGCGCCCACCCGGCCTCTCCTGCTCCCACGCGCCCCCACCGGCCCTCTCGCGACGACCGCGGACGTCTAGCCACCGTTAGACTCCACGCGCCGCCATCCAGGCCCCCCCGGGCTCCAGTCCCGAAATTCGCCACCCCATTTCCACCCGTGCCACGCGGGCGGCCTGTGCAGGCTTCCCCCCCGCCTGGCCGAGGCGCTCAAGACCGCTCCCGGCCCACCCCCCCGGACCCCCCCGTACGTGTTGGCCTTGCCCCACCCCCCCGACCGTAGACCCGTCGGCTTGTCCTCCCTTCACCACCGCCAGCCAACCCGCCCCTCCACTCGGCCCAAACTAGCGCACCCGCGCCGGTGATGGGCGCGTTCGCCCGCAGCACCAGCGGCCCCCGCGG…
>HBMT259230;2;;;;;;;
CCTTCGACGCTGCGCCCACCCGGCCTCTCCTGCTCCCACGCGCCCCCACCGGCCCTCTCGCGACGACCGCGGACGTCTAGCCACCGTTAGACTCCACGCGCCGCCATCCAGGCCCCCCCGGGCTCCAGTCCCGAAATTCGCCACCCCATTTCCACCCGTGCCACGCGGGCGGCCTGTGCAGGCTTCCCCCCCGCCTGGCCGAGGCGCTCAAGACCGCTCCCGGCCCACCCCCCCGGACCCCCCCGTACGTGTTGGCCTTGCCCCACCCCCCCGACCGTAGACCCGTCGGCTTGTCCTCCCTTCACCACCGCCAGCCAACCCGCCCCTCCACTCGGCCCAAACTAGCGCACCCGCGCCGGTGATGGGCGCGTTCGCCCGCAGCACCAGCGGCCCCCGCGG…
>HBNC_045512;42;;;;;;;
CCTTCGACGCTGCGCCCACCCGGCCTCTCCTGCTCCCACGCGCCCCCACCGGCCCTCTCGCGACGACCGCGGACGTCTAGCCACCGTTAGACTCCACGCGCCGCCATCCAGGCCCCCCCGGGCTCCAGTCCCGAAATTCGCCACCCCATTTCCACCCGTGCCACGCGGGCGGCCTGTGCAGGCTTCCCCCCCGCCTGGCCGAGGCGCTCAAGACCGCTCCCGGCCCACCCCCCCGGACCCCCCCGTACGTGTTGGCCTTGCCCCACCCCCCCGACCGTAGACCCGTCGGCTTGTCCTCCCTTCACCACCGCCAGCCAACCCGCCCCTCCACTCGGCCCAAACTAGCGCACCCGCGCCGGTGATGGGCGCGTTCGCCCGCAGCACCAGCGGCCCCCGCGG…
>HF135_2;3;;;;;;;
CCTTCGACGCTGCGCCCACCCGGCCTCTCCTGCTCCCACGCGCCCCCACCGGCCCTCTCGCGACGACCGCGGACGTCTAGCCACCGTTAGACTCCACGCGCCGCCATCCAGGCCCCCCCGGGCTCCAGTCCCGAAATTCGCCACCCCATTTCCACCCGTGCCACGCGGGCGGCCTGTGCAGGCTTCCCCCCCGCCTGGCCGAGGCGCTCAAGACCGCTCCCGGCCCACCCCCCCGGACCCCCCCGTACGTGTTGGCCTTGCCCCACCCCCCCGACCGTAGACCCGTCGGCTTGTTCTCCCTTCACCACCGCCAGCCAACCCGCCCCTCCACTCGGCCCAAACTAGCGCACCCGCGCCGGTGATGGGCGCGTTCGCCCGCAGCACCAGCGGCCCCCGCGG…
>HF241_1;4;;;;;;;
CCTTCGACGCTGCGCCCACCCGGCCTCTCCTGCTCCCACGCGCCCCCACCGGCCCTCTCGCGACGACCGCGGACGTCTAGCCACCGTTAGACTCCACGCGCCGCCATCCAGGCCCCCCCGGGCTCCAGTCCCGAAATTCGCCACCCCATTTCCACCCGTGCCACGCGGGCGGCCTGTGCAGGCTTCCCCCCCGCCTGGCCGAGGCGCTCAAGACCGCTCCCGGCCCACCCCCCCGGACCCCCCCGTACGTGTTGGCCTTGCCCCACCCCCCCGACCGTAGACCCGTCGGCTTGTCCTCCCTTCACCACCGCCAGCCAACCCGCCCCTCCACTCGGCCCAAACTAGCGCACCCGCTCCGGTGATGGGCGCGTTCGCCCGCAGCACCAGCGGCCCCCGCGG…
>HF242_5;4;;;;;;;
CCTTCGACGCTGCGCCCACCCGGCCTCTCCTGCTCCCACGCGCCCCCACCGGCCCTCTCGCGACGACCGCGGACGTCTAGCCACCGTTAGACTCCACGCGCCGCCATCCAGGCCCCCCCGGGCTCCAGTCCCGAAATTCGCCACCCCATTTCCACCCGTGCCACGCGGGCGGCCTGTGCAGGCTTACCCCCCGCCTGGCCGAGGCGCTCAAGACCGCTCCCGGCCCACCCCCCCGGACCCCCCCGTACGTGTTGGCCTTGCCCCACCCCCCCGACCGTAGACCCGTCGGCTTGTTCTCCCTTCACCACCGCCAGCCAACCCGCCCCTCCACTCGGCCCAAACTAGCGCACCCGCTCCGGTGATGGGCGCGTTCGCCCGCAGCACCAGCGGCCCCCGCGG…
>HF29_3;3;;;;;;;
CCTTCGACGCTGCGCCCACCCGGCCTCTCCTGCTCCCACGCGCCCCCACCGGCCCTCTCGCGACGACCGCGGACGTCTAGCCACCGTTAGACTCCACGCGCCGCCATCCAGGCCCCCCCGGGCTCCAGTCCCGAAATTCGCCACCCCATTTCCACCCGTGCCACGCGGGCGGCCTGTGCAGGCTTCCCCCCCGCCTGGCCGAGGCGCTCAAGACCGCTCCCGGCCCACCCCCCCGGACCCCCCCGTACGTGTTGGCCTTGCCCCACCCCCCCGACCGTAGACCCGTCGGCTTGTCCTCCCTTCACCACCGCCAGCCAACCCGCCCCTCCACTCGGCCCAAACTAGCGCACCCGCGCCGGTGATGGGCGCGTTCGCCCGCAGCACCAGCGGCCCCCGCGG…
>HF764_2;2;;;;;;;
CCTTCGACGCTGCGCCCACCCGGCCTCTCCTGCTCCCACGCGCCCCCACCGGCCCTCTCGCGACGACCGCGGACGTCTAGCCACCGTTAGACTCCACGCGCCGCCATCCAGGCCCCCCCGGGCTCCAGTCCCGAAATTCGCCACCCCATTTCCACCCGTGCCACGCGGGCGGCCTGTGCAGGCTTCCCCCCCGCCTGGCCGAGGCGCTCAAGACCGCTCCCGGCCCACCCCCCCGGACCCCCCCGTACGTGTTGGCCTTGCCCCACCCCCCCGACCGTAGACCCGTCGGCTTGTTCTCCCTTCACCACCGCCAGCCAACCCGCCCCTCCACTCGGCCCAAACTAGCGCACCCGCGCCGGTGATGGGCGCGTTCGCCCGCAGCACCAGCGGCCCCCGCGG…
>HKMT114412;2;;;;;;;
CCTTCGACGCTGCGCCCACCCGGCCTCTCCTGCTCCCACGCGCCCCCACCGGCCCTCTCGCGACGACCGCGGACGTCTAGCCACCGTTAGACTCCACGCGCCGCCATCCAGGCCCCCCCGGGCTCCAGTCCCGAAATTCGCCACCCCATTTCCACCCGTGCCACGCGGGCGGCCTGTGCAGGCTTCCCCCCCGCCTGGCCGAGGCGCTCAAGACCGCTCCCGGCCCACCCCCCCGGACCCCCCCGTACGTGTTGGCCTTGCCCCACCCCCCCGACCGTAGACCCGTCGGCTTGTCCTCCCTTCACCACCGCCAGCCAACCCGCCCCTCCACTCGGCCCAAACTAGCGCACCCGCGCCGGTGATGGGCGCGTTCGCCCGCAGCACCAGCGGCCCCCGCGG…
>HKMT114414;3;;;;;;;
CCTTCGACGCTGCGCCCACCCGGCCTCTCCTGCTCCCACGCGCCCCCACCGGCCCTCTCACGACGACCGCGGACGTCTAGCCACCGTTAGACTCCACGCGCCGCCATCCAGGCCCCCCCGGGCTCCAGTCCCGAAATTCGCCACCCCATTTCCACCCGTGCCACGCGGGCGGCCTGTGCAGGCTTCCCCCCCGCCTGGCCGAGGCGCTCAAGACCGCTCCCGGCCCACCCCCCCGGACCCCCCCGTACGTGTTGGCCTTGCCCCACCCCCCCGACCGTAGACCCGTCGGCTTGTCCTCCCTTCACCACCGCCAGCCAACCCGCCCCTCCACTCGGCCCAAACTAGCGCACCCGCTCCGGTGATGGGCGCGTTCGCCCGCAGCACCAGCGGCCCCCGCGG…
>HKMT114416;2;;;;;;;
CCTTCGACGCTGCGCCCACCCGGCCTCTCCTGCTCCCACGCGCCCCCACCGGCCCTCTCGCGACGACCGCGGACGTCTAGCCACCGTTAGACTCCACGCGCCGCCATCCAGGCCCCCCCGGGCTCCAGTCCCGAAATTCGCCACCCCATTTCCACCCGTGCCACGCGGGCGGCCTGTGCAGGCTTCCCCCCCGCCTGGCCGAGGCGCTCAAGACCGCTCCCGGCCCACCCCCCCGGACTCCCCCGTACGTGTTGGCCTTGCCCCACCCCCCCGACCGTAGACCCGTCGGCTTGTTCTCCCTTCACCACCGCCAGCCAACCCGCCCCTCCACTCGGCCCAAACTAGCGCACCCGCGCCGGTGATGGGCGCGTTCGCCCGCAGCACCAGCGGCCCCCGCGG…
>HKMT114418;3;;;;;;;
CCTTCGACGCTGCGCCCACCCGGCCTCTCCTGCTCCCACGCGCCCCCACCGGCCCTCTCGCGACGACCGCGGACGTCTAGCCACCGTTAGACTCCACGCGCCGCCATCCAGGCCCCCCCGGGCTCCAGTCCCGAAATTCGCCACCCCATTTCCACCCGTGCCACGCGGGCGGCCTGTGCAGGCTTCCCCCCCGCCTGGCCGAGGCGCTCAAGACCGCTCCCGGCCCACCCCCCCGGACCCCCCCGTACGTGTTGGCCTTGCCCCACCCCCCCGACCGTAGATCCGTCGGCTTGTCCTCCCTTCACCACCGCCAGCCAACCCGCCCCTCCACTCGGCCCAAACTAGCGCACCCGCTCCGGTGATGGGCGCGTTCGCCCGCAGCACCAGCGGCCCCCGCGG…
>HKMT215194;3;;;;;;;
CCTTCGACGCTGCGCCCACCCGGCCTCTCCTGCTCCCACGCGCCCCCACCGGCCCTCTCGCGACGACCACGGACGTCTAGCCACCGTTAGACTCCACGCGCCGCCATCCAGGCCCCCCCGGGCTCCAGTCCCGAAATTCGCCACCCCATTTCCACCCGTGCCACGCGGGCGGCCTGTGCAGGCTTCCCCCCCGCCTGGCCGAGGCGCTCAAGACCGCTCCCGGCCCACCCCCCCGGACCCCCCCGTACGTGTTGGCCTTGCCCCACCCCCCCGACCGTAGACCCGTCGGCTTGTCCTCCCTTCACCACCGCCAGCCAACTCGCCCCTCCACTCGGCCCAAACTAGCGCACCCGCGCCGGTGATGGGCGCGTTCGCCTGCAGCACCAGCGGCCCCCGCGG…
>HKMT365030;2;;;;;;;
CCTTCGACGCTGCGCCCACCCGGCCTCTCCTGCTCCCACGCGCCCCCACCGGCCCTCTCGCGACGACCGCGGACGTCTAGCCACCGTTAGACTCCACGCGCCGCCATCCAGGCCCCCCCGGGCTCCAGTCCCGAAATTCGCCACCCCATTTCCACCCGTGCCACGCGGGCGGCCTGTGCAGGCTTCCCCCCCGCCTGGCCGAGGCGCTCAAGACCGCTCCCGGCCCACCCCCCCGGACCCCCCCGTACGTGTTGGCCTTGCCCCACCCCCCCGACCGTAGACCCGTCGGCTTGTCCTCCCTTCACCACCGCCAGCCAACCCGCCCCTCCACTCGGCCCAAACTAGCGCACCCGCGCCGGTGATGGGCGCGTTCGCCCGCAGCACCAGCGGCCCCCGCGG…
>HKMT365031;2;;;;;;;
CCTTCGACGCTGCGCCCACCCGGCCTCTCCTGCTCCCACGCGCCCCCACCGGCCCTCTCGCGACGACCGCGGACGTCTAGCCACCGTTAGACTCCACGCGCCGCCATCCAGGCCCCCCCGGGCTCCAGTCCCGAAATTCGCCACCCCATTTCCACCCGTGCCACGCGGGCGGCCTGTGCAGGCTTCCCCCCCGCCTGGCCGAGGCGCTCAAGACCGCTCCCGGCCCACCCCCCCGGACCCCCCCGTACGTGTTGGCCTTGCCCCACCCCCCCGACCGTAGACCCGTCGGCTTGTCCTCCCTTCACCACCGCCAGCCAACCCGCCCCTCCACTCGGCCCAAACTAGCGCACCCGCGCCGGTGATGGGCGCGTTCGCCCGCAGCACCAGCGGCCCCCGCGG…
>KOMT304474;3;;;;;;;
CCTTCGACGCTGCGCCCACCCGGCCTCTCCTGCTCCCACGCGCCCCCACCGGCCCTCTCGCGACGACCGCGGACGTCTAGCCACCGTTAGACTCCACGCGCCGCCATCCAGGCCCCCCCGGGCTCCAGTCCCGAAATTCGCCACCCCATTTCCACCCGTGCCACGCGGGCGGCCTGTGCAGGCTTCCCCCCCGCCTGGCCGAGGCGCTCAAGACCTCTCCCGGCCCACCCCCCCGGACCCCCCCGTACGTGTTGGCCTTGCCCCACCCCCCCGACCGTAGACCCGTCGGCTTGTCCTCCCTTCACCACCGCCAGCCAACCCGCCCCTCCACTCGGCCCAAACTAGCGCACCCGCTCCGGTGATGGGCGCGTTCGCCCGCAGCACCAGCGGCCCCCGCGG…
>NCMT135041;8;;;;;;;
CCTTCGACGCTGCGCCCACCCGGCCTCTCCTGCTCCCACGCGCCCCCACCGGCCCTCTCGCGACGACCGCGGACGTCTAGCCACCGTTAGACTCCACGCGCCGCCATCCAGGCCCCCCCGGGCTCCAGTCCCGAAATTCGCCACCCCATTTCCACCCGTGCCACGCGGGCGGCCTGCGCAGGCTTCCCCCCCGCCTGGCCTAGGCGCTCAAGACCGCTCCCGGCCCACCCCCCCGGACCCCCCCGTACGTGTTGGCCTTGCCCCACCCCCCCGACCGTAGACCCGTCGGCTTGTTCTCCCTTCACCACCGCCAGCCAACCCGCCCCTCCACTCGGCCCAAACTAGCGCACCCGCGCCGGTGATGGGCGCGTTCGCCCGCAGCACCAGCGGCCCCCGCGG…
>NCMW011762;6;;;;;;;
CCTTCGACGCTGCGCCCACCCGGCCTCTCCTGCTCCCACGCGCCCCCACCGGCCCTCTCGCGACGACCGCGGACGTCTAGCCACCGTTAGACTCCACGCGCCGCCATCCAGGCCCCCCCGGGCTCCAGTCCCGAAATTCGCCACCCCATTTCCACCCGTGCCACGCGGGCGGCCTGTGCAGGCTTCCCCCCCGCCTGGCCGAGGCGCTCAAGACCGCTCCCGGCCCACCCCCCCGGACCCCCCCGTACGTGTTGGCCTTGCCCCACCCCCCCGACCGTAGACCCGTCGGCTTGTCCTCCCTTCACCACCGCCAGCCAACCCGCCCCTCCACTCGGCCCAAACTAGCGCACCCGCGCCGGTGATGGGCGCGTTCGCCCGCAGCACCAGCGGCCCCCGCGG…
>SCMT123290;2;;;;;;;
CCTTCGACGCTGCGCCCACCCGGCCTCTCCTGCTCCCACGCGCCCCCACCGGCCCTCTCGCGACGACCGCGGACGTCTAGCCACCGTTAGACTCCACGCGCCGCCATCCAGGCCCCCCCGGGCTCCAGTCCCGAAATTCGCCACCCCATTTCCACCCGTGCCACGCGGGCGGCCTGTGCAGGCTTCCCCCCCGCCTGGCCGAGGCGCTCAAGACCGCTCCCGGCCCACCCCCCCGGACCCCCCCGTACGTGTTGGCCTTGCCCCACCCCCCCGACCGTAGACCCGTCGGCTTGTCCTCCCTTCACCACCGCCAGCCAACCCGCCCCTCCACTCGGCCCAAACTAGCGCACCCGCGCCGGTGATGGGCGCGTTCGCCCGCAGCACCAGCGGCCCCCGCGG…
>SCMT123293;2;;;;;;;
CCTTCGACGCTGCGCCCACCCGGCCTCTCCTGCTCCCACGCGCCCCCACCGGCCCTCTCGCGACGACCGCGGACGTCTAGCCACCGTTAGACTCCACGCGCCGCCATCCAGGCCCCCCCGGGCTCCAGTCCCGAAATTCGCCACCCCATTTCCACCCGTGCCACGCGGGCGGCCTGTGCAGGCTTCCCCCCCGCCTGGCCGAGGCGCTCAAGACCGCTCCCGGCCCACCCCCCCGGACCCCCCCGTACTTGTCGGCCTTGCCCCACCCCCCCGACCGTAGACCCGTCGGCTTGTCCTCCCTTCACCACCGCCAGCCAACCCGCCCCTCCACTCGGCCCAAACTAGCGCACCCGCGCCGGTGATGGGCGCGTTCGCCCGCAGCACCAGCGGCCCCCGCGG…
>SEMT192772;2;;;;;;;
CCTTCGACGCTGCGCCCACCCGGCCTCTCCTGCTCCCACGCGCCCCCACCGGCCCTCTCGCGACGACCGCGGACGTCTAGCCACCGTTAGACTCCACGCGCCGCCATCCAGGCCCCCCCGGGCTCCAGTCCCGAAATTCGCCACCCCATTTCCACCCGTGCCACGCGGGCGGCCTGTGCAGGCTTCCCCCCCGCCTGGCCGAGGCGCTCAAGACCGCTCCCGGCCCACCCCCCCGGACCCCCCCGTACGTGTTGGCCTTGCCCCACCCCCCCGACCGTAGACCCGTCGGCTTGTCCTCCCTTCACCACCGCCAGCCAACCCGCCCTTCCACTCGGCCCAAACTAGCGCACCCGCGCCGGTGATGGGCGCGTTCGCCCGCAGCACCAGCGGCCCCCGCGG…
>SEMT447154;2;;;;;;;
CCTTCGACGCTGCGCCCACCCGGCCTCTCCTGCTCCCACGCGCCCCCACCGGCCCTCTCGCGACGACCGCGGACGTCTAGCCACCGTTAGACTCCACGCGCCGCCATCCAGGCCCCCCCGGGCTCCAGTCCCGAAATTCGCCACCCCATTTCCACCCGTGCCACGCGGGCGGCCTGTGCAGGCTTCCCCCCCGCCTGGCCGAGGCGCTCAAGACCGCTCCCGGCCCACCCCCCCGGACCCCCCCGTACGTGTTGGCCTTGCCCCACCCCCCCGACCGTAGACCCGTCGGCTTGTCCTCCCTTCACCACCGCCAGCCAACCCGCCCCTCCACTCGGCCCAAACTAGCGCACCCGCGCCGGTGATGGGCGCGTTCGCCCGCAGCACCAGCGGCCCCCGCGG…
>TWMT370516;6;;;;;;;
CCTTCGACGCTGCGCCCACCCGGCCTCTCCTGCTCCCACGCGTCCCCACCGGCCCTCTCACGACGACCGCGGACGTCTAGCCACCGTTAGACTCCACGCGCCGCCATCCAGGCCCCCCCGGGCTCCAGTCCCGAAATTCGCCACCCCATTTCCACCCGTGCCACGCGGGCGGCCTGTGCAGGCTTCCCCCCCGCCTGGCCGAGGCGCTCAAGACCGCTCCCGGCCCACCCCCCCGGACCCCCCCGTACGTGTTGGCCTTGCCCCACCCCCCCGACCGTAGACCCGTCGGCTTGTCCTCCCTTCACCACCGCCAGCCAACCCGCCCCTCCACTCGGCCCAAACTAGCGCACCCGCTCCGGTGATGGGCGCGTTCGCCCGCAGCACCAGCGGCCCCCGCGG…
>TWMT374106;2;;;;;;;
CCTTCGACGCTGCGCTCACCCGGCCTCTCCTGCTCCCACGCGCCCCCACCGGCCCTCTCACGACGACCGCGGACGTCTAGCCACCGTTAGACTCCACGCGCCGCCATCCAGGCCCCCCCGGGCTCCAGTCCCGAAATTCGCCACCCCATTTCCACCCGTGCCACGCGGGCGGCCTGTGCAGGCTTCCCCCCCGCCTGGCCGAGGCGCTCAAGACCGCTCCCGGCCCACCCCCCCGGACCCCCCCGTACGTGTTGGCCTTGCCCCACCCCCCCGACCGTAGACCCGTCGGCTTGTCCTCCCTTCACCACCTCCGGCCAACCCGCCCCTCCACTCGGCCCAAACTAGCGCACCCGCTCCGGTGATGGGCGCGTTCGCCCGCAGCACCAGCGGCCCCCGCGG…
>TWMT517436;2;;;;;;;
CCTTCGACGCTGCGTCCACCCGGCCTCTCCTGCTCCCACGCGCCCCCACCGGCCCTCTCGCGACGACCGCGGACGTCTAGCCACCGTTAGACTCCACGCGCCGCCATCCAGGCCCCCCCGGGCTCCAGTCCCGAAATTCGCCACCCCATTTCCACCCGTGCCACGCGGGCGGCCTGTGCAGGCTTCCCCCCCGCCTGGCCGAGGCGCTCAAGACCGCTCCCGGCCCACCCCCACGGACCCCCCCGTACGTGTTGGCCTTGCCCCACTCCCCCGACCGTAGACCCGTCGGCTTGTCCTCCCTTCACCACCGCCAGCCAACCCGCCCCTCCACTCGGCCCAAACTAGCGCACCCGCTCCGGTGATGGGCGCGTTCGCCCGCAGCACCAGCGGCCCCCGCGG…
>AHMT281577;1;;;;;;;
CCTTCGACGCTGCGCCCACCCGGCCTCTCCCGCTCCCACGCGCCCCCACCGGCCCTCTCGCGACGACCGCGGACGTCTAGCCACCGTTAGACTCCACGCGCCGCCATCCAGGCCCCCCCGGGCTCCAGTCCCGAAATTCGCCACCCCATTTCCACCCGTGCCACGCGGGCGGCCTGTGCAGGCTTCCCCCCCGCCTGGCCGAGGCGCTCAAGACCGCTCCCGGCCCACCCCCCCGGACCCCCCCGTACGTGTTGGCCTTGCCCCACCCCCCCGACCGTAGACCCGTCGGCTTGTCCTCCCTTCACCACCGCCAGCCAACCCGCCCCTCCACTCGGCCCAAACTAGCGCACCCGCTCCGGTGATGGGCGCGTTCGCCCGCAGCACCAGCGGCCCCCGCGG…
>ECMT121215;1;;;;;;;
CCTTCGACGCTGCGCCCACCCGGCCTCTCCTGCTCCCACGCGCCCCCACCGGCCCTCTCGCGACGACCGCGGACGTCTAGCCACCGTTAGACTCCACGCGCCGCCATCCAGGCCCCCCCGGGCTCCAGTCCCGAAATTCGCCACCCCATTTCCACCCGTGCCACGCGGGCGGCCTGTGCAGGCTTCCCCCCCGCCTGGCCGAGGCGCTCAAGACCGCTCCCGGTCCACCCCCCCGGACCCCCCCGTACGTGTTGGCCTTGCCCCACCCCCCCGACCGTAGACCCGTCGGCTTGTCCTCCCTTCACCACCGCCAGCCAACCCGCCCCTCCACTCGGCCCAAACTAGCGCACCCGCGCCGGTGATGGGCGCGTTCGCCCGCAGCACCAGCGGCCCCCGTGG…
>ECMT407652;1;;;;;;;
CCTTCGACGCTGCGCCCACCCGGCCTCTCCTGCTCCCACGCGCCCCCACCGGCCCTCTCGCGACGACCGCGGACGTCTAGCCACCGTTAGACTCCACGCGCCGCCATCCAGGCCCCCCCGGGCTCCAGTCCCGAAATTCGCCACCCCATTTCCACCCGTGCCACGCGGGCGGCCTGTGCAGGCTTCCCCCCCGCCTGGCCGAGGCGCTCAAGACCGCTCCCGGCCCACCCCCCCGGACCCCCCCGTACGTGTTGGCCTTGCCCCACCCCCCCGACCGTAGACCCGTCGGCTTGTCCTCCCTTCACCACCGCCAGCCAACCCGCCCCTCCACTCGGCCCAAACTAGCGCACCCGCGCCGGTGATGGGCGCGTTCGCCCGCAGCACCAGCGGCCCCCGCGG…
>ECMT407653;1;;;;;;;
CCTTCGACGCTGCGCCCACCCGGCCTCTCCTGCTCCCACGCGCCCCCACCGGCCCTCTCGCGACGACCGCGGACGTCTAGCCACCGTTAGACTCCATGCGCCGCCATCCAGGCCCCCCCGGGCTCCAGTCCCGAAATTCGCCACCCCATTTCCACCCGTGCCACGCGGGCGGCCTGTGCAGGCTTCCCCCCCGCCTGGCCGAGGCGCTCAAGACCGCTCCCGGCCCACCCCCCCGGACCCCCCCGTACGTGTTGGCCTTGCCCCACCCCCCCGACCGTAGACCCGTCGGCTTGTTCTCCCTTCACCACCGCCAGCCAACCCGCCCCTCCACTCGGCCCAAACTAGCGCACCCGCGCCGGTGATGGGCGCGTTCGCCCGCAGCACCAGCGGCCCCCGCGG…
>ECMT407654;1;;;;;;;
CCTTCGACGCTGCGCCCACCCGGCCTCTCCTGCTCCCACGCGCCCCCACCGGCCCTCTCGCGACGACCGCGGACGTCTAGCCACCGTTAGACTCCACGCGCCGCCATCCAGGCCCCCCCGGGCTCCAGTCCCGAAATTCGCCACCCCATTTCCACCCGTGCCACGCGGGCGGCCTGTGCAGGCTTCCCCCCCGCCTGGCCGAGGCGCTCAAGACCGCTCCCGGCCCACCCCCCCGGACCCCCCCGTACGTGTTGGCCTTGCCCCACCCCCCCGACCGTAGACCCGTCGGCTTGTCCTCCCTTCACCACCGCCAGCCAACCCGCCCCTCCACTCGGCCCAAACTAGCGCACCCGCTCCGGTGATGGGCGCGTTCGCCCGCAGCACCAGCGGCCCCCGCGG…
>ECMT407655;1;;;;;;;
CCTTCGACGCTGCGCCCACCCGGCCTCTCCTGCTCCCACGCGCCCCCACCGGCCCTCTCGCGACGACCGCGGACGTCTAGCCACCGTTAGACTCCGCGCGCTGCCATCCAGGCCCCCCCGGGCTCCAGTCCCGAAATTCGCCACCCCATTTCCACCCGTGCCACGCGGGCGGCCTGTGCAGGCTTCCCCCCCGCCTGGCCGAGGCGCTCAAGACCGCTCCCGGCCCACCCCCCCGGACCCCCCCGTACGTGTTGGCCTTGCCCCACCCCCCCGACCGTAGACCCGTCGGCTTGTCCTCCCTTCACCACCGCCAGCCAACCCGCCCCTCCACTCGGCCCAAACTAGCGCACCCGCTCCGGTGATGGGCGCGTTCGCCCGCAGCACCAGCGGCCCCCGCGG…
>ECMT622319;1;;;;;;;
CCTTCGACGCTGCGCCCACCCGGCCTCTCCTGCTCCCACGCGCCCCCACCGGCCCTCTCGCGACGACCGCGGACGTCTAGCCACCGTTAGACTCCACGCGCCGCCATCCAGGCCCCCCCGGGCTCCAGTCCCGAAATTCGCCACCCCATTTCCACCCGTGCCACGCGGGCGGCCTGTGCAGGCTTCCCCCCCGCCTGGCCGAGGCGCTCAAGACCGCTCCCGGCCCACCCCCCCGGACCCCCCCGTACGTGTTGGCCTTGCCCCACCCCCCCGACCGTAGACCCGTCGGCTTGTTCTCCCTTCACCACCGCCAGCCAACCCGCCCCTCCACTCGGCCCAAACTAGCGCACCCGCGCCGGTGATGGGCGCGTTCGCCCGCAGCACCAGCGGCCCCCGCGG…
>ECMT627325;1;;;;;;;
CCTTCGACGCTGCGCCCACCCGGCCTCTCCTGCTCCCACGCGCCCCCACCGGCCCTCTCGCGACGACCGCGGACGTCTAGCCACCGTTAGACTCCACGCGCCGCCATCCAGGCCCCCCCGGGCTCCAGTCCCGAAATTCGCCACCCCATTTCCACCCGTGCCACGCGGGCGGCCTGTGCAGGCTTCCCCCCCGCCTGGCCGAGGCGCTCAAGACCGCTCCCGGCCCACCCCCCCGGACCCCCCCGTACGTGTTGGCCTTGCCCCACCCCCCCGACCGTAGACCCGTCGGCTTGTCCTCCCTTCACCACCGCCAGCCAACCCGCCCCTCCACTCGGCCCAAACTAGCGCACCCGCGCCGGTGATGGGCGCGTTCGCCCGCAGCACCAGCGGCCCCCGCGG…
>HBMN996529;1;;;;;;;
CCTTCGACGCTGCGCCCACCCGGCCTCTCCTGCTCCCACGCGCCCCCACCGGCCCTCTCGCGACGACCGCGGACGTCTAGCCACCGTTAGACTCCACGCGCCGCCATCCAGGCCCCCCCGGGCTCCAGTCCCGAAATTCGCCACCCCATTTCCACCCGTGCCACGCGGGCGGCCTGTGCAGGCTTCCCCCCCGCCTGGCCGAGGCGCTCAAGACCGCTCCCGGCCCACCCCCCCGGACCCCCCCGTACGTGTTGGCCTTGCCCCACCCCCCCGACCGTAGACCCGTCGGCTTGTCCTCCCTTCACCACCGCCAGCCAACCCGCCCCTCCACTCGGCCCAAACTAGCGCACCCGCGCCGGTGATGGGCGCGTTCGCCCGCAGCACCAGCGGCCCCCGCGG…
>HBMT019530;1;;;;;;;
CCCCCGACGCTGCGCCCACCCGGCCTCTCCTGCTCCCACGCGCCCCCACCGGCCCTCTCGCGACGACCGCGGACGTCTAGCCACCGTTAGACTCCACGCGCCGCCATCCAGGCCCCCCCGGGCTCCAGTCCCGAAATTCGCCACCCCATTTCCACCCGTGCCACGCGGGCGGCCTGTGCAGGCTTCCCCCCCGCCTGGCCGAGGCGCTCAAGACCGCTCCCGGCCCACCCCCCCGGACCCCCCCGTACGTGTTGGCCTTGCCCCACCCCCCCGACCGTAGACCCGTCGGCTTGTCCTCCCTTCACCACCGCCAGCCAACCCGCCCCTCCACTCGGCCCAAACTAGCGCACCCGCGCCGGTGATGGGCGCGTTCGCCCGCAGCACCAGCGGCCCCCGCGG…
>HBMT019531;1;;;;;;;
CCTTCGACGCTGCGCCCACCCGGCCTCTCCTGCTCCCACGCGCCCCCACCGGCCCTCTCGCGACGACCGCGGACGTCTAGCCACCGTTAGACTCCACGCGCCGCCATCCAGGCCCCCCCGGGCTCCAGTCCCGAAATTCGCCACCCCATTTCCACCCGTGCCACGCGGGCGGCCTGTGCAGGCTTCCCCCCCGCCTGGCCGAGGCGCTCAAGACCGCTCCCGGCCCACCCCCCCGGACCCCCCCGTACGTGTCGGCCTTGCCCCACCCCCCCGACCGTAGACCCGTCGGCTTGTCCTCCCTTCACCACCGCCAGCCAACCCGCCCCTCCACTCGGCCCAAACTAGCGCACCCGCGCCGGTGATGGGCGCGTTCGCCCGCAGCACCAGCGGCCCCCGCGG…
>HBMT039890;1;;;;;;;
CCTTCGACGCTGCGCCCACCCGGCCTCTCCTGCTCCCACGCGCCCCCACCGGCCCTCTCGCGACGACCGCGGACGTCTAGCCACCGTTAGACTCCACGCGCCGCCATCCAGGCCCCCCCGGGCTCCAGTCCCGAAATTCGCCACCCCATTTCCACCCGTGCCACGCGGGCGGCCTGTGCAGGCTTCCCCCCCGCCTGGCCGAGGCGCTCAAGACCGCTCCCGGCTCACCCCCCCGGACCCCCCCGTACGTGTTGGCCTTGCCCCACCCCCCCGACCGTAGACCCGTCGGCTTGTCCTCCCTTCACCACCGCCAGCCAACCCGCCCCTCCACTCGGCCCAAACTAGCGCACCCGCGCCGGTGATGGGCGCGTTCGCCCGCAGCACCAGCGGCCCCCGCGG…
>HBMT079845;1;;;;;;;
CCTTCGACGCTGCGCCCACCCGGCCTCTCCTGCTCCCACGCGCCCCCACCGGCCCTCTCGCGACGACCGCGGACGTCTAGCCACCGTTAGACTCCACGCGCCGCCATCCAGGCCCCCCCGGGCTCCAGTCCCGAAATTCGCCACCCCATTTCCACCCGTGCCACGCGGGCGGCCTGTGCAGGCTTCCCCCCCGCCTGGCCGAGGCGCTCAAGACCGCTCCCGGCCCACCCCCCCGGACCCCCCCGTACGTGTTGGCCTTGCCCCACCCCCCCGACCGTAGACCCGTCGGCTTGTTCTCCCTTCACCACCGCCAGCCAACCCGCCCCTCCACTCGGCCCAAACTAGCGCACCCGCGCCGGTGATGGGCGCGTTCGCCCGCAGCACCAGCGGCCCCCGCGG…
>HBMT259226;1;;;;;;;
CCTTCGACGCTGCGCCCACCCGGCCTCTCCTGCTCCCACGCGCCCCCACCGGCCCTCTCGCGACGACCGCGGACGTCTAGCCACCGTTAGACTCCACGCGCCGCCATCCAGGCCCCCCCGGGCTCCAGTCCCGAAATTCGCCACCCCATTTCCACCCGTGCCACGCGGGCGGCCTGTGCAGGCTTCCCCCCCGCCTGGCCGAGGCGCTCAAGACCGCTCCCGGCCCACCCCCCCGGACCCCCCCGTACGTGTTGGCCTTGCCCCACCCCCCCGACCGTAGACCCGTCGGCTTGTCCTCCCTTCACCACCGCCAGCCAACCCGCCCCTCCACTCGGCCCAAACTAGCGCACCCGCGCCGGTGATGGGCGCGTTCGCCCGCAGCACCAGCGGCCCCCGCGG…
>HF167_1;1;;;;;;;
CCTTCGACGCTGCGCCCACCCGGCCTCTCCTGCTCCCACGCGCCCCCACCGGCCCTCTCGCGACGACCGCGGACGTCTAGCCACCGTTAGACTCCACGCGCCGCCATCCAGGCCCCCCCGGGCTCCAGTCCCGAAATTCGCCACCCCATTTCCACCCGTGCCACGCGGGCGGCCTGTGCAGGCTTCCCCCCCGCCTGGCCGAGGCGCTCAAGACCGCTCCCGGCCCACCCCCCCGGACCCCCCCGTACGTGTTGGCCTTGCCCCACCCCCCCGACCGTAGACCCGTCGGCTTGTTCTCCCTTCACCACCGCCAGCCAACCCGCCCCTCCACTCGGCCCAAACTAGCGCACCCGCGCCGGTGATGGGCGCGTTCGCCCGCAGCACCAGCGGCCCCCGCGG…
>HF240_1;1;;;;;;;
CCTTCGACGCTGCGCCCACCCGGCCTCTCCTGCTCCCACGCGCCCCCACCGGCCCTCTCGCGACGACCGCGGACGTCTAGCCACCGTTAGACTCCACGCGCCGCCATCCAGGCCCCCCCGGGCTCCAGTCCCGAAATTCGCCACCCCATTTCCACCCGTGCCACGCGGGCGGCCTGTGCAGGCTTCCCCCCCGCCTGGCCGAGGCGCTCAAGACCGCTCCCGGCCCACCCCCCCGGACCCCCCCGTACGTGTTGGCCTTGCCCCACCCCCCCGACCGTAGACCCGTCGGCTTGTCCTCCCTTCACCACCGCCAGCCAACCCGCCCCTCCACTCGGCCCAAACTAGCGCACCCGCGCCGGTGATGGGCGCGTTCGCCCGCAGCACCAGCGGCCCCCGCGG…
>HF241_2;1;;;;;;;
CCTTCGACGCTGCGCCCACCCGGCCTCTCCTGCTCCCACGCGCCCCCACCGGCCCTCTCGCGACGACCGCGGACGTCTAGCCACCGTTAGACTCCACGCGCCGCCATCCAGGCCCCCCCGGGCTCCAGTCCCGAAATTCGCCACCCCATTTCCACCCGTGCCACGCGGGCGGCCTGTGCAGGCTTCCCCCCCGCCTGGCCGAGGCGCTCAAGACCGCTCCCGGCCCACCCCCCCGGACCCCCCCGTACGTGTTGGCCTTGCCCCACCCCCCCGACCGTAGACCCGTCGGCTTGTCCTCCCTTCACCACCTCCAGCCAACCCGCCCCTCCACTCGGCCCAAACTAGCGCACCCGCTCCGGTGATGGGCGCGTTCGCCCGCAGCACCAGCGGCCCCCGCGG…
>HF242_3;1;;;;;;;
CCTTCGACGCTGCGCCCACCCGGCCTCTCCTGCTCCCACGCGCCCCCACCGGCCCTCTCGCGACGACCGCGGACGTCTAGCCACCGTTAGACTCCACGCGCCGCCATCCAGGCCCCCCCGGGCTCCAGTCCCGAAATTCGCCACCCCATTTCCACCCGTGCCACGCGGGCGGCCTGTGCAGGCTTACCCCCCGCCTGGCCGAGGCGCTCAAGACCGCTCCCGGCCCACCCCCCCGGACCCCCCCGTACGTGTTGGCCTTGCCCCACCCCCCCGACCGTAGACCCGTCGGCTTGTTCTCCCTTCACCACCGCCAGCCAACCCGCCCCTCCACTCGGCCCAAACTAGCGCACCCGCTCCGGTGATGGGCGCGTTCGCCCGCAGCACCAGCGGCCCCCGCGG…
>HF242_4;1;;;;;;;
CCTTCGACGCTGCGCCCACCCGGCCTCTCCTGCTCCCACGCGCCCCCACCGGCCCTCTCGCGACGACCGCGGACGTCTAGCCACCGTTAGACTCCACGCGCCGCCATCCAGGCCCCCCCGGGCTCCAGTCCCGAAATTCGCCACCCCATTTCCACCCGTGCCACGCGGGCGGCCTGTGCAGGCTTACCCCCCGCCTGGCCGAGGCGCTCAAGACCGCTCCCGGCCCACCCCCCCGGACCCCCCCGTACGTGTTGGCCTTGCCCCACCCCCCCGACCGTAGACCCGTCGGCTTGTCCTCCCTTCACCACCGCCAGCCAACCCGCCCCTCCACTCGGCCCAAACTAGCGCACCCGCTCCGGTGATGGGCGCGTTCGCCCGCAGCACCAGCGGCCCCCGCGG…
>HF242_6;1;;;;;;;
CCTTCGACGCTGCGCCCACCCGGCCTCTCCTGCTCCCACGCGCCCCCACCGGCCCTCTCGCGACGACCGCGGACGTCTAGCCACCGTTAGACTCCACGCGCCGCCATCCAGGCCCCCCCGGGCTCCAGTCCCGAAATTCGCCACCCCATTTCCACCCGTGCCACGCGGGCGGCCTGTGCAGGCTTACCCCCCGCCTGGCCGAGGCGCTCAAGACCGCTCCCGGCCCACCCCCCCGGACCCCCCCGTACGTGTTGGCCTTGCCCCACCCCCCCGACCGTAGACCCGTCGGCTTGTCCTCCCTTCACCACCGCCAGCCAACCCGCCCCTCCACTCGGCCCAAACTAGCGCACCCGCTCCGGTGATGGGCGCGTTCGCCCGCAGCACCAGCGGCCCCCGCGG…
>HF247_4;1;;;;;;;
CCTTCGACGCTGCGCCCACCCGGCCTCTCCTGCTCCCACGCGCCCCCACCGGCCCTCTCGCGACGACCGCGGACGTCTAGCCACCGTTAGACTCCACGCGCCGCCATCCAGGCCCCCCCGGGCTCCAGTCCCGAAATTCGCCACCCCATTTCCACCCGTGCCACGCGGGCGGCCTGTGCAGGCTTCCCCCCCGCCTGGCCGAGGCGCTCAAGACCGCTCCCGGCCCACCCCCCCGGACCCCCCCGTACGTGTTGGCCTTGCCCCACCCCTCCGACCGTAGACCCGTCGGCTTGTTCTCCCTTCACCACCGCCAGCCAACCCGCCCCTCCACTCGGCCCAAACTAGCGCACCCGCGCCGGTGATGGGCGCGTTCGCCCGCAGCACCAGCGGCCCCCGCGG…
>HF29_1;1;;;;;;;
CCTTCGACGCTGCGCCCACCCGGCCTCTCCTGCTCCCACGCGCCCCCACCGGCCCTCTCGCGACGACCGCGGACGTCTAGCCACCGTTAGACTCCACGCGCCGCCATCCAGGCCCCCCCGGGCTCCAGTCCCGAAATTCGCCACCCCATTTCCACCCGTGCCACGCGGGCGGCCTGTGCAGGCTTCCCCCCCGCCTGGCCGAGGCGCTCAAGACCGCTCCCGGCCCACCCCCCCGGACCCCCCCGTACGTGTTGGCCTTGCCCCACCCCCCCGACCGTAGACCCGTCGGCTTGTCCTCCCTTCACCACCGCCAGCCAACCCGCCCCTCCACTCGGCCCAAACTAGCGCACCCGCGCCGGTGATGGGCGCGTTCGCCCGCAGCACCAGCGGCCCCCGCGG…
>HF299;1;;;;;;;
CCTTCGACGCTGCGCCCACCCGGCCTCTCCTGCTCCCACGCGCCCCCACCGGCCCTCTCGCGACGACCGCGGACGTCTAGCCACCGTTAGACTCCACGCGCCGCCATCCAGGCCCCCCCGGGCTCCAGTCCCGAAATTCGCCACCCCATTTCCACCCGTGCCACGCGGGCGGCCTGTGCAGGCTTCCCCCCCGCCTGGCCGAGGCGCTCAAGACCGCTCCCGGCCCACCCCCCCGGACCCCCCCGTACGTGTTGGCCTTGCCCCACCCCCCCGACCGTAGACCCGTCGGCTTGTCCTCCCTTCACCACCGCCAGCCAACCCGCCCCTCCACTCGGCCCAAACTAGCGCACCCGCGCCGGTGATGGGCGCGTTCGCCCGCAGCACCAGCGGCCCCCGCGG…
>HF300;1;;;;;;;
CCTTCGACGCTGCGCCCACCCGGCCTCTCCTGCTCCCACGCGCCCCCACCGGCCCTCTCGCGACGACCGCGGACGTCTAGCCACCGTTAGACTCCACGCGCCGCCATCCAGGCCCCCCCGGGCTCCAGTCCCGAAATTCGCCACCCCATTTCCACCCGTGCCACGCGGGCGGCCTGTGCAGGCTTCCCCCCCGCCTGGCCGAGGCGCTCAAGACCGCTCCCGGCCCACCCCCCCGGACCCCCCCGTACGTGTTGGCCTTGCCCCACCCCCCCGACCGTAGACCCGTCGGCTTGTCCTCCCTTCACCACCGCCAGCCAACCCGCCCCTCCACTCGGCCCAAACTAGCGCACCCGCGCCGGTGATGGGCGCGTTCGCCCGCAGCACCAGCGGCCCCCGCGG…
>HF362_1;1;;;;;;;
CCTTCGACGCTGCGCCCACCCGGCCTCTCCTGCTCCCACGCGCCCCCACCGGCCCTCTCGCGACGACCGCGGACGTCTAGCCACCGTTAGACTCCACGCGCCGCCATCCAGGCCCCCCCGGGCTCCAGTCCCGAAATTCGCCACCCCATTTCCACCCGTGCCACGCGGGCGGCCTGTGCAGGCTTCCCCCCCGCCTGGCCGGGGCGCTCAAGACCGCTCCCGGCCCACCCCCCCGGACCCCCCCGTACGTGTTGGCCTTGCCCCACCCCCCCGACCGTAGACCCGTCGGCTTGTCCTCCCTTCACCACCGCCAGCCAACCCGCCCCTCCACTCGGCCCAAACTAGCGCACCCGCGCCGGTGATGGGCGCGTTCGCCCGCAGCACCAGCGGCCCCCGCGG…
>HF362_3;1;;;;;;;
CCTTCGACGCTGCGCCCACCCGGCCTCTCCTGCTCCCACGCGCCCCCACCGGCCCTCTCGCGACGACCGCGGACGTCTAGCCACCGTTAGACTCCACGCGCCGCCATCCAGGCCCCCCCGGGCTCCAGTCCCGAAATTCGCCACCCCATTTCCACCCGTGCCACGCGGGCGGCCTGTGCAGGCTTCCCCCCCGCCTGGCCGGGGCGCTCAAGACCGCTCCCGGCCCACCCCCCCGGACCCCCCCGTACGTGTTGGCCTTGCCCCACCCCCCCGACCGTAGACCCGTCGGCTTGTCCTCCCTTCACCACCGCCAGCCAACCCGCCCCTCCACTCGGCCCAAACTAGCGCACCCGCGCCGGTGATGGGCGCGTTCGCCCGCAGCACCAGCGGCCCCCCCGG…
>HF37_1;1;;;;;;;
CCTTCGACGCTGCGCCCACCCGGCCTCTCCTGCTCCCACGCGCCCCCACCGGCCCTCTCGCGACGACCGCGGACGTCTAGCCACCGTTAGACTCCACGCGCCGCCATCCAGGCCCCCCCGGGCTCCAGTCCCGAAATTCGCCACCCCATTTCCACCCGTGCCACGCGGGCGGCCTGTGCAGGCTTCCCCCCCGCCTGGCCGAGGCGCTCAAGACCGCTCCCGGCCCACCCCCCCGGACCCCCCCGTACGTGTTGGCCTTGCCCCACCCCCCCGACCGTAGACCCGTCGGCTTGTCCTCCCTTCACCACCGCCAGCCAACCCGCCCCTCCACTCGGCCCGAACTAGCGCACCCGCGCCGGTGATGGGCGCGTTCGCCCGCAGCACCAGCGGCCCCCGCGG…
>HF38_1;1;;;;;;;
CCTTCGACGCTGCGCCCACCCGGCCTCTCCTGCTCCCACGCGCCCCCACCGGCCCTCTCGCGACGACCGCGGACGTCTAGCCACCGTTAGACTCCACGCGCCGCCATCCAGGCCCCCCCGGGCTCCAGTCCCGAAATTCGCCACCCCATTTCCACCCGTGCCACGCGGGCGGCCTGTGCAGGCTTCCCCCCCGCCTGGCCGAGGCGCTCAAGACCGCTCCCGGCCCACCCCCCCGGACCCCCCCGTACGTGTTGGCCTTGCCCCACCCCCCCGACCGTAGACCCGTCGGCTTGTCCTCCCTTCACCACCGCCAGCCAACCCGCCCCTCCACTCGGCCCAAACTAGCGCACCCGCGCCGGTGATGGGCGCGTTCGCCCGCAGCACCAGCGGCCCCCGCGG…
>HF387_3;1;;;;;;;
CCTTCGACGCTGCGCCCACCCGGCCTCTCCTGCTCCCACGCGCCCCCACCGGCCCTCTCGCAACGACCGCGGACGTCTAGCCACCGTTAGACTCCACGCGCCGCCATCCAGGCCCCCCCGGGCTCCAGTCCCGAAATTCGCCACCCCATTTCCACCCGTGCCACGCGGGCGGCCTGCGCAGGCTTCCCCCCCGCCTGGCCTAGGTGCTCAAGACCGCTCCCGGCCCACCCCCCCGGACCCCCCCGTACGTGTTGGCCTTGCCCCACCCCCCCGACCGTAGACCCGTCGGCTTGTTCTCCCTTCACCACCGCCAGCCAACCCGCCCCTCCACTCGGCCCAAACTAGCGCACCCGCGCCGGTGATGGGCGCGTTCGCCCGCAGCACCAGCGGCCCCCGCGG…
>HF388_1;1;;;;;;;
CCTTCGACGCTGCGCCCACCCGGCCTCTCCTGCTCCCACGCGCCCCCACCGGCCCTCTCGCGACGACCGCGGACGTCTAGCCACCGTTAGACTCCACGCGCCGCCATCCAGGCCCCCCCGGGCTCCAGTCCCGAAATTCGCCACCCCATTTCCACCCGTGCCACGCGGGCGGCCTGTGCAGGCTTCCCCCCCGCCTGGCCGAGGCGCTCAAGACCGCTCCCGGCCCACCCCCCCGGACCCCCCCGTACGTGTTGGCCTTGCCCCACCCCCCCGACCGTAGACCCGTCGGCTTGTCCTCCCTTCACCACCGCCAGCCAACCCGCCCCTCCACTCGGCCCAAACTAGCGCACCCGCTCCGGTGATGGGCGCGTTCGCCCGCAGCACCAGCGGCCCCCGCGG…
>HF425_2;1;;;;;;;
CCTTCGACGCTGCGCCCACCCGGCCTCTCCTGCTCCCACGCGCCCCCACCGGCCCTCTCGCGACGACCGCGGACGTCTAGCCACCGTTAGACTCCACGCGCCGCCATCCAGGCCCCCCCGGGCTCCAGTCCCGAAATTCGCCACCCCATTTCCACCCGTGCCACGCGGGCGGCCTGTGCAGGCTTACCCCCCGCCTGGCCGAGGCGCTCAAGACCGCTCCCGGCCCACCCCCCCGGACCCCCCCGTACGTGTTGGCCTTGCCCCACCCCCCCGACCGTAGACCCGTCGGCTTGTTCCCCCTTCACCACCGCCAGCCAACCCGCCCCTCCACTCTGCCCAAACTAGCGCACCCGCTCCGGTGATGGGCGCGTTCGCCCGCAGCACCAGCGGCCCCCGCGG…
>HF425_4;1;;;;;;;
CCTTCGACGCTGCGCCCACCCGGCCTCTCCTGCTCCCACGCGCCCCCACCGGCCCTCTCGCGACGACCGCGGACGTCTAGCCACCGTTAGACTCCACGCGCCGCCATCCAGGCCCCCCCGGGCTCCAGTCCCGAAATTCGCCACCCCATTTCCACCCGTGCCACGCGGGCGGCCTGTGCAGGCTTACCCCCCGCCTGGCCGAGGCGCTCAAGACCGCTCCCGGCCCACCCCCCCGGACCCCCCCGTACGTGTTGGCCTTGCCCCACCCCCCCGACCGTAGACCCGTCGGCTTGTTCTCCCTTCACCACCGCCAGCCAACCCGCCCCTCCACTCTGCCCAAACTAGCGCACCCGCGCCGGTGATGGGCGCGTTCGCCCGCAGCACCAGCGGCCCCCGCGG…
>HF425_7;1;;;;;;;
CCTTCGACGCTGCGCCCACCCGGCCTCTCCTGCTCCCACGCGCCCCCACCGGCCCTCTCGCGACGACCGCGGACGTCTAGCCACCGTTAGACTCCACGCGCCGCCATCCAGGCCCCCCCGGGCTCCAGTCCCGAAATTCGCCACCCCATTTCCACCCGTGCCACGCGGGCGGCCTGTGCAGGCTTACCCCCCGCCTGGCCGAGGCGCTCAAGACCGCTCCCGGCCCACCCCCCCGGACCCCCCCGTACGTGTTGGCCTTGCCCCACCCCCCCGACCGTAGACCCGTCGGCTTGTTCTCCCTTCACCACCGCCAGCCAACCCGCCCCTCCACTCGGCCCAAACTAGCGCACCCGCTCCGGTGATGGGCGCGTTCGCCCGCAGCACCAGCGGCCCCCGCGG…
>HF471_2;1;;;;;;;
CCTTCGACGCTGCGCCCACCCGGCCTCTCCTGCTCCCACGCGCCCCCACCGGCCCTCTCGCGACGACCGCGGACGTCTAGCCACCGTTAGACTCCACGCGCCGCCATCCAGGCCCCCCCGGGCTCCAGTCCCGAAATTCGCCACCCCATTTCCACCCGTGCCACGCGGGCGGCCTGTGCAGGCTTCCCCCCCGCCTGGCCGAGGCGTTCAAGACCGCTCCCGGCCCACCCCCCCGGACCCCCCCGTACGTGTTGGCCTTGCCCCACCCCCCCGACCGTAGACCCGTCGGCTTGTTCTCCCTTCACCACCGCCAGCCAACCCGCCCCTCCACTCGGCCCAAACTAGCGCACCCGCGCCGGTGATGGGCGCGTTCGCCCGCAGCACCAGCGGCCCCCGCGG…
>HF60_1;1;;;;;;;
CCTTCGACGCTGCGCCCACCCGGCCTCTCCTGCTCCCACGCGCCCCCACCGGCCCTCTCGCGACGACCGCGGACGTCTAGCCACCGTTAGACTCCACGCGCCGCCATCCAGGCCCCCCCGGGCTCCAGTCCCGAAATTCGCCACCCCATTTCCACCCGTGCCACGCGGGCGGCCTGTGCAGGCTTCCCCCCCGCCTGGCCGAGGCGCTCAAGACCGCTCCCGGCCCACCCCCCCGGACCCCCCCGTACGTGTTGGCCTTGCCCCACCCCCCCGACCGTAGACCCGTCGGCTTGTCCTCCCTTCACCACCGCCAGCCAACCCGCCCCTCCACTCGGCCCAAACTAGCGCACCCGCTCCGGTGATGGGCGCGTTCGCCCGCAGCACCAGCGGCCCCCGCGG…
>HF612_2;1;;;;;;;
CCTTCGACGCTGCGCCCACCCGGCCTCTCCTGCTCCCACGCGCCCCCACCGGCCCTCTCGCGACGACCGCGGACGTCTAGCCACCGTTAGACTCCACGCGCCGCCATCCAGGCCCCCCCGGGCTCCAGTCCCGAAATTCGCCACCCCATTTCCACCCGTGCCACGCGGGCGGCCTGTGCAGGCTTCCCCCCCGCCTGGCCGAGGCGCTCAAGACCGCTCCCGGCCCACCCCCCCGGACCCCCCCGTACGTGTTGGCCTTGCCCCACCCCCCCGACCGTAGACCCGTCGGCTTGTCCTCCCTTCACCACCGCCAGCCAACCCGCCCCTCCACTCGGCCCAAACTAGCGCACCCGCGCCGGTGATGGGCGCGTTCGCCCGCAGCACCAGCGGCCCCCGCGG…
>HF661;1;;;;;;;
CCTTCGACGCTGCGCCCACCCGGCCTCTCCTGCTCCCACGCGCCCCCACCGGCCCTCTCGCGACGACCGCGGACGTCTAGCCACCGTTAGACTCCACGCGCCGCCATCCAGGCCCCCCCGGGCTCCAGTCCCGAAATTCGCCACCCCATTTCCACCCGTGCCACGCGGGCGGCCTGTGCAGGCTTCCCCCCCGCCTGGCCGAGGCGCTCAAGACCGCTCCCGGCCCACCCCCCCGGACCCCCCCGTACGTGTTGGCCTTGCCCCACCCCCCCGACCGTAGACCCGTCGGCTTGTTCTCCCTTCACCACCGCCAGCCAACCCGCCCCTCCACTCGGCCCAAACTAGCGCACCCGCGCCGGTGATGGGCGCGTTCGCCCGCAGCACCAGCGGCCCCCGCGG…
>HF679_1;1;;;;;;;
CCTTCGACGCTGCGCCCACCCGGCCTCTCCTGCTCCCACGCGCCCCCACCGGCCCTCTCGCGACGACCGCGGACGTCTAGCCACCGTTAGACTCCACGCGCCGCCATCCAGGCCCCCCCGGGCTCCAGTCCCGAAATTCGCCACCCCATTTCCACCCGTGCCACGCGGGCGGCCTGTGCAGGCTTCCCCCCCGCCTGGCCGAGGCGCTCAAGACCGCTCCCGGCCCACCCCCCCGGACCCCCCCGTACGTGTTGGCCTTGCCCCACCCCCCCGACCGTAGACCCGTCGGCTTGTCCTCCCTTCGCCTCCGCCAGCCAACCCGCCCCTCCACTCGGCCCAAACTAGCGCACCCGCGCCGGTGATGGGCGCGTTCGCCCGCAGCACCAGCGGCCCCCGCGG…
>HF679_3;1;;;;;;;
CCTTCGACGCTGCGCCCACCCGGCCTTTCCTGCTCCCACGCGCCCCCACCGGCCCTCTCGCGACGACCGCGGACGTCTAGCCACCGTTAGACTCCACGCGCCGCCATCCAGGCCCCCCCGGGCTCCAGTCCCGAAATTCGCCACCCCATTTCCACCCGTGCCACGCGGGCGGCCTGTGCAGGCTTCCCCCCCGCCTGGCCGAGGCGCTCAAGACCGCTCCCGGCCCACCCCCCCGGACCCCCCCGTACGTGTTGGCCTTGCCCCACCCCCCCGACCGTAGACCCGTCGGCTTGTCCTCCCTTCGCCTCCGCCAGCCAACCCGCCCCTCCACTCGGCCCAAACTAGCGCACCCGCGCCGGTGATGGGCGCGTTCGCCCGCAGCACCAGCGGCCCCCGCGG…
>HF728_1;1;;;;;;;
CCTTCGACGCTGCGCCCACCCGGCCTCTCCTGCTCCCACGCGCCCCCACCGGCCCTCTCGCGACGACCGCGGACGTCTAGCCACCGTTAGACTCCACGCGCCGCCATCCAGGCCCCCCCGGGCTCCAGTCCCGAAATTCGCCACCCCATTTCCACCCGTGCCACGCGGGCGGCCTGTGCAGGCTTCCCCCCCGCCTGGCCGAGGCGCTCAAGACCGCTCCCGGCCCACCCCCCCGGACCCCCCCGTACGTGTTGGCCTTGCCCCACCCCCCCGACCGTAGACCCGTCGGCTTGTTCTCCCTTCACCACCGCCAGCCAACCCGCCCCTCCACTCGGCCCAAACTAGCGCACCCGCGCCGGTGATGGGCGCGTTCGCCCGCAGCACCAGCGGCCCCCGCGG…
>HF728_2;1;;;;;;;
CCTTCGACGCTGCGCCCACCCGGCCTCTCCTGCTCCCACGCGCCCCCACCGGCCCTCTCGCGACGACCGCGGACGTCTAGCCATCGTTAGACTCCACGCGCCGCCATCCAGGCCCCCCCGGGCTCCAGTCCCGAAATTCGCCACCCCATTTCCACCCGTGCCACGCGGGCGGCCTGTGCAGGCTTCCCCCCCGCCTGGCCGAGGCGCTCAAGACCGCTCCCGGCCCACCCCCCCGGACCCCCCCGTACGTGTTGGCCTTGCCCCACCCCCCCGACCGTAGACCCGTCGGCTTGTTCTCCCTTCACCACCGCCAGCCAACCCGCCCCTCCACTCGGCCCAAACTAGCGCACCCGCGCCGGTGATGGGCGCGTTCGCCCGCAGTACCAGCGGCCCCCGCGG…
>HF728_3;1;;;;;;;
CCTTCGACGCTGCGCCCACCCGGCCTCTCCTGCTCCCACGCGCCCCCACCGGCCCTCTCGCGACGACCGCGGACGTCTAGCCACCGTTAGACTCCACGCGCCGCCATCCAGGCCCCCCCGGGCTCCAGTCCCGAAATTCGCCACCCCATTTCCACCCGTGCCACGCGGGCGGCCTGTGCAGGCTTCCCCCCCGCCTGGCCGAGGCGCTCAAGACCGCTCCCGGCCCACCCCCCCGGACCCCCCCGTACGTGTTGGCCTTGCCCCACCCCCCCGACCGTAGACCCGTCGGCTTGTTCTCCCTTCACCACCGCCAGCCAACCCGCCCCTCCACTCGGCCCAAACTAGCGCACCCGCGCCGGTGATGGGCGCGTTCGCCCGCAGCACCAGCGGCCCCCGCGG…
>HF728_5;1;;;;;;;
CCTTCGACGCTGCGCCCACCCGGCCTCTCCTGCTCCCACGCGCCCCCACCGGCCCTCTCGCGACGACCGCGGACGTCTAGCCACCGTTAGACTCCACGCGCCGCCATCCAGGCCCCCCCGGGCTCCAGTCCCGAAATTCGCCACCCCATTTCCACCCGTGCCACGCGGGCGGCCTGTGCAGGCTTCCCCCCCGCCTGGCCGAGGCGCTCAAGACCGCTCCCGGCCCACCCCCCCGGACCCCCCCGTACGTGTTGGCCTTGCCCCACCCCCCCGACCGTAGACCCGTCGGCTTGTTCTCCCTTCACCACCGCCAGCCAACCCGCCCCTCCACTCGGCCCAAACTAGCGCACCCGCGCCGGTGATGGGCGCGTTCGCCCGCAGCACCAGCGGCCCCCGCGG…
>HF764_1;1;;;;;;;
CCTTCGACGCTGCGCCCACCCGGCCTCTCCTGCTCCCACGCGCCCCCACCGGCCCTCTCGCGACGACCGCGGACGTCTAGCCACCGTTAGACTCCACGCGCCGCCATCCAGGCCCCCCCGGGCTCCAGTCCCGAAATTCGCCACCCCATTTCCACCCGTGCCACGCGGGCGGCCTGTGCAGGCTTCCCCCCCGCCTGGCCGAGGCGCTCAAGACCGCTCCCGGCCCACCCCCCCGGACCCCCCCGTACGTGTTGGCCTTGCCCCACCCCCCCGACCGTAGACCCGTCGGCTTGTTCTCCCTTCACCACCGCCAGCCAACCCGCCCCTCCACTCGGCCCAAACTAGCGCACCCGCGCCGGTGATGGGCGCGTTCGCCCGCAGCACCAGCGGCCCCCGCGG…
>HF9_1;1;;;;;;;
CCTTCGACGCTGCGCCCACCCGGCCTCTCCTGCTCCCACGCGCCCCCACCGGCCCTCTCGCGACGACCGCGGACGTCTAGCCACCGTTAGACTCCACGCGCCGCCATCCAGGCCCCCCCGGGCTCCAGTCCCGAAATTCGCCACCCCATTTCCACCCGTGCCACGCGGGCGGCCTGTGCAGGCTTCCCCCCCGCCTGGCCGAGGCGCTCAAGACCGCTCCCGGCCCACCCCCCCGGACCCCCCCGTACGTGTTGGCCTTGCCCCACCCCCCCGACCGTAGACCCGTCGGCTTGTCCTCCCTTCACCACCGCCAGCCAACCCGCCCCTCCACTCGGCCCAAACTAGCGCACCCGCGCCGGTGATGGGCGCGTTCGCCCGCAGCACCAGCGGCCCCCGCGG…
>HF9_2;1;;;;;;;
CCTTCGACGCTGCGCCCACCCGGCCTCTCCTGCTCCCACGCGCCCCCACCGGCCCTCTCGCGACGACCGCGGACGTCTAGCCACCGTTAGACTCCACGCGCCGCCATCCAGGCCCCCCCGGGCTCCAGTCCCGAAATTCGCCACCCCATTTCCACCCGTGCCACGCGGGCGGCCTGTGCAGGCTTCCCCCCCGCCTGGCCGAGGCGCTCAAGACCGCTCCCGGCCCACCCCCCCGGACCCCCCCGTACGTGTTGGCCTTGCCCCACCCCCCCGACCGTAGACCCGTCGGCTTGTCCTCCCTTCACCACCGCCAGCCAACCCGCCCCTCCACTCGGCCCAAACTAGCGCACCCGCGCCGGTGATGGGCGCGTTCGCCCGCAGCACCAGCGGCCCCCGCGG…
>HKMT186683;1;;;;;;;
CCTTCGACGCTGCGCCCACCCGGCCTCTCCTGCTCCCACGCGCCCCCACCGGCCCTCTCGCGACGACCGCGGACGTCTAGCCACCGTTAGACTCCACGCGCCGCCATCCAGGCCCCCCCGGGCTCCAGTCCCGAAATTCGCCACCCCATTTCCACCCGTGCCACGCGGGCGGCCTGTGCAGGCTTCCCCCCCGCCTGGCCGAGGCGCTCAAGACCGCTCCCGGCCCACCCCCCCGGACCCCCCCGTACGTGTTGGCCTTGCCCCACCCCCCCGACCGTAGACCCGTCGGCTTGTCCTCCCTTCACCACCGCCAGCCAACCCGCCCCTCCACTCGGCCCAAACTAGCGCACCCGCGCCGGTGATGGGCGCGTTCGCCCGCAGCACCAGCGGCCCCCGCGG…
>HKMT365032;1;;;;;;;
CCTTCGACGCTGCGCCCACCCGGCCTCTCCTGCTCCCACGCGCCCCCACCGGCCCTCTCGCGACGACCGCGGACGTCTAGCCACCGTTAGACTCCACGCGCCGCCATCCAGGCCCCCCCGGGCTCCAGTCCCGAAATTCGCCACCCCATTTCCACCCGTGCCACGTGGGCGGCCTGTGCAGGCTTCCCCCCCGCCTGGCCGAGGCGCTCAAGACCGCTCCCGGCCCACCCCCCCGGACCCCCCCGTACGTGTTGGCCTTGCCCCACCCCCCCGACCGTAGACCCGTCGGCTTGTTCTCCCTTCACCACCGCCAGCCAACCCGCCCCTCCACTCGGCCCAAACTAGCGCACCCGCGCCGGTGATGGGCGCGTTCGCCCGCAGCACCAGCGGCCCCCGCGG…
>HKMT835142;1;;;;;;;
CCTTCGACGCTGCGCCCACCCGGCCTCTCCTGCTCCCACGCGCCCCCACCGGCCCTCTCGCGGCGACCGCGGACGTCTAGCCACCGTTAGACTCCACGCGCCGCCATCCAGGCCCCCCCGGGCTCCAGTCCCGAAATTCGCCACCCCATTTCCACCCGTGCCACGCGGGCGGCCTGTGCAGGCTTCCCCCCCGCCTGGCCGAGGCGCTCAAGACCGCTCCCGGCCCACCCCCCCGGACCCCCCCGTACGTGTTGGCCTTGCCCCACCCCCCCGACCGTAGACCCGTCGGCTTGTCCTCCCTTTACCACCGCCAGCCAACCCGCCCCTCCACTCGGCCCAAACTAGCGCACCCGCTCCGGTGATGGGCGCGTTCGCCCGCAGCACCAGCGGCCCCCGCGT…
>HKMW181704;1;;;;;;;
CCTTCGACGCTGCGCCCACCCGGCCTCTCCTGCTCCCACGCGCCCCCACCGGCCCTCTCGCGACGACCGCGGACGTCTAGCCACCGTTAGACTCCACGCGCCGCCATCCAGGCCCCCCCGGGCTCCAGTCCCGAAATTCGCCACCCCATTTCCACCCGTGCCACGCGGGCGGCCTGTGCAGGCTTCCCCCCCGCCTGGCCGAGGCGCTCAAGACCGCTCCCGGCCCACCCCCACGGACCCCCCCGTACGTGTTGGCCTTGCCCCACCCCCCCGACCGTAGACCCGTCGGCTTGTCCTCCCTTCACCACCGCCAGCCAACCCGCCCCTCCACTCGGCCCAAACTAGCGCACCCGCGCCGGTGATGGGCGCGTTCGCCCGCAGCACCAGCGGCCCCCGCGG…
>HKMW181706;1;;;;;;;
CCTTCGACGCTGCGCTCACCCGGCCTCTCCTGCTCCCACGCGCCCCCACCGGCCCTCTCACGACGACCGCGGACGTCTAGCCACCGTTAGACTCCACGCGCCGCCATCCAGGCCCCCCCGGGCTCCAGTCCCGAAATTCGCCACCCCATTTCCACCCGTGCCACGCGGGCGGCCTGTGCAGGCTTCCCCCCCGCCTGGCCGAGGCGCTCAAGACCGCTCCCGGCCCACCCCCCCGGACCCCCCCGTACGTGTTGGCCTTGCCCCACCCCCCCGACCGTAGACCCGTCGGCTTGTCCTCCCTTCACCACCGCCGGCCAACCCGCCCCTCCACTCGGCCCAAACTAGCGCACCCGCGCCGGTGATGGGCGCGTTCGCCCGCAGCACCAGCGGCCCCCGCGG…
>JPLC542809;1;;;;;;;
CCTTCGACGCTGCGCCCACCCGGCCTCTCCTGCTCCCACGCGCCCCCACCGGCCCTCTCGCGACGACCGCGGACGTCTAGCCACCGTTAGACTCCACGCGCCGCCATCCAGGCCCCCCCGGGCTCCAGTCCCGAAATTCGCCACCCCATTTCCACCCGTGCCACGCGGGCGGCCTGTGCAGGCTTCCCCCCCGCCTGGCCGAGGCGCTCAAGACCGCTCCCGGCCCACCCCCCCGGACCCCCCCGTACGTGTTGGCCTTGCCCCACCCCCCCGACCGTAGACCCGTCGGCTTGTCCTCCCTTCACCACCGCCAGCCAACCCGCCCCTCCACTCGGCCCAAACTAGCGCACCCGCTCCGGTGATGGGCGCGTTCGCCCGCAGCACCAGCGGCCCCCGCGG…
>JPLC542976;1;;;;;;;
CCTTCGACGCTGCGCCCACCCGGCCTCTCCTGCTCCCACGCGCCCCCACCGGCCCTCTCGCGACGACCGCGGACGTCTAGCCACCGTTAGACTCCACGCGCCGCCATCCAGGCCCCCCCGGGCTCCAGTCCCGAAATTCGCCACCCCATTTCCACCCGTGCCACGCGGGCGGCCTGTGCAGGCTTCCCCCCCGCCTGGCCGAGGCGCTCAAGACCGCTCCCGGCCCACCCCCCCGGACCCCCCCGTACGTGTTGGCCTTGCCCCACCCCCCCGACCGTAGACCCGTCGGCTTGTTCTCCCTTCACCACCGCCAGCCAACCCGCCCCTCCACTCGGCCCAAACTAGCGCACCCGCGCCGGTGATGGGCGCGTTCGCCCGCAGCACCAGCGGCCCCCGCGG…
>JPLC581364;1;;;;;;;
CCTTCGACGCTGCGCCCACCCGGCCTCTCCTGCTCCCACGCGCCCCCACCGGCCCTCTCGCGACGACCGCGGACGTCTAGCCACCGTTAGACTCCACGCGCCGCCATCCAGGCCCCCCCGGGCTCCAGTCCCGAAATTCGCCACCCCATTTCCACCCGTGCCACGCGGGCGGCCTGCGCAGGCTTCCCCCCCGCCTGGCCTAGGCGCTCAAGACCGCTCCCGGCCCACCCCCCCGGACCCCCCCGTACGTGTTGGCCTTGCCCCACCCCCCCGACCGTAGACCCGTCGGCTTGTTCTCCCTTCACCACCGCCAGCCAACCCGCCCCTCCACTCGGCCCAAACTAGCGCACCCGCGCCGGTGATGGGCGCGTTCGCCCGCAGCACCAGCGGCCCCCGCGG…
>KOMT678839;1;;;;;;;
CCTCCGACGCTGCGCCCACCCGGCCTCTCCTGCTCCCACGCGCCCCCACCGGCCCTCTCGCGACGACCGCGGACGTCTAGCCACCGTTAGACTCCACGCGTCGCCATCCAGGCCCCCCCGGGCTCCAGTCCCGAAATTCGCCACCCCATTTCCACCCGTGCCACGCGGGCGGCCTGCGCAGGCTTCCCCCCCGCCTGGCCTAGGCGCTCAAGACCGCTCCCGGCCCACCCCCCCGGGCCCCCCCGTACGTGTTGGCCTTGCCCCACCCCCCCGACCGTAGACCCGCCGGCTTGTTCTCCCTTCACCACCGCCAGCCAACCCGCCCCTCCACTCGGCCCAAACTAGCGCACCCGCTCCGGAATCGGGCGCGTTCGCCCGCAGCACCAGCGGCCCCCGCGG…
>KOMT730002;1;;;;;;;
CCTTCGACGCTGCGCCCACCCGGCCTCTCCTGCTCCCACGCGCCCCCACCGGCCCTCTCGCGACGACCGCGGACGTCTAGCCACCGTTAGACTCCACGCGCCGCCATCCAGGCCCCCCCGGGCTCCAGTCCCGAAATTCGCCACCCCATTTCCACCCGTGCCACGCGGGCGGCCTGTGCAGGCTTCCCCCCCGCCTGGCCGAGGCGCTCAAGACCTCTCCCGGCCCACCCCCCCGGACCCCCCCGTACGTGTTGGCCTTGCCCCACCCCCCCGACCGTAGACCCGTCGGCTTGTCCTCCCTTCACCACCGCCAGCCAACCCGCCCCTCCACTCGGCCCAAACTAGCGCACCCGCTCCGGTGATGGGCGCGTTCGCCCGCAGCACCAGCGGCCCCCGCGG…
>KOMT810119;1;;;;;;;
CCTTCGACGCTGCGCCCACCCGGCCTCTCCTGCTCCCACGCGCCCCCACCGGCCCTCTCGCGACGACCGCGGACGTCTAGCCACCGTTAGACTCCACGCGCCGCCATCCAGGCCCCCCCGGGCTCCAGTCCCGAAATTCGCCACCCCATTTCCACCCGTGCCACGCGGGCGGCCTGCGCAGGCTTCCCCCCCGCCTGGCCTAGGCGCTCAAGACCGCTCCCGGCCCACCCCCCCGGACCCCCCCGTACGTGTTGGCCTTGCCCCACCCCCCCGACCGTAGACCCGTCGGCTTGTTCTCCCTTCACCACCGCCAGCCAACCCGCCCCTCCACTCGGCCCAAACTAGCGCACCCGCGCCGGAATCGGGCGCGTTCGCCCGCAGCACCAGCGGCCCCCGCGG…
>ROOT;1;;;;;;;
CCTTCAACGCTGCGCCCACCCGGCTCCTCCTGCTCCCACGCGCACCCACCGGCCTTCTCGTGACGACTGCGGACGTCCAGCCATCGTTAGACTTCATGTGCCGTCATTCAAGCTCCCTCGGGCTCCAATCCCAAGATTCGCCACCCCATTCTCACCCGTGCCACGCGGATGGCCTGTGTAGGCCTCCCTCCCGTCTGGCCGAGGCGCTCAAGACCGCTCCCGGCTCACCCCCCCGGACCCCTCCGTACGTGTTGGCCTTGCCCTCCTCCTCCGATTATAGAACCGTCGGCTTGTTTTCCCTTCACTACCGCCAGCCGATCCGTCCCTCCACTCGGCTTAAACTAGCGCACTCGCGCTGGTGATGGGCGCGTTCGCCTACAGTGCCATCGGCCCCCGTGG…
>NCMT291836;1;;;;;;;
CCTTCGACGCTGCGCCCACCCGGCCTCTCCTGCTCCCACGCGCCCCCACCGGCCCTCTCGCGACGACCGCGGACGTCTAGCCACCGTTAGACTCCACGCGCCGCCATCCAGGCCCCCCCGGGCTCCAGTCCCGAAATTCGCCACCCCATTTCCACCCGTGCCACGCGGGCGGCCTGTGCAGGCTTCCCCCCCGCCTGGCCGAGGCGCTCAAGACCGCTCCCGGCCCACCCCCCCGGACCCCCCCGTACGTGTTGGCCTTGCCCCACCCCCCCGACCGTAGACCCGTCGGCTTGTTCTCCCTTCACCACCGCCAGCCAACCCGCCCCTCCACTCGGCCCAAACTAGCGCACCCGCGCCGGTGATGGGCGCGTTCGCCCGCAGCACCAGCGGCCCCCGCGG…
>NCMT412338;1;;;;;;;
CCTTCGACGCTGCGCCCACCCGGCCTCTCCTGCTCCCACGCGCCCCCACCGGCCCTCTCGCGACGACCGCGGACGTCTAGCCACCGTTAGACTCCACGCGCCGCCATCCAGGCCCCCCCGGGCTCCAGTCCCGAAATTCGCCACCCCATTTCCACCCGTGCCACGCGGGCGGCCTGTGCAGGCTTCCCCCCCGCCTGGCCGAGGCGCTCAAGACCGCTCCCGGCCCACCCCCCCGGACCCCCCCGTACGTGTTGGCCTTGCCCCACCCCCCCGACCGTAGACCCGTCGGCTTGTCCTCCCTTCACCACCGCCAGCCAACCCGCCCCTCCACTCGGCCCAAACTAGCGCACCCGCGCCGGTGATGGGCGCGTTCGCCCGCAGCACCAGCGGCCCCCGCGG…
>NCMW011768;1;;;;;;;
CCTTCGACGCTGCGCCCACCCGGCCTCTCCTGCTCCCACGCGCCCCCACCGGCCCTCTCGCGACGACCGCGGACGTCTAGCCACCGTTAGACTCCACGCGCCGCCATCCAGGCCCCCCCGGGCTCCAGTCCCGAAATTCGCCACCCCATTTCCACCCGTGCCACGCGGGCGGCCTGTGCAGGCTTCCCCCCCGCCTGGCCGAGGCGCTCAAGACCGCTCCCGGCCCACCCCCCCGGACCCCCCCGTACGTGTTGGCCTTGCCCCACCCCCCCGACCGTAGACCCGTCGGCTTGTCCTCCCTTCACCACCGCCAGCCAACCCGCCCCTCCACTCGGCCCAAACTAGCGCACCCGCGCCGGTGATGGGCGCGTTCGCCCGCAGCACCAGCGGCCCCCGCGG…
>SCMT123291;1;;;;;;;
CCTTCGACGCTGCGCCCACCCGGCCTCTCCTGCTCCCACGCGCCCCCACCGGCCCTCTCGCGACGACCGCGGACGTCTAGCCACCGTTAGACTCCACGCGCCGCCATCCAGGCCCCCCCGGGCTCCAGTCCCGAAATTCGCCACCCCATTTCCACCCGTGCCACGCGGGCGGCCTGTGCAGGCTTCCCCCCCGCCTGGCCGAGGCGCTCAAGACCGCTCCCGGCCCACCCCCCCGGACCCCCCCGTACTTGTTGGCCTTGCCCCACCCCCCCGACCGTAGACCCGTCGGCTTGTCCTCCCTTCACCACCGCCAGCCAACCCGCCCCTCCACTCGGCCCAAACTAGCGCACCCGCGCCGGTGATGGGCGCGTTCGCCCGCAGCACCAGCGGCCCCCGCGG…
>SCMT510727;1;;;;;;;
CCTTCGACGCTGCGCCCACCCGGCCTCTCCTGCTCCCACGCGCCCCCACCGGCCCTCTCGCGACGACCGCGGACGTCTAGCCACCGTTAGACTCCACGCGCCGCCATCCAGGCCCCCCCGGGCTCCAGTCCCGAAATTCGCCACCCTATTTCCACCCGTGCCACGCGGGCGGCCTGTGCAGGCTTCCCCCCCGCCTGGCCGAGGCGCTCAAGACCGCTCCCGGCCCACCCCCCCGGACCCCCCCGTACGTGTTGGCCTTGCCCCACCCCCCCGACCGTAGACCCGTCGGCTTGTTCTCCCTTCACCACCGCCAGCCAACCCGCCCCTCCACTCGGCCCAAACTAGCGCACCCGCGCCGGTGATGGGCGCGTTCGCCCGCAGCACCAGCGGCCCCCGCGG…
>SCMT510728;1;;;;;;;
CCTTCGACGCTGCGCCCACCCGGCCTCTCCTGCTCCCACGCGCCCCCACCGGCCCTCTCGCGACGACCGCGGACGTCTAGCCACCGTTAGACTCCACGCGCCGCCATCCAGGCCCCCCCGGGCTCCAGTCCCGAAATTCGCCACCCTATTTCCACCCGTGCCACGCGGGCGGCCTGTGCAGGCTTCCCCCCCGCCTGGCCGAGGCGCTCAAGACCGCTCCCGGCCCACCCCCCCGGACCCCCCCGTACGTGTTGGCCTTGCCCCACCCCCCCGACCGTAGACCCGTCGGCTTGTTCTCCCTTCACCACCGCCAGCCAACCCGCCCCTCCACTCGGCCCAAACTAGCGCACCCGCGCCGGTGATGGGCGCGTTCGCCCGCAGCACCAGCGGCCCCCGCGG…
>SCMT568634;1;;;;;;;
CCTTCGACGCTGCGCCCACCCGGCCTCTCCTGCTCCCACGCGCCCCCACCGGCCCTCTCGCGACGACCGCGGACGTCTAGCCACCGTTAGACTCCACGCGCCGCCATCCAGGCCCCCCCGGGCTCCAGTCCCGAAATTCGCCACCCCATTTCCACCCGTGCCACGCGGGCGGCCTGTGCAGGCTTCCCCCCCGCCTGGCCGAGGCGCTCAAGACCGCTCCCGGCCCACCCCCCCGGACCCCCCCGTACGTGTTGGCCTTGCCCCACCCCCCCGACCGTAGACCCGTCGGCTTGTCCTCCCTTCACCACCGCCAGCCAACCCGCCCCTCCACTCGGCCCAAACTAGCGCACCCGCGCCGGTGATGGGCGCGTTCGCCCGCAGCACCAGCGGCCCCCGCGG…
>SCMT568636;1;;;;;;;
CCTTCGATGCTGCGCCCACCCGGCCTCTCCTGCTCCCACGCGCCCCCACCGGCCCTCTCGCGACGACCGCGGATGTCTAGCCACCGTTAGACTCCACGCGCCGCCATCCAGGCCCCCCCGGGCTCCAGTCCCGAAATTCGCCACCCCATTTCCACCCGTGCCACGCGGGCGGCCTGTGCAGGCTTCCCCCCCGCCTGGCCGAGGCGCTCAAGACCGCTCCCGGCCCACCCCCCCGGACCCCCCCGTACGTGTTGGCCTTGCCCCACCCCCCCGACCGTAGACCCGTCGGCTTGTCCTCCCTTCACCACCGCCAGCCAACCCGCCCCTCCACTCGGCCCAAACTAGCGCACCCGCGCCGGTGATGGGCGCGTTCGCCCGCAGCACCAGCGGCCCCCGCGG…
>SEMT372480;1;;;;;;;
CCTTCGACGCTGCGCCCACCCGGCCTCTCCTGCTCCCACGCGCCCCCACCGGCCCTCTCGCGACGACCGCGGACGTCTAGCCACCGTTAGACTCCACGCGCCGCCATCCAGGCCCCCCCGGGCTCCAGTCCCGAAATTCGCCACCCCATTTCCACCCGTGCCACGCGGGCGGCCTGTGCAGGCTTCCCCCCCGCCTGGCCGAGGCGCTCAAGACCGCTCCCGGCCCACCCCAACGGACCCCCCCGTACGTGTTGGCCTTGCCCCACCCCCCCGACCGTAGACCCGTCGGCTTGTCCTCCCTTCACCACCGCCAGCCAACCCGCCCCTCCACTCGGCCCAAACTAGCGCACCCGCTCCGGTGATGGGCGCGTTCGCCCGCAGCACCAGCGGCCCCCGCGG…
>SEMT372481;1;;;;;;;
CCTTCGACGCTGCGCCCACCCGGCCTCTCCTGCTCCCACGCGCCCCCACCGGCCCTCTCGCGACGACCGCGGACGTCTAGCCACCGTTAGACTCCACGCGCCGCCAACCAGGCCCCCCCGGGCTCCAGTCCCGAAATTCGCCACCCCATTTCCACCCGTGCCACGCGGGCGGCCTGTGCAGGCTTCCCCCCCGCCTGGCCGAGGCGCTCAAGACCGCTCCCGGCCCACCCCAACGGACCCCCCCGTACGTGTTGGCCTTGCCCCACCCCCCCGACCGTAGACCCGTCGGCTTGTCCTCCCTTCACCACCGCCAGCCAACCCGCCCCTCCACTCGGCCCAAACTAGCGCACCCGCTCCGGTGATGGGCGCGTTCGCCCGCAGCACCAGCGGCCCCCGCGG…
>SEMT372482;1;;;;;;;
CCTTCGACGCTGCGCCCACCCGGCCTCTCCTGCTCCCACGCGCCCCCACCGGCCCTCTCGCGACGACCGCGGACGTCTAGCCACCGTTAGACTCCACGCGCCGCCATCCAGGCCCCCCCGGGCTCCAGTCCCGAAATTCGCCACCCCATTTCCACCCGTGCCACGCGGGCGGCCTGTGCAGGCTTCCCCCCCGCCTGGCCGAGGCGCTCAAGACCGCTCCCGGCCCACCCCCACGGACCCCCCCGTACGTGTTGGCCTTGCCCCACCCCCCCGACCGTAGACCCGTCGGCTTGTCCTCCCTTCACCACCGCCAGCCAACCCGCCCCTCCACTCGGCCCAAACTAGCGCACCCGCTCCGGTGATGGGCGCGTTCGCCCGCAGCACCAGCGGCCCCCGCGG…
>SEMT447159;1;;;;;;;
CCTTCGACGCTGCGCCCACCCGGCCTCTCCTGCTCCCACGCGCCCCCACCGGCCCTCTCGCGACGACCGCGGACGTCTAGCCACCGTTAGACTCCACGCGCCGCCATCCAGGCCCCCCCGGGCTCCAGTCCCGAAATTCGCCACCCCATTTCCACCCGTGCCACGCGGGCGGCCTGTGCAGGCTTCCCCCCCGCCTGGCCGAGGCGCTCAAGACCGCTCCCGGCCCACCCCCCCGGACCCCCCCGTACGTGTTGGCCTTGCCCCACCCCCCCGACCGTAGACCCGTCGGCTTGTCCTCCCTTCACCACCGCCAGCCAACCTGCCCCTCCACTCGGCCCAAACTAGCGCACCCGCGCCGGTGATGGGCGCGTTCGCCCGCAGCACCAGCGGCCCCCGCGG…
>SEMT447161;1;;;;;;;
CCTTCGACGCTGCGCCCACCCGGCCTCTCCTGCTCCCACGCGCCCCCACCGGCCCTCTCGCGACGACCGCGGACGTCTAGCCACCGTTAGACTCCACGCGCCGCCATCCAGGCCCCCCCGGGCTCCAGTCCCGAAATTCGCCACCCCATTTCCACCCGTGCCACGCGGGCGGCCTGTGCAGGCTTCCCCCCCGCCTGGCCGAGGCGCTCAAGACCGCTCCCGGCCCACCCCCCCGGACCCCCCCGTACGTGTTGGCCTTGCCCCACCCCCCCGACCGTAGACCCGTCGGCTTGTCCTCCCTTCACCACCGCCAGCCAACCCGCCCCTCCACTCGGCCCAAACTAGCGCACCCGCGCCGGTGATGGGCGCGTTCGCCCGCAGCACCAGCGGCCCCCGCGG…
>SEMT781414;1;;;;;;;
CCTTCGACGCTGCGCCCACCCGGCCTCTCCTGCTCCCACGCGCCCCCACCGGCCCTCTCGCGGCGACCGCGGACGTCTAGCCACCGTTAGACTCCACGCGCCGCCATCCAGGCCCCCCCGGGCTCCAGTCCCGAAATTCGCCACCCCATTTCCACCCGTGCCACGCGGGCGGCCTGTGCAGGCTTCCCCCCCGCCTGGCCGAGGCGCTCAAGACCGCTCCCGGCCCACCCCCCCGGACCCCCCCGTACGTGTTGGCCTTGCCCCACCCCCCCGACCGTAGACCCGTCGGCTTGTCCTCCCTTTACCACCGCCAGCCAACCCGCCCCTCCACTCGGCCCAAACTAGCGCACCCGCGCCGGTGATGGGCGCGTTCGCCCGCAGCACCAGCGGCCCCCGCGG…
>SEMW079429;1;;;;;;;
CCTTCGACGCTGCGCCCACCCGGCCTCTCCTGCTCCCACGCGCCCCCACCGGCCCTCTCGCGACGACCGCGGACGTCTAGCCACCGTTAGACTCCACGCGCCGCCATCCAGGCCCCCCCGGGCTCCAGTCCCGAAATTCGCCACCCCATTTCCACCCGTGCCACGCGGGCGGCCTGTGCAGGCTTCCCCCCCGCCTGGCCGAGGCGCTCAAGACCGCTCCCGGCCCACCCCCACGGACCCCCCCGTACGTGTTGGCCTTGCCCCACCCCCCCGACCGTAGACCCGTCGGCTTGTCCTCCCTTCACCACCGCCAGCCAACCCGCCCCTCCACTCGGCCCAAACTAGCGCACCCGCTCCGGTGATGGGCGCGTTCGCCCGCAGCACCAGCGGCCCCCGCGG…
>TWMT374101;1;;;;;;;
CCTTCGACGCTGCGCCCACCCGGCCTCTCCTGCTCCCACGCGCCCCCACCGGCCCTCTCGCGACGACCGCGGACGTCTAGCCACCGTTAGACTCCACGCGCCGCCATCCAGGCCCCCCCGGGCTCCAGTCCCGAAATTCGCCACCCCATTTCCACCCGTGCCACGCGGGCGGCCTGTGCAGGCTTCCCCCCCGCCTGGCCGAGGCGCTCAAGACCGCTCCCGGCCCACCCCCCCGGACCCCCCCGTACGTGTTGGCCTTGCCCCACCCCCCCGACCGTAGACCCGTCGGCTTGTTCTCCCTTCACCACCGCCAGCCAACCCGCCCCTCCACTCGGCCCAAACTAGCGCACCCGCGCCGGTGATGGGCGCGTTCGCCCGCAGCACCAGCGGCCCCCGCGG…
>TWMT374105;1;;;;;;;
CCTTCGACGCTGCGCCCACCCGGCCTCTCCTGCTCCCACGCGCCCCCACCGGCCCTCTCGCGACGACCGCGGACGTCTAGCCACCGTTAGACTCCACGCGCCGCCATCCAGGCCCCCCCGGGCTCCAGTCCCGAAATTCGCCACCCCATTTCCACCCGTGCCACGCGGGCGGCCTGTGCAGGCTTCCCCCCCGCCTGGCCGAGGCGCTCAAGACCGCTCCCGGCCCACCCCCCCGGACCCCCCCGTACGTGTTGGCCTTGCCCCACCCCCCCGACCGTAGACCCGTCGGCTTGTCCTCCCTTCACCACCGCCAGCCAACCCGCCCCTCCACTCGGCCCAAACTAGCGCACCCGCTCCGGTGATGGGCGCGTTCGCCCGCAGCACCAGCGGCCCCCGCGG…
>YNMT049951;1;;;;;;;
CCTTCGACGCTGCGCCCACCCGGCCTCTCCTGCTCCCACGCGCCCCCACCGGCCCTCTCGCGACGACCGCGGACGTCTAGCCACCGTTAGACTCCACGCGCCGCCATCCAGGCCCCCCCGGGCTCCAGTCCCGAAATTCGCCACCCCATTTCCACCCGTGCCACGCGGGCGGCCTGTGCAGGCTTCCCCCCCGCCTGGCCGAGGCGCTCAAGACCGCTCCCGGCCCACCCCCCCGGACCCCCCCGTACGTGTTGGCCTTGCCCCACCCCCCCGACCGTAGACCCGTCGGCTTGTTCTCCCTTCACCACCGCCAGCCAACCCGCCCCTCCACTCGGCCCAAACTAGCGCACCCGCCCCGGTGATGGGCGCGTTCGCCCGCAGCACCAGCGGCCCCCGCGG…

## Sheet: Sheet5
The input data into NETWORK program for Figure 2
Based on the first network (Figure 1), sequences that did not distribute in the same branches as the study samples were removed, and the rest sequences were used to create the second network (Figure 2). The input data in RDF format were listed below.
;1.0
106;110;111;120;123;174;178;186;199;203;205;210;218;219;222;228;241;258;304;313;337;362;376;527;541;606;635;658;664;683;721;747;751;771;829;875;884;895;900;922;936;942;1059;1060;1101;1102;1113;1163;1190;1191;1212;1261;1263;1281;1288;1292;1302;1334;1348;1397;1420;1440;1515;1528;1550;1585;1593;1594;1595;1663;1681;1696;1731;1734;1820;1907;1912;1947;1989;2036;2040;2048;2057;2110;2113;2164;2211;2277;2…
10;10;10;10;10;10;10;10;10;10;10;10;10;10;10;10;10;10;10;10;10;10;10;10;10;10;10;10;10;10;10;10;10;10;10;10;10;10;10;10;10;10;10;10;10;10;10;10;10;10;10;10;10;10;10;10;10;10;10;10;10;10;10;10;10;10;10;10;10;10;10;10;10;10;10;10;10;10;10;10;10;10;10;10;10;10;10;10;10;10;10;10;10;10;10;10;10;10;10;10;10;10;10;10;10;10;10;10;10;10;10;10;10;10;10;10;10;10;10;10;10;10;10;10;10;10;10;10;10;10;10;10;10;…
>ECMT534630;3;;;;;;;
CCTTCGACGCTGCGCCCACCCGGCCTCTCCTGCTCCCACGCGCCCCCACCGGCCCTCTCGCGACGACCGCGGACGTCTAGCCACCGTTAGACTCCACGCGCCGCCATCCAGGCCCCCCCGGGCTCCAGTCCCGAAATTCGCCACCCCATTTCCACCCGTGCCACGCGGGCGGCCTGTGCAGGCTTCCCCCCCGCCTGGCCGAGGCGCTCAAGACCGCTCCCGGCCCACCCCCCCGGACCCCCCCGTACGTGTTGGCCTTGCCCCACCCCCCCGACCGTAGACCCGTCGGCTTGTCCTCCCTTCACCACCGCCAGCCAACCCGCCCCTCCACTCGGCCCAAACTAGCGCACCCGCTCCGGTGATGGGCGCGTTCGCCCGCAGCACCAGCGGCCCCCGCGG…
>HBMT079847;14;;;;;;;
CCTTCGACGCTGCGCCCACCCGGCCTCTCCTGCTCCCACGCGCCCCCACCGGCCCTCTCGCGACGACCGCGGACGTCTAGCCACCGTTAGACTCCACGCGCCGCCATCCAGGCCCCCCCGGGCTCCAGTCCCGAAATTCGCCACCCCATTTCCACCCGTGCCACGCGGGCGGCCTGTGCAGGCTTCCCCCCCGCCTGGCCGAGGCGCTCAAGACCGCTCCCGGCCCACCCCCCCGGACCCCCCCGTACGTGTTGGCCTTGCCCCACCCCCCCGACCGTAGACCCGTCGGCTTGTTCTCCCTTCACCACCGCCAGCCAACCCGCCCCTCCACTCGGCCCAAACTAGCGCACCCGCGCCGGTGATGGGCGCGTTCGCCCGCAGCACCAGCGGCCCCCGCGG…
>HBNC_045512;42;;;;;;;
CCTTCGACGCTGCGCCCACCCGGCCTCTCCTGCTCCCACGCGCCCCCACCGGCCCTCTCGCGACGACCGCGGACGTCTAGCCACCGTTAGACTCCACGCGCCGCCATCCAGGCCCCCCCGGGCTCCAGTCCCGAAATTCGCCACCCCATTTCCACCCGTGCCACGCGGGCGGCCTGTGCAGGCTTCCCCCCCGCCTGGCCGAGGCGCTCAAGACCGCTCCCGGCCCACCCCCCCGGACCCCCCCGTACGTGTTGGCCTTGCCCCACCCCCCCGACCGTAGACCCGTCGGCTTGTCCTCCCTTCACCACCGCCAGCCAACCCGCCCCTCCACTCGGCCCAAACTAGCGCACCCGCGCCGGTGATGGGCGCGTTCGCCCGCAGCACCAGCGGCCCCCGCGG…
>HF135_2;3;;;;;;;
CCTTCGACGCTGCGCCCACCCGGCCTCTCCTGCTCCCACGCGCCCCCACCGGCCCTCTCGCGACGACCGCGGACGTCTAGCCACCGTTAGACTCCACGCGCCGCCATCCAGGCCCCCCCGGGCTCCAGTCCCGAAATTCGCCACCCCATTTCCACCCGTGCCACGCGGGCGGCCTGTGCAGGCTTCCCCCCCGCCTGGCCGAGGCGCTCAAGACCGCTCCCGGCCCACCCCCCCGGACCCCCCCGTACGTGTTGGCCTTGCCCCACCCCCCCGACCGTAGACCCGTCGGCTTGTTCTCCCTTCACCACCGCCAGCCAACCCGCCCCTCCACTCGGCCCAAACTAGCGCACCCGCGCCGGTGATGGGCGCGTTCGCCCGCAGCACCAGCGGCCCCCGCGG…
>HF241_1;4;;;;;;;
CCTTCGACGCTGCGCCCACCCGGCCTCTCCTGCTCCCACGCGCCCCCACCGGCCCTCTCGCGACGACCGCGGACGTCTAGCCACCGTTAGACTCCACGCGCCGCCATCCAGGCCCCCCCGGGCTCCAGTCCCGAAATTCGCCACCCCATTTCCACCCGTGCCACGCGGGCGGCCTGTGCAGGCTTCCCCCCCGCCTGGCCGAGGCGCTCAAGACCGCTCCCGGCCCACCCCCCCGGACCCCCCCGTACGTGTTGGCCTTGCCCCACCCCCCCGACCGTAGACCCGTCGGCTTGTCCTCCCTTCACCACCGCCAGCCAACCCGCCCCTCCACTCGGCCCAAACTAGCGCACCCGCTCCGGTGATGGGCGCGTTCGCCCGCAGCACCAGCGGCCCCCGCGG…
>HF242_5;4;;;;;;;
CCTTCGACGCTGCGCCCACCCGGCCTCTCCTGCTCCCACGCGCCCCCACCGGCCCTCTCGCGACGACCGCGGACGTCTAGCCACCGTTAGACTCCACGCGCCGCCATCCAGGCCCCCCCGGGCTCCAGTCCCGAAATTCGCCACCCCATTTCCACCCGTGCCACGCGGGCGGCCTGTGCAGGCTTACCCCCCGCCTGGCCGAGGCGCTCAAGACCGCTCCCGGCCCACCCCCCCGGACCCCCCCGTACGTGTTGGCCTTGCCCCACCCCCCCGACCGTAGACCCGTCGGCTTGTTCTCCCTTCACCACCGCCAGCCAACCCGCCCCTCCACTCGGCCCAAACTAGCGCACCCGCTCCGGTGATGGGCGCGTTCGCCCGCAGCACCAGCGGCCCCCGCGG…
>HF29_3;3;;;;;;;
CCTTCGACGCTGCGCCCACCCGGCCTCTCCTGCTCCCACGCGCCCCCACCGGCCCTCTCGCGACGACCGCGGACGTCTAGCCACCGTTAGACTCCACGCGCCGCCATCCAGGCCCCCCCGGGCTCCAGTCCCGAAATTCGCCACCCCATTTCCACCCGTGCCACGCGGGCGGCCTGTGCAGGCTTCCCCCCCGCCTGGCCGAGGCGCTCAAGACCGCTCCCGGCCCACCCCCCCGGACCCCCCCGTACGTGTTGGCCTTGCCCCACCCCCCCGACCGTAGACCCGTCGGCTTGTCCTCCCTTCACCACCGCCAGCCAACCCGCCCCTCCACTCGGCCCAAACTAGCGCACCCGCGCCGGTGATGGGCGCGTTCGCCCGCAGCACCAGCGGCCCCCGCGG…
>HF764_2;2;;;;;;;
CCTTCGACGCTGCGCCCACCCGGCCTCTCCTGCTCCCACGCGCCCCCACCGGCCCTCTCGCGACGACCGCGGACGTCTAGCCACCGTTAGACTCCACGCGCCGCCATCCAGGCCCCCCCGGGCTCCAGTCCCGAAATTCGCCACCCCATTTCCACCCGTGCCACGCGGGCGGCCTGTGCAGGCTTCCCCCCCGCCTGGCCGAGGCGCTCAAGACCGCTCCCGGCCCACCCCCCCGGACCCCCCCGTACGTGTTGGCCTTGCCCCACCCCCCCGACCGTAGACCCGTCGGCTTGTTCTCCCTTCACCACCGCCAGCCAACCCGCCCCTCCACTCGGCCCAAACTAGCGCACCCGCGCCGGTGATGGGCGCGTTCGCCCGCAGCACCAGCGGCCCCCGCGG…
>HKMT114414;3;;;;;;;
CCTTCGACGCTGCGCCCACCCGGCCTCTCCTGCTCCCACGCGCCCCCACCGGCCCTCTCACGACGACCGCGGACGTCTAGCCACCGTTAGACTCCACGCGCCGCCATCCAGGCCCCCCCGGGCTCCAGTCCCGAAATTCGCCACCCCATTTCCACCCGTGCCACGCGGGCGGCCTGTGCAGGCTTCCCCCCCGCCTGGCCGAGGCGCTCAAGACCGCTCCCGGCCCACCCCCCCGGACCCCCCCGTACGTGTTGGCCTTGCCCCACCCCCCCGACCGTAGACCCGTCGGCTTGTCCTCCCTTCACCACCGCCAGCCAACCCGCCCCTCCACTCGGCCCAAACTAGCGCACCCGCTCCGGTGATGGGCGCGTTCGCCCGCAGCACCAGCGGCCCCCGCGG…
>HKMT114418;3;;;;;;;
CCTTCGACGCTGCGCCCACCCGGCCTCTCCTGCTCCCACGCGCCCCCACCGGCCCTCTCGCGACGACCGCGGACGTCTAGCCACCGTTAGACTCCACGCGCCGCCATCCAGGCCCCCCCGGGCTCCAGTCCCGAAATTCGCCACCCCATTTCCACCCGTGCCACGCGGGCGGCCTGTGCAGGCTTCCCCCCCGCCTGGCCGAGGCGCTCAAGACCGCTCCCGGCCCACCCCCCCGGACCCCCCCGTACGTGTTGGCCTTGCCCCACCCCCCCGACCGTAGATCCGTCGGCTTGTCCTCCCTTCACCACCGCCAGCCAACCCGCCCCTCCACTCGGCCCAAACTAGCGCACCCGCTCCGGTGATGGGCGCGTTCGCCCGCAGCACCAGCGGCCCCCGCGG…
>HKMT215194;3;;;;;;;
CCTTCGACGCTGCGCCCACCCGGCCTCTCCTGCTCCCACGCGCCCCCACCGGCCCTCTCGCGACGACCACGGACGTCTAGCCACCGTTAGACTCCACGCGCCGCCATCCAGGCCCCCCCGGGCTCCAGTCCCGAAATTCGCCACCCCATTTCCACCCGTGCCACGCGGGCGGCCTGTGCAGGCTTCCCCCCCGCCTGGCCGAGGCGCTCAAGACCGCTCCCGGCCCACCCCCCCGGACCCCCCCGTACGTGTTGGCCTTGCCCCACCCCCCCGACCGTAGACCCGTCGGCTTGTCCTCCCTTCACCACCGCCAGCCAACTCGCCCCTCCACTCGGCCCAAACTAGCGCACCCGCGCCGGTGATGGGCGCGTTCGCCTGCAGCACCAGCGGCCCCCGCGG…
>HKMT365030;2;;;;;;;
CCTTCGACGCTGCGCCCACCCGGCCTCTCCTGCTCCCACGCGCCCCCACCGGCCCTCTCGCGACGACCGCGGACGTCTAGCCACCGTTAGACTCCACGCGCCGCCATCCAGGCCCCCCCGGGCTCCAGTCCCGAAATTCGCCACCCCATTTCCACCCGTGCCACGCGGGCGGCCTGTGCAGGCTTCCCCCCCGCCTGGCCGAGGCGCTCAAGACCGCTCCCGGCCCACCCCCCCGGACCCCCCCGTACGTGTTGGCCTTGCCCCACCCCCCCGACCGTAGACCCGTCGGCTTGTCCTCCCTTCACCACCGCCAGCCAACCCGCCCCTCCACTCGGCCCAAACTAGCGCACCCGCGCCGGTGATGGGCGCGTTCGCCCGCAGCACCAGCGGCCCCCGCGG…
>HKMT365031;2;;;;;;;
CCTTCGACGCTGCGCCCACCCGGCCTCTCCTGCTCCCACGCGCCCCCACCGGCCCTCTCGCGACGACCGCGGACGTCTAGCCACCGTTAGACTCCACGCGCCGCCATCCAGGCCCCCCCGGGCTCCAGTCCCGAAATTCGCCACCCCATTTCCACCCGTGCCACGCGGGCGGCCTGTGCAGGCTTCCCCCCCGCCTGGCCGAGGCGCTCAAGACCGCTCCCGGCCCACCCCCCCGGACCCCCCCGTACGTGTTGGCCTTGCCCCACCCCCCCGACCGTAGACCCGTCGGCTTGTCCTCCCTTCACCACCGCCAGCCAACCCGCCCCTCCACTCGGCCCAAACTAGCGCACCCGCGCCGGTGATGGGCGCGTTCGCCCGCAGCACCAGCGGCCCCCGCGG…
>KOMT304474;3;;;;;;;
CCTTCGACGCTGCGCCCACCCGGCCTCTCCTGCTCCCACGCGCCCCCACCGGCCCTCTCGCGACGACCGCGGACGTCTAGCCACCGTTAGACTCCACGCGCCGCCATCCAGGCCCCCCCGGGCTCCAGTCCCGAAATTCGCCACCCCATTTCCACCCGTGCCACGCGGGCGGCCTGTGCAGGCTTCCCCCCCGCCTGGCCGAGGCGCTCAAGACCTCTCCCGGCCCACCCCCCCGGACCCCCCCGTACGTGTTGGCCTTGCCCCACCCCCCCGACCGTAGACCCGTCGGCTTGTCCTCCCTTCACCACCGCCAGCCAACCCGCCCCTCCACTCGGCCCAAACTAGCGCACCCGCTCCGGTGATGGGCGCGTTCGCCCGCAGCACCAGCGGCCCCCGCGG…
>NCMT135041;8;;;;;;;
CCTTCGACGCTGCGCCCACCCGGCCTCTCCTGCTCCCACGCGCCCCCACCGGCCCTCTCGCGACGACCGCGGACGTCTAGCCACCGTTAGACTCCACGCGCCGCCATCCAGGCCCCCCCGGGCTCCAGTCCCGAAATTCGCCACCCCATTTCCACCCGTGCCACGCGGGCGGCCTGCGCAGGCTTCCCCCCCGCCTGGCCTAGGCGCTCAAGACCGCTCCCGGCCCACCCCCCCGGACCCCCCCGTACGTGTTGGCCTTGCCCCACCCCCCCGACCGTAGACCCGTCGGCTTGTTCTCCCTTCACCACCGCCAGCCAACCCGCCCCTCCACTCGGCCCAAACTAGCGCACCCGCGCCGGTGATGGGCGCGTTCGCCCGCAGCACCAGCGGCCCCCGCGG…
>SCMT123290;2;;;;;;;
CCTTCGACGCTGCGCCCACCCGGCCTCTCCTGCTCCCACGCGCCCCCACCGGCCCTCTCGCGACGACCGCGGACGTCTAGCCACCGTTAGACTCCACGCGCCGCCATCCAGGCCCCCCCGGGCTCCAGTCCCGAAATTCGCCACCCCATTTCCACCCGTGCCACGCGGGCGGCCTGTGCAGGCTTCCCCCCCGCCTGGCCGAGGCGCTCAAGACCGCTCCCGGCCCACCCCCCCGGACCCCCCCGTACGTGTTGGCCTTGCCCCACCCCCCCGACCGTAGACCCGTCGGCTTGTCCTCCCTTCACCACCGCCAGCCAACCCGCCCCTCCACTCGGCCCAAACTAGCGCACCCGCGCCGGTGATGGGCGCGTTCGCCCGCAGCACCAGCGGCCCCCGCGG…
>SEMT447154;2;;;;;;;
CCTTCGACGCTGCGCCCACCCGGCCTCTCCTGCTCCCACGCGCCCCCACCGGCCCTCTCGCGACGACCGCGGACGTCTAGCCACCGTTAGACTCCACGCGCCGCCATCCAGGCCCCCCCGGGCTCCAGTCCCGAAATTCGCCACCCCATTTCCACCCGTGCCACGCGGGCGGCCTGTGCAGGCTTCCCCCCCGCCTGGCCGAGGCGCTCAAGACCGCTCCCGGCCCACCCCCCCGGACCCCCCCGTACGTGTTGGCCTTGCCCCACCCCCCCGACCGTAGACCCGTCGGCTTGTCCTCCCTTCACCACCGCCAGCCAACCCGCCCCTCCACTCGGCCCAAACTAGCGCACCCGCGCCGGTGATGGGCGCGTTCGCCCGCAGCACCAGCGGCCCCCGCGG…
>TWMT370516;6;;;;;;;
CCTTCGACGCTGCGCCCACCCGGCCTCTCCTGCTCCCACGCGTCCCCACCGGCCCTCTCACGACGACCGCGGACGTCTAGCCACCGTTAGACTCCACGCGCCGCCATCCAGGCCCCCCCGGGCTCCAGTCCCGAAATTCGCCACCCCATTTCCACCCGTGCCACGCGGGCGGCCTGTGCAGGCTTCCCCCCCGCCTGGCCGAGGCGCTCAAGACCGCTCCCGGCCCACCCCCCCGGACCCCCCCGTACGTGTTGGCCTTGCCCCACCCCCCCGACCGTAGACCCGTCGGCTTGTCCTCCCTTCACCACCGCCAGCCAACCCGCCCCTCCACTCGGCCCAAACTAGCGCACCCGCTCCGGTGATGGGCGCGTTCGCCCGCAGCACCAGCGGCCCCCGCGG…
>TWMT374106;2;;;;;;;
CCTTCGACGCTGCGCTCACCCGGCCTCTCCTGCTCCCACGCGCCCCCACCGGCCCTCTCACGACGACCGCGGACGTCTAGCCACCGTTAGACTCCACGCGCCGCCATCCAGGCCCCCCCGGGCTCCAGTCCCGAAATTCGCCACCCCATTTCCACCCGTGCCACGCGGGCGGCCTGTGCAGGCTTCCCCCCCGCCTGGCCGAGGCGCTCAAGACCGCTCCCGGCCCACCCCCCCGGACCCCCCCGTACGTGTTGGCCTTGCCCCACCCCCCCGACCGTAGACCCGTCGGCTTGTCCTCCCTTCACCACCTCCGGCCAACCCGCCCCTCCACTCGGCCCAAACTAGCGCACCCGCTCCGGTGATGGGCGCGTTCGCCCGCAGCACCAGCGGCCCCCGCGG…
>AHMT281577;1;;;;;;;
CCTTCGACGCTGCGCCCACCCGGCCTCTCCCGCTCCCACGCGCCCCCACCGGCCCTCTCGCGACGACCGCGGACGTCTAGCCACCGTTAGACTCCACGCGCCGCCATCCAGGCCCCCCCGGGCTCCAGTCCCGAAATTCGCCACCCCATTTCCACCCGTGCCACGCGGGCGGCCTGTGCAGGCTTCCCCCCCGCCTGGCCGAGGCGCTCAAGACCGCTCCCGGCCCACCCCCCCGGACCCCCCCGTACGTGTTGGCCTTGCCCCACCCCCCCGACCGTAGACCCGTCGGCTTGTCCTCCCTTCACCACCGCCAGCCAACCCGCCCCTCCACTCGGCCCAAACTAGCGCACCCGCTCCGGTGATGGGCGCGTTCGCCCGCAGCACCAGCGGCCCCCGCGG…
>ECMT407653;1;;;;;;;
CCTTCGACGCTGCGCCCACCCGGCCTCTCCTGCTCCCACGCGCCCCCACCGGCCCTCTCGCGACGACCGCGGACGTCTAGCCACCGTTAGACTCCATGCGCCGCCATCCAGGCCCCCCCGGGCTCCAGTCCCGAAATTCGCCACCCCATTTCCACCCGTGCCACGCGGGCGGCCTGTGCAGGCTTCCCCCCCGCCTGGCCGAGGCGCTCAAGACCGCTCCCGGCCCACCCCCCCGGACCCCCCCGTACGTGTTGGCCTTGCCCCACCCCCCCGACCGTAGACCCGTCGGCTTGTTCTCCCTTCACCACCGCCAGCCAACCCGCCCCTCCACTCGGCCCAAACTAGCGCACCCGCGCCGGTGATGGGCGCGTTCGCCCGCAGCACCAGCGGCCCCCGCGG…
>ECMT407654;1;;;;;;;
CCTTCGACGCTGCGCCCACCCGGCCTCTCCTGCTCCCACGCGCCCCCACCGGCCCTCTCGCGACGACCGCGGACGTCTAGCCACCGTTAGACTCCACGCGCCGCCATCCAGGCCCCCCCGGGCTCCAGTCCCGAAATTCGCCACCCCATTTCCACCCGTGCCACGCGGGCGGCCTGTGCAGGCTTCCCCCCCGCCTGGCCGAGGCGCTCAAGACCGCTCCCGGCCCACCCCCCCGGACCCCCCCGTACGTGTTGGCCTTGCCCCACCCCCCCGACCGTAGACCCGTCGGCTTGTCCTCCCTTCACCACCGCCAGCCAACCCGCCCCTCCACTCGGCCCAAACTAGCGCACCCGCTCCGGTGATGGGCGCGTTCGCCCGCAGCACCAGCGGCCCCCGCGG…
>ECMT407655;1;;;;;;;
CCTTCGACGCTGCGCCCACCCGGCCTCTCCTGCTCCCACGCGCCCCCACCGGCCCTCTCGCGACGACCGCGGACGTCTAGCCACCGTTAGACTCCGCGCGCTGCCATCCAGGCCCCCCCGGGCTCCAGTCCCGAAATTCGCCACCCCATTTCCACCCGTGCCACGCGGGCGGCCTGTGCAGGCTTCCCCCCCGCCTGGCCGAGGCGCTCAAGACCGCTCCCGGCCCACCCCCCCGGACCCCCCCGTACGTGTTGGCCTTGCCCCACCCCCCCGACCGTAGACCCGTCGGCTTGTCCTCCCTTCACCACCGCCAGCCAACCCGCCCCTCCACTCGGCCCAAACTAGCGCACCCGCTCCGGTGATGGGCGCGTTCGCCCGCAGCACCAGCGGCCCCCGCGG…
>ECMT622319;1;;;;;;;
CCTTCGACGCTGCGCCCACCCGGCCTCTCCTGCTCCCACGCGCCCCCACCGGCCCTCTCGCGACGACCGCGGACGTCTAGCCACCGTTAGACTCCACGCGCCGCCATCCAGGCCCCCCCGGGCTCCAGTCCCGAAATTCGCCACCCCATTTCCACCCGTGCCACGCGGGCGGCCTGTGCAGGCTTCCCCCCCGCCTGGCCGAGGCGCTCAAGACCGCTCCCGGCCCACCCCCCCGGACCCCCCCGTACGTGTTGGCCTTGCCCCACCCCCCCGACCGTAGACCCGTCGGCTTGTTCTCCCTTCACCACCGCCAGCCAACCCGCCCCTCCACTCGGCCCAAACTAGCGCACCCGCGCCGGTGATGGGCGCGTTCGCCCGCAGCACCAGCGGCCCCCGCGG…
>HBMT039890;1;;;;;;;
CCTTCGACGCTGCGCCCACCCGGCCTCTCCTGCTCCCACGCGCCCCCACCGGCCCTCTCGCGACGACCGCGGACGTCTAGCCACCGTTAGACTCCACGCGCCGCCATCCAGGCCCCCCCGGGCTCCAGTCCCGAAATTCGCCACCCCATTTCCACCCGTGCCACGCGGGCGGCCTGTGCAGGCTTCCCCCCCGCCTGGCCGAGGCGCTCAAGACCGCTCCCGGCTCACCCCCCCGGACCCCCCCGTACGTGTTGGCCTTGCCCCACCCCCCCGACCGTAGACCCGTCGGCTTGTCCTCCCTTCACCACCGCCAGCCAACCCGCCCCTCCACTCGGCCCAAACTAGCGCACCCGCGCCGGTGATGGGCGCGTTCGCCCGCAGCACCAGCGGCCCCCGCGG…
>HF167_1;1;;;;;;;
CCTTCGACGCTGCGCCCACCCGGCCTCTCCTGCTCCCACGCGCCCCCACCGGCCCTCTCGCGACGACCGCGGACGTCTAGCCACCGTTAGACTCCACGCGCCGCCATCCAGGCCCCCCCGGGCTCCAGTCCCGAAATTCGCCACCCCATTTCCACCCGTGCCACGCGGGCGGCCTGTGCAGGCTTCCCCCCCGCCTGGCCGAGGCGCTCAAGACCGCTCCCGGCCCACCCCCCCGGACCCCCCCGTACGTGTTGGCCTTGCCCCACCCCCCCGACCGTAGACCCGTCGGCTTGTTCTCCCTTCACCACCGCCAGCCAACCCGCCCCTCCACTCGGCCCAAACTAGCGCACCCGCGCCGGTGATGGGCGCGTTCGCCCGCAGCACCAGCGGCCCCCGCGG…
>HF240_1;1;;;;;;;
CCTTCGACGCTGCGCCCACCCGGCCTCTCCTGCTCCCACGCGCCCCCACCGGCCCTCTCGCGACGACCGCGGACGTCTAGCCACCGTTAGACTCCACGCGCCGCCATCCAGGCCCCCCCGGGCTCCAGTCCCGAAATTCGCCACCCCATTTCCACCCGTGCCACGCGGGCGGCCTGTGCAGGCTTCCCCCCCGCCTGGCCGAGGCGCTCAAGACCGCTCCCGGCCCACCCCCCCGGACCCCCCCGTACGTGTTGGCCTTGCCCCACCCCCCCGACCGTAGACCCGTCGGCTTGTCCTCCCTTCACCACCGCCAGCCAACCCGCCCCTCCACTCGGCCCAAACTAGCGCACCCGCGCCGGTGATGGGCGCGTTCGCCCGCAGCACCAGCGGCCCCCGCGG…
>HF241_2;1;;;;;;;
CCTTCGACGCTGCGCCCACCCGGCCTCTCCTGCTCCCACGCGCCCCCACCGGCCCTCTCGCGACGACCGCGGACGTCTAGCCACCGTTAGACTCCACGCGCCGCCATCCAGGCCCCCCCGGGCTCCAGTCCCGAAATTCGCCACCCCATTTCCACCCGTGCCACGCGGGCGGCCTGTGCAGGCTTCCCCCCCGCCTGGCCGAGGCGCTCAAGACCGCTCCCGGCCCACCCCCCCGGACCCCCCCGTACGTGTTGGCCTTGCCCCACCCCCCCGACCGTAGACCCGTCGGCTTGTCCTCCCTTCACCACCTCCAGCCAACCCGCCCCTCCACTCGGCCCAAACTAGCGCACCCGCTCCGGTGATGGGCGCGTTCGCCCGCAGCACCAGCGGCCCCCGCGG…
>HF242_3;1;;;;;;;
CCTTCGACGCTGCGCCCACCCGGCCTCTCCTGCTCCCACGCGCCCCCACCGGCCCTCTCGCGACGACCGCGGACGTCTAGCCACCGTTAGACTCCACGCGCCGCCATCCAGGCCCCCCCGGGCTCCAGTCCCGAAATTCGCCACCCCATTTCCACCCGTGCCACGCGGGCGGCCTGTGCAGGCTTACCCCCCGCCTGGCCGAGGCGCTCAAGACCGCTCCCGGCCCACCCCCCCGGACCCCCCCGTACGTGTTGGCCTTGCCCCACCCCCCCGACCGTAGACCCGTCGGCTTGTTCTCCCTTCACCACCGCCAGCCAACCCGCCCCTCCACTCGGCCCAAACTAGCGCACCCGCTCCGGTGATGGGCGCGTTCGCCCGCAGCACCAGCGGCCCCCGCGG…
>HF242_4;1;;;;;;;
CCTTCGACGCTGCGCCCACCCGGCCTCTCCTGCTCCCACGCGCCCCCACCGGCCCTCTCGCGACGACCGCGGACGTCTAGCCACCGTTAGACTCCACGCGCCGCCATCCAGGCCCCCCCGGGCTCCAGTCCCGAAATTCGCCACCCCATTTCCACCCGTGCCACGCGGGCGGCCTGTGCAGGCTTACCCCCCGCCTGGCCGAGGCGCTCAAGACCGCTCCCGGCCCACCCCCCCGGACCCCCCCGTACGTGTTGGCCTTGCCCCACCCCCCCGACCGTAGACCCGTCGGCTTGTCCTCCCTTCACCACCGCCAGCCAACCCGCCCCTCCACTCGGCCCAAACTAGCGCACCCGCTCCGGTGATGGGCGCGTTCGCCCGCAGCACCAGCGGCCCCCGCGG…
>HF242_6;1;;;;;;;
CCTTCGACGCTGCGCCCACCCGGCCTCTCCTGCTCCCACGCGCCCCCACCGGCCCTCTCGCGACGACCGCGGACGTCTAGCCACCGTTAGACTCCACGCGCCGCCATCCAGGCCCCCCCGGGCTCCAGTCCCGAAATTCGCCACCCCATTTCCACCCGTGCCACGCGGGCGGCCTGTGCAGGCTTACCCCCCGCCTGGCCGAGGCGCTCAAGACCGCTCCCGGCCCACCCCCCCGGACCCCCCCGTACGTGTTGGCCTTGCCCCACCCCCCCGACCGTAGACCCGTCGGCTTGTCCTCCCTTCACCACCGCCAGCCAACCCGCCCCTCCACTCGGCCCAAACTAGCGCACCCGCTCCGGTGATGGGCGCGTTCGCCCGCAGCACCAGCGGCCCCCGCGG…
>HF247_4;1;;;;;;;
CCTTCGACGCTGCGCCCACCCGGCCTCTCCTGCTCCCACGCGCCCCCACCGGCCCTCTCGCGACGACCGCGGACGTCTAGCCACCGTTAGACTCCACGCGCCGCCATCCAGGCCCCCCCGGGCTCCAGTCCCGAAATTCGCCACCCCATTTCCACCCGTGCCACGCGGGCGGCCTGTGCAGGCTTCCCCCCCGCCTGGCCGAGGCGCTCAAGACCGCTCCCGGCCCACCCCCCCGGACCCCCCCGTACGTGTTGGCCTTGCCCCACCCCTCCGACCGTAGACCCGTCGGCTTGTTCTCCCTTCACCACCGCCAGCCAACCCGCCCCTCCACTCGGCCCAAACTAGCGCACCCGCGCCGGTGATGGGCGCGTTCGCCCGCAGCACCAGCGGCCCCCGCGG…
>HF29_1;1;;;;;;;
CCTTCGACGCTGCGCCCACCCGGCCTCTCCTGCTCCCACGCGCCCCCACCGGCCCTCTCGCGACGACCGCGGACGTCTAGCCACCGTTAGACTCCACGCGCCGCCATCCAGGCCCCCCCGGGCTCCAGTCCCGAAATTCGCCACCCCATTTCCACCCGTGCCACGCGGGCGGCCTGTGCAGGCTTCCCCCCCGCCTGGCCGAGGCGCTCAAGACCGCTCCCGGCCCACCCCCCCGGACCCCCCCGTACGTGTTGGCCTTGCCCCACCCCCCCGACCGTAGACCCGTCGGCTTGTCCTCCCTTCACCACCGCCAGCCAACCCGCCCCTCCACTCGGCCCAAACTAGCGCACCCGCGCCGGTGATGGGCGCGTTCGCCCGCAGCACCAGCGGCCCCCGCGG…
>HF299;1;;;;;;;
CCTTCGACGCTGCGCCCACCCGGCCTCTCCTGCTCCCACGCGCCCCCACCGGCCCTCTCGCGACGACCGCGGACGTCTAGCCACCGTTAGACTCCACGCGCCGCCATCCAGGCCCCCCCGGGCTCCAGTCCCGAAATTCGCCACCCCATTTCCACCCGTGCCACGCGGGCGGCCTGTGCAGGCTTCCCCCCCGCCTGGCCGAGGCGCTCAAGACCGCTCCCGGCCCACCCCCCCGGACCCCCCCGTACGTGTTGGCCTTGCCCCACCCCCCCGACCGTAGACCCGTCGGCTTGTCCTCCCTTCACCACCGCCAGCCAACCCGCCCCTCCACTCGGCCCAAACTAGCGCACCCGCGCCGGTGATGGGCGCGTTCGCCCGCAGCACCAGCGGCCCCCGCGG…
>HF300;1;;;;;;;
CCTTCGACGCTGCGCCCACCCGGCCTCTCCTGCTCCCACGCGCCCCCACCGGCCCTCTCGCGACGACCGCGGACGTCTAGCCACCGTTAGACTCCACGCGCCGCCATCCAGGCCCCCCCGGGCTCCAGTCCCGAAATTCGCCACCCCATTTCCACCCGTGCCACGCGGGCGGCCTGTGCAGGCTTCCCCCCCGCCTGGCCGAGGCGCTCAAGACCGCTCCCGGCCCACCCCCCCGGACCCCCCCGTACGTGTTGGCCTTGCCCCACCCCCCCGACCGTAGACCCGTCGGCTTGTCCTCCCTTCACCACCGCCAGCCAACCCGCCCCTCCACTCGGCCCAAACTAGCGCACCCGCGCCGGTGATGGGCGCGTTCGCCCGCAGCACCAGCGGCCCCCGCGG…
>HF362_1;1;;;;;;;
CCTTCGACGCTGCGCCCACCCGGCCTCTCCTGCTCCCACGCGCCCCCACCGGCCCTCTCGCGACGACCGCGGACGTCTAGCCACCGTTAGACTCCACGCGCCGCCATCCAGGCCCCCCCGGGCTCCAGTCCCGAAATTCGCCACCCCATTTCCACCCGTGCCACGCGGGCGGCCTGTGCAGGCTTCCCCCCCGCCTGGCCGGGGCGCTCAAGACCGCTCCCGGCCCACCCCCCCGGACCCCCCCGTACGTGTTGGCCTTGCCCCACCCCCCCGACCGTAGACCCGTCGGCTTGTCCTCCCTTCACCACCGCCAGCCAACCCGCCCCTCCACTCGGCCCAAACTAGCGCACCCGCGCCGGTGATGGGCGCGTTCGCCCGCAGCACCAGCGGCCCCCGCGG…
>HF362_3;1;;;;;;;
CCTTCGACGCTGCGCCCACCCGGCCTCTCCTGCTCCCACGCGCCCCCACCGGCCCTCTCGCGACGACCGCGGACGTCTAGCCACCGTTAGACTCCACGCGCCGCCATCCAGGCCCCCCCGGGCTCCAGTCCCGAAATTCGCCACCCCATTTCCACCCGTGCCACGCGGGCGGCCTGTGCAGGCTTCCCCCCCGCCTGGCCGGGGCGCTCAAGACCGCTCCCGGCCCACCCCCCCGGACCCCCCCGTACGTGTTGGCCTTGCCCCACCCCCCCGACCGTAGACCCGTCGGCTTGTCCTCCCTTCACCACCGCCAGCCAACCCGCCCCTCCACTCGGCCCAAACTAGCGCACCCGCGCCGGTGATGGGCGCGTTCGCCCGCAGCACCAGCGGCCCCCCCGG…
>HF37_1;1;;;;;;;
CCTTCGACGCTGCGCCCACCCGGCCTCTCCTGCTCCCACGCGCCCCCACCGGCCCTCTCGCGACGACCGCGGACGTCTAGCCACCGTTAGACTCCACGCGCCGCCATCCAGGCCCCCCCGGGCTCCAGTCCCGAAATTCGCCACCCCATTTCCACCCGTGCCACGCGGGCGGCCTGTGCAGGCTTCCCCCCCGCCTGGCCGAGGCGCTCAAGACCGCTCCCGGCCCACCCCCCCGGACCCCCCCGTACGTGTTGGCCTTGCCCCACCCCCCCGACCGTAGACCCGTCGGCTTGTCCTCCCTTCACCACCGCCAGCCAACCCGCCCCTCCACTCGGCCCGAACTAGCGCACCCGCGCCGGTGATGGGCGCGTTCGCCCGCAGCACCAGCGGCCCCCGCGG…
>HF38_1;1;;;;;;;
CCTTCGACGCTGCGCCCACCCGGCCTCTCCTGCTCCCACGCGCCCCCACCGGCCCTCTCGCGACGACCGCGGACGTCTAGCCACCGTTAGACTCCACGCGCCGCCATCCAGGCCCCCCCGGGCTCCAGTCCCGAAATTCGCCACCCCATTTCCACCCGTGCCACGCGGGCGGCCTGTGCAGGCTTCCCCCCCGCCTGGCCGAGGCGCTCAAGACCGCTCCCGGCCCACCCCCCCGGACCCCCCCGTACGTGTTGGCCTTGCCCCACCCCCCCGACCGTAGACCCGTCGGCTTGTCCTCCCTTCACCACCGCCAGCCAACCCGCCCCTCCACTCGGCCCAAACTAGCGCACCCGCGCCGGTGATGGGCGCGTTCGCCCGCAGCACCAGCGGCCCCCGCGG…
>HF387_3;1;;;;;;;
CCTTCGACGCTGCGCCCACCCGGCCTCTCCTGCTCCCACGCGCCCCCACCGGCCCTCTCGCAACGACCGCGGACGTCTAGCCACCGTTAGACTCCACGCGCCGCCATCCAGGCCCCCCCGGGCTCCAGTCCCGAAATTCGCCACCCCATTTCCACCCGTGCCACGCGGGCGGCCTGCGCAGGCTTCCCCCCCGCCTGGCCTAGGTGCTCAAGACCGCTCCCGGCCCACCCCCCCGGACCCCCCCGTACGTGTTGGCCTTGCCCCACCCCCCCGACCGTAGACCCGTCGGCTTGTTCTCCCTTCACCACCGCCAGCCAACCCGCCCCTCCACTCGGCCCAAACTAGCGCACCCGCGCCGGTGATGGGCGCGTTCGCCCGCAGCACCAGCGGCCCCCGCGG…
>HF388_1;1;;;;;;;
CCTTCGACGCTGCGCCCACCCGGCCTCTCCTGCTCCCACGCGCCCCCACCGGCCCTCTCGCGACGACCGCGGACGTCTAGCCACCGTTAGACTCCACGCGCCGCCATCCAGGCCCCCCCGGGCTCCAGTCCCGAAATTCGCCACCCCATTTCCACCCGTGCCACGCGGGCGGCCTGTGCAGGCTTCCCCCCCGCCTGGCCGAGGCGCTCAAGACCGCTCCCGGCCCACCCCCCCGGACCCCCCCGTACGTGTTGGCCTTGCCCCACCCCCCCGACCGTAGACCCGTCGGCTTGTCCTCCCTTCACCACCGCCAGCCAACCCGCCCCTCCACTCGGCCCAAACTAGCGCACCCGCTCCGGTGATGGGCGCGTTCGCCCGCAGCACCAGCGGCCCCCGCGG…
>HF425_2;1;;;;;;;
CCTTCGACGCTGCGCCCACCCGGCCTCTCCTGCTCCCACGCGCCCCCACCGGCCCTCTCGCGACGACCGCGGACGTCTAGCCACCGTTAGACTCCACGCGCCGCCATCCAGGCCCCCCCGGGCTCCAGTCCCGAAATTCGCCACCCCATTTCCACCCGTGCCACGCGGGCGGCCTGTGCAGGCTTACCCCCCGCCTGGCCGAGGCGCTCAAGACCGCTCCCGGCCCACCCCCCCGGACCCCCCCGTACGTGTTGGCCTTGCCCCACCCCCCCGACCGTAGACCCGTCGGCTTGTTCCCCCTTCACCACCGCCAGCCAACCCGCCCCTCCACTCTGCCCAAACTAGCGCACCCGCTCCGGTGATGGGCGCGTTCGCCCGCAGCACCAGCGGCCCCCGCGG…
>HF425_4;1;;;;;;;
CCTTCGACGCTGCGCCCACCCGGCCTCTCCTGCTCCCACGCGCCCCCACCGGCCCTCTCGCGACGACCGCGGACGTCTAGCCACCGTTAGACTCCACGCGCCGCCATCCAGGCCCCCCCGGGCTCCAGTCCCGAAATTCGCCACCCCATTTCCACCCGTGCCACGCGGGCGGCCTGTGCAGGCTTACCCCCCGCCTGGCCGAGGCGCTCAAGACCGCTCCCGGCCCACCCCCCCGGACCCCCCCGTACGTGTTGGCCTTGCCCCACCCCCCCGACCGTAGACCCGTCGGCTTGTTCTCCCTTCACCACCGCCAGCCAACCCGCCCCTCCACTCTGCCCAAACTAGCGCACCCGCGCCGGTGATGGGCGCGTTCGCCCGCAGCACCAGCGGCCCCCGCGG…
>HF425_7;1;;;;;;;
CCTTCGACGCTGCGCCCACCCGGCCTCTCCTGCTCCCACGCGCCCCCACCGGCCCTCTCGCGACGACCGCGGACGTCTAGCCACCGTTAGACTCCACGCGCCGCCATCCAGGCCCCCCCGGGCTCCAGTCCCGAAATTCGCCACCCCATTTCCACCCGTGCCACGCGGGCGGCCTGTGCAGGCTTACCCCCCGCCTGGCCGAGGCGCTCAAGACCGCTCCCGGCCCACCCCCCCGGACCCCCCCGTACGTGTTGGCCTTGCCCCACCCCCCCGACCGTAGACCCGTCGGCTTGTTCTCCCTTCACCACCGCCAGCCAACCCGCCCCTCCACTCGGCCCAAACTAGCGCACCCGCTCCGGTGATGGGCGCGTTCGCCCGCAGCACCAGCGGCCCCCGCGG…
>HF471_2;1;;;;;;;
CCTTCGACGCTGCGCCCACCCGGCCTCTCCTGCTCCCACGCGCCCCCACCGGCCCTCTCGCGACGACCGCGGACGTCTAGCCACCGTTAGACTCCACGCGCCGCCATCCAGGCCCCCCCGGGCTCCAGTCCCGAAATTCGCCACCCCATTTCCACCCGTGCCACGCGGGCGGCCTGTGCAGGCTTCCCCCCCGCCTGGCCGAGGCGTTCAAGACCGCTCCCGGCCCACCCCCCCGGACCCCCCCGTACGTGTTGGCCTTGCCCCACCCCCCCGACCGTAGACCCGTCGGCTTGTTCTCCCTTCACCACCGCCAGCCAACCCGCCCCTCCACTCGGCCCAAACTAGCGCACCCGCGCCGGTGATGGGCGCGTTCGCCCGCAGCACCAGCGGCCCCCGCGG…
>HF60_1;1;;;;;;;
CCTTCGACGCTGCGCCCACCCGGCCTCTCCTGCTCCCACGCGCCCCCACCGGCCCTCTCGCGACGACCGCGGACGTCTAGCCACCGTTAGACTCCACGCGCCGCCATCCAGGCCCCCCCGGGCTCCAGTCCCGAAATTCGCCACCCCATTTCCACCCGTGCCACGCGGGCGGCCTGTGCAGGCTTCCCCCCCGCCTGGCCGAGGCGCTCAAGACCGCTCCCGGCCCACCCCCCCGGACCCCCCCGTACGTGTTGGCCTTGCCCCACCCCCCCGACCGTAGACCCGTCGGCTTGTCCTCCCTTCACCACCGCCAGCCAACCCGCCCCTCCACTCGGCCCAAACTAGCGCACCCGCTCCGGTGATGGGCGCGTTCGCCCGCAGCACCAGCGGCCCCCGCGG…
>HF612_2;1;;;;;;;
CCTTCGACGCTGCGCCCACCCGGCCTCTCCTGCTCCCACGCGCCCCCACCGGCCCTCTCGCGACGACCGCGGACGTCTAGCCACCGTTAGACTCCACGCGCCGCCATCCAGGCCCCCCCGGGCTCCAGTCCCGAAATTCGCCACCCCATTTCCACCCGTGCCACGCGGGCGGCCTGTGCAGGCTTCCCCCCCGCCTGGCCGAGGCGCTCAAGACCGCTCCCGGCCCACCCCCCCGGACCCCCCCGTACGTGTTGGCCTTGCCCCACCCCCCCGACCGTAGACCCGTCGGCTTGTCCTCCCTTCACCACCGCCAGCCAACCCGCCCCTCCACTCGGCCCAAACTAGCGCACCCGCGCCGGTGATGGGCGCGTTCGCCCGCAGCACCAGCGGCCCCCGCGG…
>HF661;1;;;;;;;
CCTTCGACGCTGCGCCCACCCGGCCTCTCCTGCTCCCACGCGCCCCCACCGGCCCTCTCGCGACGACCGCGGACGTCTAGCCACCGTTAGACTCCACGCGCCGCCATCCAGGCCCCCCCGGGCTCCAGTCCCGAAATTCGCCACCCCATTTCCACCCGTGCCACGCGGGCGGCCTGTGCAGGCTTCCCCCCCGCCTGGCCGAGGCGCTCAAGACCGCTCCCGGCCCACCCCCCCGGACCCCCCCGTACGTGTTGGCCTTGCCCCACCCCCCCGACCGTAGACCCGTCGGCTTGTTCTCCCTTCACCACCGCCAGCCAACCCGCCCCTCCACTCGGCCCAAACTAGCGCACCCGCGCCGGTGATGGGCGCGTTCGCCCGCAGCACCAGCGGCCCCCGCGG…
>HF679_1;1;;;;;;;
CCTTCGACGCTGCGCCCACCCGGCCTCTCCTGCTCCCACGCGCCCCCACCGGCCCTCTCGCGACGACCGCGGACGTCTAGCCACCGTTAGACTCCACGCGCCGCCATCCAGGCCCCCCCGGGCTCCAGTCCCGAAATTCGCCACCCCATTTCCACCCGTGCCACGCGGGCGGCCTGTGCAGGCTTCCCCCCCGCCTGGCCGAGGCGCTCAAGACCGCTCCCGGCCCACCCCCCCGGACCCCCCCGTACGTGTTGGCCTTGCCCCACCCCCCCGACCGTAGACCCGTCGGCTTGTCCTCCCTTCGCCTCCGCCAGCCAACCCGCCCCTCCACTCGGCCCAAACTAGCGCACCCGCGCCGGTGATGGGCGCGTTCGCCCGCAGCACCAGCGGCCCCCGCGG…
>HF679_3;1;;;;;;;
CCTTCGACGCTGCGCCCACCCGGCCTTTCCTGCTCCCACGCGCCCCCACCGGCCCTCTCGCGACGACCGCGGACGTCTAGCCACCGTTAGACTCCACGCGCCGCCATCCAGGCCCCCCCGGGCTCCAGTCCCGAAATTCGCCACCCCATTTCCACCCGTGCCACGCGGGCGGCCTGTGCAGGCTTCCCCCCCGCCTGGCCGAGGCGCTCAAGACCGCTCCCGGCCCACCCCCCCGGACCCCCCCGTACGTGTTGGCCTTGCCCCACCCCCCCGACCGTAGACCCGTCGGCTTGTCCTCCCTTCGCCTCCGCCAGCCAACCCGCCCCTCCACTCGGCCCAAACTAGCGCACCCGCGCCGGTGATGGGCGCGTTCGCCCGCAGCACCAGCGGCCCCCGCGG…
>HF728_1;1;;;;;;;
CCTTCGACGCTGCGCCCACCCGGCCTCTCCTGCTCCCACGCGCCCCCACCGGCCCTCTCGCGACGACCGCGGACGTCTAGCCACCGTTAGACTCCACGCGCCGCCATCCAGGCCCCCCCGGGCTCCAGTCCCGAAATTCGCCACCCCATTTCCACCCGTGCCACGCGGGCGGCCTGTGCAGGCTTCCCCCCCGCCTGGCCGAGGCGCTCAAGACCGCTCCCGGCCCACCCCCCCGGACCCCCCCGTACGTGTTGGCCTTGCCCCACCCCCCCGACCGTAGACCCGTCGGCTTGTTCTCCCTTCACCACCGCCAGCCAACCCGCCCCTCCACTCGGCCCAAACTAGCGCACCCGCGCCGGTGATGGGCGCGTTCGCCCGCAGCACCAGCGGCCCCCGCGG…
>HF728_2;1;;;;;;;
CCTTCGACGCTGCGCCCACCCGGCCTCTCCTGCTCCCACGCGCCCCCACCGGCCCTCTCGCGACGACCGCGGACGTCTAGCCATCGTTAGACTCCACGCGCCGCCATCCAGGCCCCCCCGGGCTCCAGTCCCGAAATTCGCCACCCCATTTCCACCCGTGCCACGCGGGCGGCCTGTGCAGGCTTCCCCCCCGCCTGGCCGAGGCGCTCAAGACCGCTCCCGGCCCACCCCCCCGGACCCCCCCGTACGTGTTGGCCTTGCCCCACCCCCCCGACCGTAGACCCGTCGGCTTGTTCTCCCTTCACCACCGCCAGCCAACCCGCCCCTCCACTCGGCCCAAACTAGCGCACCCGCGCCGGTGATGGGCGCGTTCGCCCGCAGTACCAGCGGCCCCCGCGG…
>HF728_3;1;;;;;;;
CCTTCGACGCTGCGCCCACCCGGCCTCTCCTGCTCCCACGCGCCCCCACCGGCCCTCTCGCGACGACCGCGGACGTCTAGCCACCGTTAGACTCCACGCGCCGCCATCCAGGCCCCCCCGGGCTCCAGTCCCGAAATTCGCCACCCCATTTCCACCCGTGCCACGCGGGCGGCCTGTGCAGGCTTCCCCCCCGCCTGGCCGAGGCGCTCAAGACCGCTCCCGGCCCACCCCCCCGGACCCCCCCGTACGTGTTGGCCTTGCCCCACCCCCCCGACCGTAGACCCGTCGGCTTGTTCTCCCTTCACCACCGCCAGCCAACCCGCCCCTCCACTCGGCCCAAACTAGCGCACCCGCGCCGGTGATGGGCGCGTTCGCCCGCAGCACCAGCGGCCCCCGCGG…
>HF728_5;1;;;;;;;
CCTTCGACGCTGCGCCCACCCGGCCTCTCCTGCTCCCACGCGCCCCCACCGGCCCTCTCGCGACGACCGCGGACGTCTAGCCACCGTTAGACTCCACGCGCCGCCATCCAGGCCCCCCCGGGCTCCAGTCCCGAAATTCGCCACCCCATTTCCACCCGTGCCACGCGGGCGGCCTGTGCAGGCTTCCCCCCCGCCTGGCCGAGGCGCTCAAGACCGCTCCCGGCCCACCCCCCCGGACCCCCCCGTACGTGTTGGCCTTGCCCCACCCCCCCGACCGTAGACCCGTCGGCTTGTTCTCCCTTCACCACCGCCAGCCAACCCGCCCCTCCACTCGGCCCAAACTAGCGCACCCGCGCCGGTGATGGGCGCGTTCGCCCGCAGCACCAGCGGCCCCCGCGG…
>HF764_1;1;;;;;;;
CCTTCGACGCTGCGCCCACCCGGCCTCTCCTGCTCCCACGCGCCCCCACCGGCCCTCTCGCGACGACCGCGGACGTCTAGCCACCGTTAGACTCCACGCGCCGCCATCCAGGCCCCCCCGGGCTCCAGTCCCGAAATTCGCCACCCCATTTCCACCCGTGCCACGCGGGCGGCCTGTGCAGGCTTCCCCCCCGCCTGGCCGAGGCGCTCAAGACCGCTCCCGGCCCACCCCCCCGGACCCCCCCGTACGTGTTGGCCTTGCCCCACCCCCCCGACCGTAGACCCGTCGGCTTGTTCTCCCTTCACCACCGCCAGCCAACCCGCCCCTCCACTCGGCCCAAACTAGCGCACCCGCGCCGGTGATGGGCGCGTTCGCCCGCAGCACCAGCGGCCCCCGCGG…
>HF9_1;1;;;;;;;
CCTTCGACGCTGCGCCCACCCGGCCTCTCCTGCTCCCACGCGCCCCCACCGGCCCTCTCGCGACGACCGCGGACGTCTAGCCACCGTTAGACTCCACGCGCCGCCATCCAGGCCCCCCCGGGCTCCAGTCCCGAAATTCGCCACCCCATTTCCACCCGTGCCACGCGGGCGGCCTGTGCAGGCTTCCCCCCCGCCTGGCCGAGGCGCTCAAGACCGCTCCCGGCCCACCCCCCCGGACCCCCCCGTACGTGTTGGCCTTGCCCCACCCCCCCGACCGTAGACCCGTCGGCTTGTCCTCCCTTCACCACCGCCAGCCAACCCGCCCCTCCACTCGGCCCAAACTAGCGCACCCGCGCCGGTGATGGGCGCGTTCGCCCGCAGCACCAGCGGCCCCCGCGG…
>HF9_2;1;;;;;;;
CCTTCGACGCTGCGCCCACCCGGCCTCTCCTGCTCCCACGCGCCCCCACCGGCCCTCTCGCGACGACCGCGGACGTCTAGCCACCGTTAGACTCCACGCGCCGCCATCCAGGCCCCCCCGGGCTCCAGTCCCGAAATTCGCCACCCCATTTCCACCCGTGCCACGCGGGCGGCCTGTGCAGGCTTCCCCCCCGCCTGGCCGAGGCGCTCAAGACCGCTCCCGGCCCACCCCCCCGGACCCCCCCGTACGTGTTGGCCTTGCCCCACCCCCCCGACCGTAGACCCGTCGGCTTGTCCTCCCTTCACCACCGCCAGCCAACCCGCCCCTCCACTCGGCCCAAACTAGCGCACCCGCGCCGGTGATGGGCGCGTTCGCCCGCAGCACCAGCGGCCCCCGCGG…
>HKMT186683;1;;;;;;;
CCTTCGACGCTGCGCCCACCCGGCCTCTCCTGCTCCCACGCGCCCCCACCGGCCCTCTCGCGACGACCGCGGACGTCTAGCCACCGTTAGACTCCACGCGCCGCCATCCAGGCCCCCCCGGGCTCCAGTCCCGAAATTCGCCACCCCATTTCCACCCGTGCCACGCGGGCGGCCTGTGCAGGCTTCCCCCCCGCCTGGCCGAGGCGCTCAAGACCGCTCCCGGCCCACCCCCCCGGACCCCCCCGTACGTGTTGGCCTTGCCCCACCCCCCCGACCGTAGACCCGTCGGCTTGTCCTCCCTTCACCACCGCCAGCCAACCCGCCCCTCCACTCGGCCCAAACTAGCGCACCCGCGCCGGTGATGGGCGCGTTCGCCCGCAGCACCAGCGGCCCCCGCGG…
>HKMT835142;1;;;;;;;
CCTTCGACGCTGCGCCCACCCGGCCTCTCCTGCTCCCACGCGCCCCCACCGGCCCTCTCGCGGCGACCGCGGACGTCTAGCCACCGTTAGACTCCACGCGCCGCCATCCAGGCCCCCCCGGGCTCCAGTCCCGAAATTCGCCACCCCATTTCCACCCGTGCCACGCGGGCGGCCTGTGCAGGCTTCCCCCCCGCCTGGCCGAGGCGCTCAAGACCGCTCCCGGCCCACCCCCCCGGACCCCCCCGTACGTGTTGGCCTTGCCCCACCCCCCCGACCGTAGACCCGTCGGCTTGTCCTCCCTTTACCACCGCCAGCCAACCCGCCCCTCCACTCGGCCCAAACTAGCGCACCCGCTCCGGTGATGGGCGCGTTCGCCCGCAGCACCAGCGGCCCCCGCGT…
>HKMW181706;1;;;;;;;
CCTTCGACGCTGCGCTCACCCGGCCTCTCCTGCTCCCACGCGCCCCCACCGGCCCTCTCACGACGACCGCGGACGTCTAGCCACCGTTAGACTCCACGCGCCGCCATCCAGGCCCCCCCGGGCTCCAGTCCCGAAATTCGCCACCCCATTTCCACCCGTGCCACGCGGGCGGCCTGTGCAGGCTTCCCCCCCGCCTGGCCGAGGCGCTCAAGACCGCTCCCGGCCCACCCCCCCGGACCCCCCCGTACGTGTTGGCCTTGCCCCACCCCCCCGACCGTAGACCCGTCGGCTTGTCCTCCCTTCACCACCGCCGGCCAACCCGCCCCTCCACTCGGCCCAAACTAGCGCACCCGCGCCGGTGATGGGCGCGTTCGCCCGCAGCACCAGCGGCCCCCGCGG…
>JPLC542809;1;;;;;;;
CCTTCGACGCTGCGCCCACCCGGCCTCTCCTGCTCCCACGCGCCCCCACCGGCCCTCTCGCGACGACCGCGGACGTCTAGCCACCGTTAGACTCCACGCGCCGCCATCCAGGCCCCCCCGGGCTCCAGTCCCGAAATTCGCCACCCCATTTCCACCCGTGCCACGCGGGCGGCCTGTGCAGGCTTCCCCCCCGCCTGGCCGAGGCGCTCAAGACCGCTCCCGGCCCACCCCCCCGGACCCCCCCGTACGTGTTGGCCTTGCCCCACCCCCCCGACCGTAGACCCGTCGGCTTGTCCTCCCTTCACCACCGCCAGCCAACCCGCCCCTCCACTCGGCCCAAACTAGCGCACCCGCTCCGGTGATGGGCGCGTTCGCCCGCAGCACCAGCGGCCCCCGCGG…
>JPLC581364;1;;;;;;;
CCTTCGACGCTGCGCCCACCCGGCCTCTCCTGCTCCCACGCGCCCCCACCGGCCCTCTCGCGACGACCGCGGACGTCTAGCCACCGTTAGACTCCACGCGCCGCCATCCAGGCCCCCCCGGGCTCCAGTCCCGAAATTCGCCACCCCATTTCCACCCGTGCCACGCGGGCGGCCTGCGCAGGCTTCCCCCCCGCCTGGCCTAGGCGCTCAAGACCGCTCCCGGCCCACCCCCCCGGACCCCCCCGTACGTGTTGGCCTTGCCCCACCCCCCCGACCGTAGACCCGTCGGCTTGTTCTCCCTTCACCACCGCCAGCCAACCCGCCCCTCCACTCGGCCCAAACTAGCGCACCCGCGCCGGTGATGGGCGCGTTCGCCCGCAGCACCAGCGGCCCCCGCGG…
>KOMT678839;1;;;;;;;
CCTCCGACGCTGCGCCCACCCGGCCTCTCCTGCTCCCACGCGCCCCCACCGGCCCTCTCGCGACGACCGCGGACGTCTAGCCACCGTTAGACTCCACGCGTCGCCATCCAGGCCCCCCCGGGCTCCAGTCCCGAAATTCGCCACCCCATTTCCACCCGTGCCACGCGGGCGGCCTGCGCAGGCTTCCCCCCCGCCTGGCCTAGGCGCTCAAGACCGCTCCCGGCCCACCCCCCCGGGCCCCCCCGTACGTGTTGGCCTTGCCCCACCCCCCCGACCGTAGACCCGCCGGCTTGTTCTCCCTTCACCACCGCCAGCCAACCCGCCCCTCCACTCGGCCCAAACTAGCGCACCCGCTCCGGAATCGGGCGCGTTCGCCCGCAGCACCAGCGGCCCCCGCGG…
>KOMT730002;1;;;;;;;
CCTTCGACGCTGCGCCCACCCGGCCTCTCCTGCTCCCACGCGCCCCCACCGGCCCTCTCGCGACGACCGCGGACGTCTAGCCACCGTTAGACTCCACGCGCCGCCATCCAGGCCCCCCCGGGCTCCAGTCCCGAAATTCGCCACCCCATTTCCACCCGTGCCACGCGGGCGGCCTGTGCAGGCTTCCCCCCCGCCTGGCCGAGGCGCTCAAGACCTCTCCCGGCCCACCCCCCCGGACCCCCCCGTACGTGTTGGCCTTGCCCCACCCCCCCGACCGTAGACCCGTCGGCTTGTCCTCCCTTCACCACCGCCAGCCAACCCGCCCCTCCACTCGGCCCAAACTAGCGCACCCGCTCCGGTGATGGGCGCGTTCGCCCGCAGCACCAGCGGCCCCCGCGG…
>KOMT810119;1;;;;;;;
CCTTCGACGCTGCGCCCACCCGGCCTCTCCTGCTCCCACGCGCCCCCACCGGCCCTCTCGCGACGACCGCGGACGTCTAGCCACCGTTAGACTCCACGCGCCGCCATCCAGGCCCCCCCGGGCTCCAGTCCCGAAATTCGCCACCCCATTTCCACCCGTGCCACGCGGGCGGCCTGCGCAGGCTTCCCCCCCGCCTGGCCTAGGCGCTCAAGACCGCTCCCGGCCCACCCCCCCGGACCCCCCCGTACGTGTTGGCCTTGCCCCACCCCCCCGACCGTAGACCCGTCGGCTTGTTCTCCCTTCACCACCGCCAGCCAACCCGCCCCTCCACTCGGCCCAAACTAGCGCACCCGCGCCGGAATCGGGCGCGTTCGCCCGCAGCACCAGCGGCCCCCGCGG…
>ROOT;1;;;;;;;
CCTTCAACGCTGCGCCCACCCGGCTCCTCCTGCTCCCACGCGCACCCACCGGCCTTCTCGTGACGACTGCGGACGTCCAGCCATCGTTAGACTTCATGTGCCGTCATTCAAGCTCCCTCGGGCTCCAATCCCAAGATTCGCCACCCCATTCTCACCCGTGCCACGCGGATGGCCTGTGTAGGCCTCCCTCCCGTCTGGCCGAGGCGCTCAAGACCGCTCCCGGCTCACCCCCCCGGACCCCTCCGTACGTGTTGGCCTTGCCCTCCTCCTCCGATTATAGAACCGTCGGCTTGTTTTCCCTTCACTACCGCCAGCCGATCCGTCCCTCCACTCGGCTTAAACTAGCGCACTCGCGCTGGTGATGGGCGCGTTCGCCTACAGTGCCATCGGCCCCCGTGG…
>NCMT412338;1;;;;;;;
CCTTCGACGCTGCGCCCACCCGGCCTCTCCTGCTCCCACGCGCCCCCACCGGCCCTCTCGCGACGACCGCGGACGTCTAGCCACCGTTAGACTCCACGCGCCGCCATCCAGGCCCCCCCGGGCTCCAGTCCCGAAATTCGCCACCCCATTTCCACCCGTGCCACGCGGGCGGCCTGTGCAGGCTTCCCCCCCGCCTGGCCGAGGCGCTCAAGACCGCTCCCGGCCCACCCCCCCGGACCCCCCCGTACGTGTTGGCCTTGCCCCACCCCCCCGACCGTAGACCCGTCGGCTTGTCCTCCCTTCACCACCGCCAGCCAACCCGCCCCTCCACTCGGCCCAAACTAGCGCACCCGCGCCGGTGATGGGCGCGTTCGCCCGCAGCACCAGCGGCCCCCGCGG…
>SEMT447159;1;;;;;;;
CCTTCGACGCTGCGCCCACCCGGCCTCTCCTGCTCCCACGCGCCCCCACCGGCCCTCTCGCGACGACCGCGGACGTCTAGCCACCGTTAGACTCCACGCGCCGCCATCCAGGCCCCCCCGGGCTCCAGTCCCGAAATTCGCCACCCCATTTCCACCCGTGCCACGCGGGCGGCCTGTGCAGGCTTCCCCCCCGCCTGGCCGAGGCGCTCAAGACCGCTCCCGGCCCACCCCCCCGGACCCCCCCGTACGTGTTGGCCTTGCCCCACCCCCCCGACCGTAGACCCGTCGGCTTGTCCTCCCTTCACCACCGCCAGCCAACCTGCCCCTCCACTCGGCCCAAACTAGCGCACCCGCGCCGGTGATGGGCGCGTTCGCCCGCAGCACCAGCGGCCCCCGCGG…
>SEMT447161;1;;;;;;;
CCTTCGACGCTGCGCCCACCCGGCCTCTCCTGCTCCCACGCGCCCCCACCGGCCCTCTCGCGACGACCGCGGACGTCTAGCCACCGTTAGACTCCACGCGCCGCCATCCAGGCCCCCCCGGGCTCCAGTCCCGAAATTCGCCACCCCATTTCCACCCGTGCCACGCGGGCGGCCTGTGCAGGCTTCCCCCCCGCCTGGCCGAGGCGCTCAAGACCGCTCCCGGCCCACCCCCCCGGACCCCCCCGTACGTGTTGGCCTTGCCCCACCCCCCCGACCGTAGACCCGTCGGCTTGTCCTCCCTTCACCACCGCCAGCCAACCCGCCCCTCCACTCGGCCCAAACTAGCGCACCCGCGCCGGTGATGGGCGCGTTCGCCCGCAGCACCAGCGGCCCCCGCGG…
>SEMT781414;1;;;;;;;
CCTTCGACGCTGCGCCCACCCGGCCTCTCCTGCTCCCACGCGCCCCCACCGGCCCTCTCGCGGCGACCGCGGACGTCTAGCCACCGTTAGACTCCACGCGCCGCCATCCAGGCCCCCCCGGGCTCCAGTCCCGAAATTCGCCACCCCATTTCCACCCGTGCCACGCGGGCGGCCTGTGCAGGCTTCCCCCCCGCCTGGCCGAGGCGCTCAAGACCGCTCCCGGCCCACCCCCCCGGACCCCCCCGTACGTGTTGGCCTTGCCCCACCCCCCCGACCGTAGACCCGTCGGCTTGTCCTCCCTTTACCACCGCCAGCCAACCCGCCCCTCCACTCGGCCCAAACTAGCGCACCCGCGCCGGTGATGGGCGCGTTCGCCCGCAGCACCAGCGGCCCCCGCGG…
>TWMT374101;1;;;;;;;
CCTTCGACGCTGCGCCCACCCGGCCTCTCCTGCTCCCACGCGCCCCCACCGGCCCTCTCGCGACGACCGCGGACGTCTAGCCACCGTTAGACTCCACGCGCCGCCATCCAGGCCCCCCCGGGCTCCAGTCCCGAAATTCGCCACCCCATTTCCACCCGTGCCACGCGGGCGGCCTGTGCAGGCTTCCCCCCCGCCTGGCCGAGGCGCTCAAGACCGCTCCCGGCCCACCCCCCCGGACCCCCCCGTACGTGTTGGCCTTGCCCCACCCCCCCGACCGTAGACCCGTCGGCTTGTTCTCCCTTCACCACCGCCAGCCAACCCGCCCCTCCACTCGGCCCAAACTAGCGCACCCGCGCCGGTGATGGGCGCGTTCGCCCGCAGCACCAGCGGCCCCCGCGG…
>TWMT374105;1;;;;;;;
CCTTCGACGCTGCGCCCACCCGGCCTCTCCTGCTCCCACGCGCCCCCACCGGCCCTCTCGCGACGACCGCGGACGTCTAGCCACCGTTAGACTCCACGCGCCGCCATCCAGGCCCCCCCGGGCTCCAGTCCCGAAATTCGCCACCCCATTTCCACCCGTGCCACGCGGGCGGCCTGTGCAGGCTTCCCCCCCGCCTGGCCGAGGCGCTCAAGACCGCTCCCGGCCCACCCCCCCGGACCCCCCCGTACGTGTTGGCCTTGCCCCACCCCCCCGACCGTAGACCCGTCGGCTTGTCCTCCCTTCACCACCGCCAGCCAACCCGCCCCTCCACTCGGCCCAAACTAGCGCACCCGCTCCGGTGATGGGCGCGTTCGCCCGCAGCACCAGCGGCCCCCGCGG…
