# Supplementary material for: Identification of SARS-CoV-2 Variants and Their Clinical Significance in Hefei, China
Source: Front Med (Lausanne). 2022 Jan 10;8:784632. doi: 10.3389/fmed.2021.784632 (PMC8784789; doi:10.3389/fmed.2021.784632)
Supplement: Supplementary file 2 [file Table_1.xlsx]

## Sheet: Sheet1
Supplementary Table 1 Detail information of 263 SNPs identified in Hefei
Gene region	position	residue in reference	mutated residue	counts of mutated samples	synonymous or not	novel or not
noncoding	203	C	T	1	noncoding	shared
noncoding	252	G	T	1	noncoding	shared
1a	351	G	C	1	Arg_Pro	novel
1a	536	G	T	1	Glu_*	novel
1a	601	C	T	1	synonymous	shared
1a	635	C	T	2	Arg_Cys	shared
1a	790	T	C	1	synonymous	novel
1a	811	C	T	1	synonymous	novel
1a	823	C	T	1	synonymous	novel
1a	874	C	T	1	synonymous	novel
1a	926	T	A	1	Phe_Ile	novel
1a	971	C	T	1	His_Tyr	novel
1a	1110	A	G	1	Lys_Arg	novel
1a	1252	T	C	1	synonymous	novel
1a	1314	C	T	1	Thr_Ile	shared
1a	1344	T	A	1	Leu_*	novel
1a	1440	G	A	1	Gly_Asp	shared
1a	1594	C	T	1	synonymous	shared
1a	1926	C	T	1	Thr_Ile	novel
1a	2110	C	T	1	synonymous	shared
1a	2439	A	G	1	Glu_Gly	novel
1a	2443	A	G	1	synonymous	novel
1a	2708	C	T	1	Leu_Phe	novel
1a	2765	C	T	1	Gln_*	novel
1a	3026	T	C	1	Tyr_His	novel
1a	3028	T	C	1	synonymous	novel
1a	3040	C	T	1	synonymous	shared
1a	3096	C	T	1	Ser_Leu	shared
1a	3140	C	T	1	Pro_Ser	novel
1a	3167	G	A	1	Ala_Thr	novel
1a	3323	G	A	1	Val_Ile	novel
1a	3637	A	G	1	synonymous	novel
1a	3674	A	G	2	Asn_Asp	novel
1a	4319	G	T	1	Ala_Ser	novel
1a	4402	T	C	3	synonymous	shared
1a	4445	G	T	1	Glu_*	novel
1a	4560	C	T	1	Ala_Val	shared
1a	4703	C	A	11	Pro_Thr	novel
1a	4803	A	G	1	Asp_Gly	novel
1a	5009	C	T	1	Gln_*	novel
1a	5062	G	T	2	Leu_Phe	shared
1a	5084	A	G	2	Ile_Val	novel
1a	5150	G	T	1	Val_Phe	novel
1a	5183	C	T	3	Pro_Ser	shared
1a	5203	C	T	1	synonymous	shared
1a	5425	G	T	1	Lys_Asn	novel
1a	5465	T	C	1	Tyr_His	novel
1a	5534	C	T	1	Gln_*	novel
1a	5558	G	A	1	Val_Ile	novel
1a	5750	G	A	1	Gly_Ser	novel
1a	5872	A	G	1	synonymous	novel
1a	6003	A	G	1	Asp_Gly	novel
1a	6096	T	C	1	Leu_Ser	novel
1a	6145	C	T	1	synonymous	shared
1a	6816	G	T	1	Arg_Ile	novel
1a	6867	A	G	1	Asn_Ser	novel
1a	7265	T	C	1	Phe_Leu	novel
1a	7639	C	T	1	synonymous	novel
1a	7735	C	T	1	synonymous	shared
1a	8139	C	T	1	Ser_Phe	novel
1a	8285	A	G	1	Met_Val	novel
1a	8566	T	C	1	synonymous	novel
1a	8574	T	C	1	Leu_Ser	novel
1a	8770	C	T	1	synonymous	shared
1a	8782	C	T	15	synonymous	shared
1a	8886	T	C	1	Leu_Ser	shared
1a	9231	G	C	1	Cys_Ser	novel
1a	9244	A	G	2	synonymous	novel
1a	9260	T	C	1	Ser_Pro	novel
1a	9280	A	G	1	synonymous	novel
1a	9368	A	T	2	Ile_Phe	novel
1a	9382	T	C	1	synonymous	novel
1a	9479	G	T	1	Gly_Cys	shared
1a	9483	A	G	1	Glu_Gly	novel
1a	9615	C	T	1	Thr_Ile	novel
1a	9807	G	C	1	Cys_Ser	novel
1a	10191	C	T	1	Ser_Phe	novel
1a	10221	A	G	1	Asp_Gly	novel
1a	10321	T	C	1	synonymous	novel
1a	10380	G	T	24	Gly_Val	novel
1a	10431	A	G	1	Tyr_Cys	novel
1a	10471	A	G	1	synonymous	shared
1a	10563	G	C	1	Gly_Ala	novel
1a	10580	G	T	1	Asp_Tyr	novel
1a	10739	G	A	1	Asp_Asn	novel
1a	10815	C	T	1	Ser_Phe	novel
1a	10823	A	C	1	Thr_Pro	novel
1a	10925	T	A	1	Phe_Ile	novel
1a	11083	G	T	12	Leu_Phe	shared
1a	11307	A	G	1	Asp_Gly	novel
1a	11322	C	T	1	Ala_Val	novel
1a	11345	C	T	1	Leu_Phe	novel
1a	11528	G	A	1	Ala_Thr	shared
1a	11563	C	T	1	synonymous	novel
1a	11571	T	C	1	Phe_Ser	novel
1a	11704	C	T	1	synonymous	shared
1a	11824	C	T	1	synonymous	shared
1a	11834	A	G	1	Thr_Ala	novel
1a	11970	A	T	1	Lys_Ile	novel
1a	12318	C	T	1	Ser_Phe	novel
1a	12331	G	A	1	synonymous	novel
1a	12392	G	A	1	Asp_Asn	novel
1a	12438	C	T	1	Pro_Leu	novel
1a	12450	T	C	1	Ile_Thr	novel
1a	12467	G	C	1	Ala_Pro	shared
1a	12672	C	T	1	Ala_Val	shared
1a	12817	G	T	1	synonymous	shared
1a	12961	A	G	1	synonymous	novel
1a	13138	C	T	1	synonymous	novel
1a	13161	G	T	1	Cys_Phe	novel
1a	13264	C	T	1	synonymous	novel
1a	13339	T	C	1	synonymous	novel
1a	13394	A	G	5	Lys_Glu	novel
1a	13458	C	T	1	Ser_Leu	novel
1b	13482	A	G	1	synonymous	novel
1b	13921	G	A	1	Asp_Asn	novel
1b	14062	G	T	1	Asp_Tyr	novel
1b	14065	A	G	1	Asn_Asp	novel
1b	14229	G	C	1	Lys_Asn	novel
1b	14234	A	G	1	Tyr_Cys	novel
1b	14418	T	A	8	Phe_Leu	novel
1b	14645	C	T	1	Thr_Ile	shared
1b	14786	C	T	1	Ala_Val	novel
1b	14812	T	C	1	Tyr_His	novel
1b	15120	C	T	1	synonymous	novel
1b	15237	C	T	1	synonymous	shared
1b	15324	C	T	3	synonymous	shared
1b	15430	A	G	1	Ser_Gly	novel
1b	15543	G	T	1	synonymous	shared
1b	15809	A	G	1	Asn_Ser	novel
1b	15990	A	G	1	synonymous	novel
1b	16175	C	T	1	Thr_Ile	novel
1b	16571	G	T	1	Cys_Phe	novel
1b	16646	C	T	1	Thr_Met	novel
1b	16691	C	T	1	Ala_Val	novel
1b	16946	C	T	1	Ala_Val	novel
1b	16954	C	T	8	synonymous	novel
1b	17104	C	T	1	His_Tyr	novel
1b	17410	C	T	1	Arg_Cys	shared
1b	17462	G	C	1	Arg_Pro	novel
1b	17610	T	C	4	synonymous	novel
1b	17614	A	G	8	Lys_Glu	novel
1b	17644	C	T	1	Gln_*	shared
1b	17681	A	G	1	His_Arg	novel
1b	17825	C	T	1	Thr_Ile	shared
1b	17855	A	G	1	Glu_Gly	novel
1b	17889	A	G	1	synonymous	novel
1b	18041	C	T	1	Ala_Val	novel
1b	18056	G	A	1	Gly_Glu	novel
1b	18060	C	T	28	synonymous	shared
1b	18114	A	G	2	synonymous	novel
1b	18253	A	T	1	Met_Leu	novel
1b	18356	C	T	1	Pro_Leu	novel
1b	18376	A	G	1	Thr_Ala	novel
1b	18986	T	C	1	Val_Ala	novel
1b	19290	C	T	1	synonymous	novel
1b	19329	T	C	1	synonymous	novel
1b	19386	C	T	2	synonymous	novel
1b	19450	G	C	1	Ala_Pro	novel
1b	19524	C	T	2	synonymous	shared
1b	19671	A	T	1	synonymous	novel
1b	19718	C	T	1	Thr_Ile	shared
1b	19763	C	T	1	Thr_Ile	shared
1b	19839	T	C	1	synonymous	shared
1b	19858	G	T	1	Ala_Ser	novel
1b	19885	A	T	1	Lys_*	novel
1b	20051	C	T	1	Thr_Ile	novel
1b	20096	A	G	1	Gln_Arg	novel
1b	20180	A	G	1	Gln_Arg	novel
1b	20389	C	T	1	Arg_Cys	novel
1b	20483	C	T	1	Ser_Phe	shared
1b	20509	T	C	1	synonymous	novel
1b	20519	A	G	1	Asp_Gly	novel
1b	20621	A	G	1	Lys_Arg	novel
1b	20825	C	T	1	Thr_Ile	shared
1b	20951	C	T	1	Ser_Leu	novel
1b	21058	C	T	1	Pro_Ser	shared
1b	21126	T	C	1	synonymous	novel
1b	21139	C	A	1	Leu_Ile	novel
1b	21274	T	C	1	synonymous	novel
1b	21331	C	T	1	His_Tyr	novel
1b	21372	G	C	1	Gln_His	shared
1b	21484	A	G	1	Ser_Gly	novel
1b	21487	A	T	1	Lys_*	novel
1b	21527	T	C	1	Ile_Thr	novel
S	21641	G	T	1	Ala_Ser	novel
S	21707	C	T	3	His_Tyr	shared
S	21732	C	T	1	Pro_Leu	novel
S	21767	C	T	1	His_Tyr	novel
S	21890	T	C	1	synonymous	shared
S	22081	G	A	2	synonymous	shared
S	22501	T	C	1	synonymous	shared
S	22874	T	C	1	Ser_Pro	novel
S	22985	G	T	1	Ala_Ser	novel
S	23277	C	T	1	Thr_Ile	shared
S	23393	C	A	1	Leu_Ile	novel
S	23531	A	G	1	Asn_Asp	novel
S	23855	C	T	1	Arg_Cys	novel
S	23952	T	G	1	Phe_Cys	shared
S	24181	C	T	1	synonymous	shared
S	24213	C	T	1	Ser_Phe	shared
S	24546	G	T	1	Arg_Met	novel
S	25002	C	T	1	Ser_Leu	shared
S	25149	C	T	1	Ser_Phe	novel
S	25156	C	T	1	synonymous	shared
S	25318	C	T	1	synonymous	novel
ORF3a	25442	A	T	1	Gln_Leu	novel
ORF3a	25499	C	G	1	Pro_Arg	novel
ORF3a	25563	G	T	1	Gln_His	shared
ORF3a	25697	A	G	1	Glu_Gln	novel
ORF3a	25708	C	T	1	Leu_Phe	novel
ORF3a	25720	G	T	1	Ala_Ser	novel
ORF3a	26028	C	T	1	synonymous	shared
ORF3a	26059	A	G	1	Thr_Ala	novel
ORF3a	26061	T	C	4	synonymous	novel
ORF3a	26111	C	T	1	Pro_Leu	shared
ORF3a	26144	G	T	5	Gly_Val	shared
ORF3a	26148	A	G	1	synonymous	shared
ORF3a	26206	A	C	1	Ser_Arg	novel
ORF3a	26209	G	A	1	Val_Met	novel
E	26333	C	T	1	Thr_Ile	novel
E	26370	C	T	1	synonymous	novel
M	26729	T	C	3	synonymous	shared
M	26885	C	T	8	synonymous	novel
M	26894	C	T	1	synonymous	novel
M	27092	C	T	1	synonymous	novel
M	27118	A	G	1	Tyr_Cys	novel
M	27141	A	G	1	Asn_Asp	novel
noncoding	27199	C	T	1	noncoding	shared
ORF6	27208	C	T	2	His_Tyr	novel
ORF6	27249	A	G	1	synonymous	novel
ORF7a	27550	A	G	1	Lys_Glu	novel
ORF7a	27577	C	T	1	Gln_*	shared
ORF7a	27584	C	T	1	Ala_Val	novel
ORF7a	27629	C	T	1	Ala_Val	novel
ORF7a	27670	G	T	2	Val_Prohe	novel
ORF8	27920	C	T	3	synonymous	novel
ORF8	27944	C	T	1	synonymous	shared
ORF8	28144	T	C	43	Leu_Ser	shared
ORF8	28237	G	C	1	Arg_Pro	novel
ORF8	28253	C	T	5	synonymous	shared
N	28315	C	A	1	synonymous	novel
N	28378	G	T	2	synonymous	shared
N	28473	C	T	1	Pro_Leu	novel
N	28531	C	T	1	synonymous	shared
N	28556	C	T	1	Arg_Cys	novel
N	28657	C	T	1	synonymous	shared
N	28799	A	G	1	Ser_Gly	novel
N	28854	C	T	2	Ser_Leu	shared
N	28887	C	T	1	Thr_Ile	shared
N	28980	G	C	1	Gly_Ala	novel
N	29090	G	T	1	Ala_Ser	novel
N	29299	A	G	1	synonymous	novel
N	29303	C	T	1	Pro_Ser	shared
N	29311	C	T	1	synonymous	shared
N	29348	G	T	1	Ala_Ser	novel
N	29420	C	T	1	Pro_Ser	novel
N	29483	T	G	1	Ser_Ala	novel
N	29520	C	T	1	Ser_Leu	shared
ORF10	29659	C	T	1	synonymous	novel
noncoding	29690	G	A	1	noncoding	novel
noncoding	29774	C	T	1	noncoding	shared
noncoding	29801	C	T	1	noncoding	novel
